# Supplementary material for: γ-TuRC asymmetry induces local protofilament mismatch at the RanGTP-stimulated microtubule minus end
Source: EMBO J. 2024 Apr 10;43(10):7. doi: 10.1038/s44318-024-00087-4 (PMC11099078; doi:10.1038/s44318-024-00087-4)
Supplement: Supplementary file 3 — Source data Fig. 1 [file 44318_2024_87_MOESM3_ESM.zip]

Archive with 29 entries (25 files):
- Figure1ABD/
- Figure1ABD/.DS_Store
- __MACOSX/Figure1ABD/._.DS_Store
- Figure1ABD/A/
- Figure1ABD/D/
- __MACOSX/Figure1ABD/._D
- Figure1ABD/B/
- Figure1ABD/A/SourceData_Figure1A_capped_MT_minus_end1.mrc
- __MACOSX/Figure1ABD/A/._SourceData_Figure1A_capped_MT_minus_end1.mrc
- Figure1ABD/A/SourceData_Figure1A_capped_MT_minus_end2.mrc
- __MACOSX/Figure1ABD/A/._SourceData_Figure1A_capped_MT_minus_end2.mrc
- Figure1ABD/A/SourceData_Figure1A_capped_MT_minus_end2.tiff
- __MACOSX/Figure1ABD/A/._SourceData_Figure1A_capped_MT_minus_end2.tiff
- Figure1ABD/A/SourceData_Figure1A_capped_MT_minus_end1.tiff
- __MACOSX/Figure1ABD/A/._SourceData_Figure1A_capped_MT_minus_end1.tiff
- Figure1ABD/D/SourceData_Figure1D.xlsx
- __MACOSX/Figure1ABD/D/._SourceData_Figure1D.xlsx
- Figure1ABD/B/SourceData_Figure1B_2Dclass6.png
- __MACOSX/Figure1ABD/B/._SourceData_Figure1B_2Dclass6.png
- Figure1ABD/B/SourceData_Figure1B_2Dclass4.png
- __MACOSX/Figure1ABD/B/._SourceData_Figure1B_2Dclass4.png
- Figure1ABD/B/SourceData_Figure1B_2Dclass5.png
- __MACOSX/Figure1ABD/B/._SourceData_Figure1B_2Dclass5.png
- Figure1ABD/B/SourceData_Figure1B_2Dclass1.png
- __MACOSX/Figure1ABD/B/._SourceData_Figure1B_2Dclass1.png
- Figure1ABD/B/SourceData_Figure1B_2Dclass2.png
- __MACOSX/Figure1ABD/B/._SourceData_Figure1B_2Dclass2.png
- Figure1ABD/B/SourceData_Figure1B_2Dclass3.png
- __MACOSX/Figure1ABD/B/._SourceData_Figure1B_2Dclass3.png
