# Supplementary material for: γ-TuRC asymmetry induces local protofilament mismatch at the RanGTP-stimulated microtubule minus end
Source: EMBO J. 2024 Apr 10;43(10):7. doi: 10.1038/s44318-024-00087-4 (PMC11099078; doi:10.1038/s44318-024-00087-4)
Supplement: Supplementary file 3 — Source data Fig. 1 [file 44318_2024_87_MOESM3_ESM.zip › Figure1ABD/D/SourceData_Figure1D.xlsx]

## Sheet: Tabelle1
	Moiré analysis (n=33)	Computational sorting (n=33)
13 protofilaments	30	32
14 protofilaments	0	1
other protofilament number	3	0
SD	1.65145	0.984732
