# Supplementary material for: γ-TuRC asymmetry induces local protofilament mismatch at the RanGTP-stimulated microtubule minus end
Source: EMBO J. 2024 Apr 10;43(10):7. doi: 10.1038/s44318-024-00087-4 (PMC11099078; doi:10.1038/s44318-024-00087-4)
Supplement: Supplementary file 4 — Source data Fig. 1C [file 44318_2024_87_MOESM4_ESM.zip]

Archive with 10 entries (8 files):
- Figure1C1/
- Figure1C1/.DS_Store
- __MACOSX/Figure1C1/._.DS_Store
- Figure1C1/C/
- Figure1C1/C/.DS_Store
- __MACOSX/Figure1C1/C/._.DS_Store
- Figure1C1/C/SourceData_Figure1C_MTlattice1.tiff
- __MACOSX/Figure1C1/C/._SourceData_Figure1C_MTlattice1.tiff
- Figure1C1/C/SourceData_Figure1C_MTlattice1.mrc
- __MACOSX/Figure1C1/C/._SourceData_Figure1C_MTlattice1.mrc
