# Supplementary material for: γ-TuRC asymmetry induces local protofilament mismatch at the RanGTP-stimulated microtubule minus end
Source: EMBO J. 2024 Apr 10;43(10):7. doi: 10.1038/s44318-024-00087-4 (PMC11099078; doi:10.1038/s44318-024-00087-4)
Supplement: Supplementary file 5 — Source data Fig. 1C [file 44318_2024_87_MOESM5_ESM.zip]

Archive with 10 entries (8 files):
- Figure1C2/
- Figure1C2/.DS_Store
- __MACOSX/Figure1C2/._.DS_Store
- Figure1C2/C/
- Figure1C2/C/.DS_Store
- __MACOSX/Figure1C2/C/._.DS_Store
- Figure1C2/C/SourceData_Figure1C_MTlattice2.tiff
- __MACOSX/Figure1C2/C/._SourceData_Figure1C_MTlattice2.tiff
- Figure1C2/C/SourceData_Figure1C_MTlattice2.mrc
- __MACOSX/Figure1C2/C/._SourceData_Figure1C_MTlattice2.mrc
