# Supplementary material for: γ-TuRC asymmetry induces local protofilament mismatch at the RanGTP-stimulated microtubule minus end
Source: EMBO J. 2024 Apr 10;43(10):7. doi: 10.1038/s44318-024-00087-4 (PMC11099078; doi:10.1038/s44318-024-00087-4)
Supplement: Supplementary file 6 — Source data Fig. 2 [file 44318_2024_87_MOESM6_ESM.zip]

Archive with 6 entries (4 files):
- Figure2/
- Figure2/.DS_Store
- __MACOSX/Figure2/._.DS_Store
- Figure2/D/
- Figure2/D/SourceData_Figure2D.xlsx
- __MACOSX/Figure2/D/._SourceData_Figure2D.xlsx
