# Supplementary material for: γ-TuRC asymmetry induces local protofilament mismatch at the RanGTP-stimulated microtubule minus end
Source: EMBO J. 2024 Apr 10;43(10):7. doi: 10.1038/s44318-024-00087-4 (PMC11099078; doi:10.1038/s44318-024-00087-4)
Supplement: Supplementary file 7 — Source data Fig. 3 [file 44318_2024_87_MOESM7_ESM.zip]

Archive with 14 entries (10 files):
- Figure3/
- Figure3/.DS_Store
- __MACOSX/Figure3/._.DS_Store
- Figure3/C/
- Figure3/E/
- Figure3/B/
- Figure3/C/SourceData_Figure3C.xlsx
- __MACOSX/Figure3/C/._SourceData_Figure3C.xlsx
- Figure3/E/SourceData_Figure3E.xlsx
- __MACOSX/Figure3/E/._SourceData_Figure3E.xlsx
- Figure3/B/SourceData_GaussianCurveFitting.xlsx
- __MACOSX/Figure3/B/._SourceData_GaussianCurveFitting.xlsx
- Figure3/B/.DS_Store
- __MACOSX/Figure3/B/._.DS_Store
