# Supplementary material for: γ-TuRC asymmetry induces local protofilament mismatch at the RanGTP-stimulated microtubule minus end
Source: EMBO J. 2024 Apr 10;43(10):7. doi: 10.1038/s44318-024-00087-4 (PMC11099078; doi:10.1038/s44318-024-00087-4)
Supplement: Supplementary file 7 — Source data Fig. 3 [file 44318_2024_87_MOESM7_ESM.zip › Figure3/E/SourceData_Figure3E.xlsx]

## Sheet: Tabelle1
protofilament at spoke	lateral misalignment between γ-tubulin and lowest alpha-tubulin in protofilament (Ångström)
2	17.0838
3	11.1818
4	7.99113
5	11.6247
6	9.11575
7	6.858
8	2.9653
9	0.60959
10	3.70951
11	3.86804
12	1.72325
13	2.30185
14	3.80706
γ-tubulin in the γ-TuRC-capped microtubule minus end					α-tubulin in the γ-TuRC-capped microtubule minus end
spoke	x	y			protofilament at spoke	x	y
2	-77.94	59.85			2	-94.94	58.16
3	-36.85	96.13			3	-47.45	99.69
4	12.54	101.15			4	10.04	108.74
5	62.8	85.38			5	56.23	94.97
6	93.26	53.94			6	88.89	61.94
7	111.45	4.67			7	110.56	11.47
8	100.92	-43.45			8	103.83	-42.88
9	72.4	-87.39			9	71.94	-87.79
10	23.2	-110.16			10	19.58	-109.35
11	-28.89	-116.68			11	-30.05	-112.99
12	-76.64	-98.14			12	-76	-99.74
13	-108.16	-59.03			13	-105.92	-58.5
14	-110.63	-5.48			14	-114.42	-5.12
