# Supplementary material for: γ-TuRC asymmetry induces local protofilament mismatch at the RanGTP-stimulated microtubule minus end
Source: EMBO J. 2024 Apr 10;43(10):7. doi: 10.1038/s44318-024-00087-4 (PMC11099078; doi:10.1038/s44318-024-00087-4)
Supplement: Supplementary file 7 — Source data Fig. 3 [file 44318_2024_87_MOESM7_ESM.zip › Figure3/B/SourceData_GaussianCurveFitting.xlsx]

## Sheet: Tabelle1
	Fit centers of Gaussian curves (curve corresponding to correct register in bold)	Cross correlation between reconstruction and molmap from atomic model as a function of translation along its own axis(Å), translations down are positive and up negative
Protofilament at spoke		-60	-58	-56	-54	-52	-50	-48	-46	-44	-42	-40	-38	-36	-34	-32	-30	-28	-26	-24	-22	-20	-18	-16	-14	-12	-10	-8	-6	-4	-2	0	2	4	6	8	10	12	14	16	18	20	22	24	26	28	30	32	34
2	-49;6;43;92	0.10616	0.10659	0.10707	0.10765	0.10826	0.10885	0.10944	0.11003	0.11056	0.11099	0.11128	0.11152	0.11165	0.11165	0.11153	0.11132	0.11106	0.11081	0.11056	0.11028	0.11007	0.10994	0.10994	0.11003	0.11008	0.11027	0.11055	0.11084	0.11106	0.11116	0.11129	0.11139	0.11134	0.11112	0.11085	0.11058	0.11032	0.11003	0.10967	0.1095	0.10948	0.10961	0.10983	0.11012	0.11069	0.11142	0.11215	0.11289
3	-39;5;48;89	0.1288	0.12928	0.13	0.13079	0.13163	0.1324	0.13328	0.13414	0.13491	0.13546	0.13579	0.13603	0.13608	0.13601	0.13571	0.1353	0.1349	0.1345	0.13417	0.13387	0.13378	0.1339	0.13418	0.13457	0.13506	0.13575	0.1365	0.13724	0.13779	0.13823	0.13862	0.13884	0.13886	0.13858	0.1382	0.13777	0.13729	0.13678	0.13627	0.13596	0.13582	0.13595	0.13624	0.13677	0.13755	0.13852	0.13967	0.14076
4	-38;4;50;89	0.1308	0.1314	0.13216	0.13302	0.13394	0.13493	0.13597	0.13694	0.13775	0.13839	0.1389	0.13924	0.1393	0.13915	0.13887	0.13848	0.13804	0.13754	0.13714	0.13687	0.13678	0.13683	0.13706	0.1375	0.13811	0.13888	0.1397	0.14048	0.14123	0.14189	0.14247	0.14285	0.14305	0.14309	0.14301	0.14281	0.14257	0.14239	0.1423	0.14246	0.14278	0.14332	0.14414	0.14528	0.14666	0.14814	0.14966	0.15125
5	-39;3;46;88	0.12093	0.12175	0.12267	0.12367	0.12478	0.12602	0.12721	0.12822	0.12902	0.12968	0.13012	0.13027	0.13018	0.12987	0.12943	0.12889	0.12833	0.12784	0.12747	0.12729	0.12734	0.1276	0.12809	0.1288	0.12971	0.1307	0.13169	0.1326	0.1334	0.13406	0.13448	0.13463	0.13449	0.13413	0.13361	0.13296	0.13225	0.13156	0.13098	0.13057	0.1304	0.13048	0.13088	0.13152	0.13237	0.13333	0.13445	0.1356
6	-38;2;42;87	0.11173	0.11278	0.11399	0.11534	0.11673	0.11811	0.11948	0.12067	0.12168	0.12241	0.12291	0.12312	0.12314	0.12296	0.1226	0.12219	0.12173	0.12144	0.12129	0.1213	0.12157	0.12202	0.12271	0.12355	0.12458	0.12565	0.12667	0.1276	0.12839	0.12905	0.12939	0.12957	0.12954	0.12932	0.12893	0.12845	0.12806	0.12774	0.12759	0.12757	0.12782	0.12833	0.12912	0.1302	0.13128	0.1325	0.13375	0.13502
7	-35;3;42;86	0.1147	0.11578	0.11699	0.11827	0.1197	0.12119	0.12257	0.12383	0.12495	0.12592	0.12662	0.12702	0.1272	0.1272	0.12701	0.12666	0.12633	0.12605	0.12585	0.12579	0.12593	0.12635	0.12699	0.1278	0.12875	0.12986	0.131	0.13209	0.13312	0.13399	0.13475	0.13524	0.13555	0.13572	0.13577	0.13579	0.13579	0.13586	0.13614	0.13665	0.13743	0.13847	0.13982	0.14146	0.1433	0.14523	0.14722	0.14927
8	-36;2;41;87	0.14548	0.14739	0.14944	0.15146	0.15337	0.15523	0.15705	0.15872	0.16016	0.16127	0.16211	0.16274	0.16311	0.16327	0.1632	0.16301	0.1628	0.1627	0.16262	0.16266	0.1629	0.16338	0.16417	0.165	0.16597	0.16704	0.16819	0.16928	0.1702	0.17092	0.17154	0.17202	0.17225	0.17226	0.17214	0.17202	0.17201	0.17193	0.17198	0.17222	0.17274	0.17358	0.17456	0.17572	0.1771	0.17866	0.18024	0.18171
9	-25;3;41;86	0.12206	0.12374	0.12555	0.12751	0.12938	0.13136	0.13353	0.13559	0.13747	0.13905	0.14046	0.14175	0.14282	0.14367	0.14424	0.14476	0.14524	0.14571	0.1462	0.14669	0.14728	0.14804	0.149	0.14999	0.15102	0.15209	0.15325	0.15437	0.1553	0.15606	0.15669	0.15723	0.15759	0.15773	0.15775	0.1578	0.15793	0.15802	0.15817	0.15851	0.15914	0.16	0.16091	0.16202	0.16333	0.16485	0.16639	0.1678
10	-22;4;46;89	0.10544	0.10699	0.10856	0.11003	0.11187	0.11384	0.11583	0.11761	0.11929	0.12102	0.12267	0.12405	0.12504	0.12596	0.12681	0.12751	0.12803	0.12845	0.12908	0.12982	0.13061	0.13134	0.13226	0.13344	0.13473	0.13596	0.13708	0.1383	0.13957	0.14068	0.14154	0.14213	0.14275	0.14327	0.1436	0.14369	0.14377	0.14407	0.14444	0.14485	0.1453	0.14613	0.14728	0.14856	0.14984	0.15119	0.1528	0.15447
11	-27;1;36;85	0.10227	0.10393	0.10555	0.10721	0.10886	0.11049	0.11191	0.11321	0.11437	0.11561	0.11683	0.11782	0.11872	0.11962	0.12063	0.12155	0.12237	0.12325	0.12432	0.12542	0.12649	0.12759	0.1288	0.13011	0.13131	0.13237	0.13339	0.13435	0.1352	0.13585	0.13631	0.1367	0.13706	0.13732	0.13747	0.13764	0.1379	0.13834	0.13879	0.13931	0.14005	0.14097	0.14202	0.1431	0.1442	0.14538	0.14661	0.14772
12	-41;-3;31;79	0.10579	0.10757	0.10939	0.11116	0.11283	0.11442	0.11591	0.11714	0.11825	0.11927	0.12034	0.12129	0.12215	0.12311	0.12424	0.1256	0.12694	0.12834	0.12987	0.13154	0.13323	0.1349	0.13648	0.13808	0.13959	0.1409	0.142	0.14291	0.14369	0.14433	0.14474	0.14502	0.14527	0.14554	0.14584	0.14621	0.14665	0.1473	0.14811	0.14901	0.15009	0.15126	0.15257	0.15389	0.15517	0.15636	0.1575	0.15848
13	-32;-3;34;88	0.12208	0.12399	0.12574	0.12748	0.1293	0.13103	0.13252	0.1337	0.13489	0.13615	0.13765	0.13885	0.13987	0.14112	0.14254	0.14406	0.14519	0.14668	0.14861	0.15083	0.15302	0.15502	0.15728	0.15977	0.16213	0.164	0.16567	0.16736	0.16895	0.17014	0.17088	0.17155	0.17226	0.17296	0.17335	0.1736	0.17409	0.1748	0.17561	0.1762	0.17694	0.17804	0.17932	0.18051	0.18148	0.18262	0.18389	0.18515
14	-47;1;33;77	0.09487	0.096647	0.098395	0.1	0.10137	0.10259	0.10379	0.10497	0.10623	0.10722	0.10819	0.10908	0.11022	0.1114	0.11259	0.11401	0.11563	0.11733	0.11898	0.12061	0.12249	0.12445	0.12638	0.12811	0.12989	0.13185	0.13372	0.13528	0.13661	0.13796	0.13929	0.1404	0.14121	0.14205	0.14299	0.14405	0.145	0.14587	0.14697	0.14825	0.14963	0.15082	0.15198	0.15324	0.15459	0.15578	0.15657	0.15733
[truncated: 106 more columns]
