# Supplementary material for: γ-TuRC asymmetry induces local protofilament mismatch at the RanGTP-stimulated microtubule minus end
Source: EMBO J. 2024 Apr 10;43(10):7. doi: 10.1038/s44318-024-00087-4 (PMC11099078; doi:10.1038/s44318-024-00087-4)
Supplement: Supplementary file 8 — Source data Fig. 4 [file 44318_2024_87_MOESM8_ESM.zip]

Archive with 30 entries (26 files):
- Figure4/
- Figure4/.DS_Store
- __MACOSX/Figure4/._.DS_Store
- Figure4/A/
- Figure4/C/
- Figure4/B/
- Figure4/A/SourceData_Figure4A_MT2_RAW.dv
- __MACOSX/Figure4/A/._SourceData_Figure4A_MT2_RAW.dv
- Figure4/A/.DS_Store
- __MACOSX/Figure4/A/._.DS_Store
- Figure4/A/SourceData_Figure4A_MT4_RAW.dv
- __MACOSX/Figure4/A/._SourceData_Figure4A_MT4_RAW.dv
- Figure4/A/SourceData_Figure4A_MT1_ROI_marked.tif
- __MACOSX/Figure4/A/._SourceData_Figure4A_MT1_ROI_marked.tif
- Figure4/A/SourceData_Figure4A_MT3_RAW.dv
- __MACOSX/Figure4/A/._SourceData_Figure4A_MT3_RAW.dv
- Figure4/A/SourceData_Figure4A_MT1_RAW.dv
- __MACOSX/Figure4/A/._SourceData_Figure4A_MT1_RAW.dv
- Figure4/A/SourceData_Figure4A_MT2_ROI_marked.tif
- __MACOSX/Figure4/A/._SourceData_Figure4A_MT2_ROI_marked.tif
- Figure4/A/SourceData_Figure4A_MT4_ROI_marked.tif
- __MACOSX/Figure4/A/._SourceData_Figure4A_MT4_ROI_marked.tif
- Figure4/A/SourceData_Figure4A_MT3_ROI_marked.tif
- __MACOSX/Figure4/A/._SourceData_Figure4A_MT3_ROI_marked.tif
- Figure4/C/SourceData_Figure4C.xlsx
- __MACOSX/Figure4/C/._SourceData_Figure4C.xlsx
- Figure4/C/~$SourceData_Figure4C.xlsx
- __MACOSX/Figure4/C/._~$SourceData_Figure4C.xlsx
- Figure4/B/SourceData_Figure4B.xlsx
- __MACOSX/Figure4/B/._SourceData_Figure4B.xlsx
