# Supplementary material for: γ-TuRC asymmetry induces local protofilament mismatch at the RanGTP-stimulated microtubule minus end
Source: EMBO J. 2024 Apr 10;43(10):7. doi: 10.1038/s44318-024-00087-4 (PMC11099078; doi:10.1038/s44318-024-00087-4)
Supplement: Supplementary file 8 — Source data Fig. 4 [file 44318_2024_87_MOESM8_ESM.zip › Figure4/C/SourceData_Figure4C.xlsx]

## Sheet: Tabelle1
	mean based on individual data points normalised	95% CI upper bound based on normalised data points	95% CI lower bound based on normalised data points					individual replicate 1 mean before per-replicate normalisation	individual replicate 2 mean before per-replicate normalisation	individual replicate 3 mean before per-replicate normalisation	individual replicate 1 mean after per-replicate normalisation	individual replicate 2 mean after per-replicate normalisation	individual replicate 3 mean after per-replicate normalisation
CAMSAP2 average signal within 0.6μm of γ-tubulin peak	2.56552	2.70577	2.42528					0.496617	0.5465	0.503955	2.68459	2.44975	2.51398
CAMSAP2 average signal beyond 0.6 μm of γ-tubulin peak	1	1.08034	0.919656					0.184988	0.223084	0.200461	1	1	1
factor for normalisation for replicate 1	5.40575
factor for normalisation for replicate 2	4.48262
factor for normalisation for replicate 3	4.98849

## Sheet: normalised_MTs_pre_per-rep_norm
Replicate 1	x (μm)	γ-tubulin	α/β-tubulin	CAMSAP2			γ-tubulin	α/β-tubulin	CAMSAP2			γ-tubulin	α/β-tubulin	CAMSAP2			γ-tubulin	α/β-tubulin	CAMSAP2			γ-tubulin	α/β-tubulin	CAMSAP2			γ-tubulin	α/β-tubulin	CAMSAP2			γ-tubulin	α/β-tubulin	CAMSAP2			γ-tubulin	α/β-tubulin	CAMSAP2			γ-tubulin	α/β-tubulin	CAMSAP2			γ-tubulin	α/β-tubulin	CAMSAP2
microtubules normalised individually but before normalisation on a per-replicate basis	0	0.0617385	0.375793	0.389353			0.386817	0.310057	0.216336			0.210399	0.27754	0.190739			0.212053	0.389888	0.138512			0.17353	0.396936	0.181036			0.462548	0.303174	0.14878			0.130083	0.395583	0.419604			0.100643	0.186782	0.206904			0.21088	0.172726	0.121991			0.597368	0.585443	0.483053
	0.12851	0.564521	0.444632	0.671334			0.677955	0.360886	0.306215			0.321654	0.361162	0.394473			0.518818	0.394944	0.138258			0.332188	0.441491	0.327083			0.560234	0.355528	0.133852			0.453542	0.765758	0.780222			0.147661	0.412925	0.444047			0.351875	0.24872	0.155589			0.823264	0.831374	0.705305
	0.25702	1	0.550871	0.89011			0.966666	0.454294	0.498848			0.712779	0.457903	0.574003			1	0.441934	1			0.519718	0.465169	0.747107			0.781166	0.415706	0.205246			1	1	1			0.595724	0.833554	0.868337			0.551674	0.449936	0.288179			1	1	1
	0.38552	0.911056	0.71183	1			1	0.530312	0.984829			1	0.625277	0.928409			0.885224	0.403299	0.80524			1	0.447455	1			1	0.489362	0.452352			0.958518	0.961405	0.734447			1	1	1			0.818606	0.728998	0.599688			0.97567	0.863792	0.744018
	0.51403	0.394101	0.810353	0.996705			0.792593	0.663323	0.966364			0.620735	0.851294	1			0.361977	1	0.881147			0.998185	0.464392	0.647992			0.97715	0.607203	0.94023			0.578111	0.717671	0.328958			0.670129	0.624514	0.517481			1	1	1			0.648817	0.626743	0.336934
	0.64254	0.215429	0.841325	0.877069			0.345977	0.866133	0.577243			0.324838	1	0.963512			0.139116	0.980188	0.946931			0.718492	0.555522	0.381095			0.704555	0.698119	1			0.187046	0.488278	0.177821			0.164321	0.39871	0.40072			0.906976	0.9211	0.811492			0.389604	0.49906	0.149728
	0.77105	0.122993	0.830451	0.633104			0.211015	0.984023	0.300022			0.218658	0.956261	0.625475			0.116144	0.956363	0.865524			0.651102	0.694506	0.291179			0.499289	0.644691	0.760612			0.0907285	0.381756	0.129444			-0.0199512	0.306431	0.449881			0.657433	0.734124	0.482736			0.249936	0.479247	0.112107
	0.89956	0.0188138	0.752564	0.424115			0.0517931	0.86767	0.160618			0.0972768	0.823837	0.394959			0.068544	0.901878	0.760924			0.570877	0.847401	0.280472			0.405959	0.699232	0.527376			0.0253032	0.3385	0.0993004			-0.0474295	0.3858	0.449166			0.432898	0.674085	0.307533			0.231549	0.438576	0.107434
	1.02806	0.0188675	0.725297	0.270585			0.0209853	0.694508	0.262734			0.0644897	0.670052	0.25939			0.0815514	0.841875	0.838471			0.555858	0.994134	0.252679			0.4341	0.814823	0.481711			-0.00205594	0.281762	0.0800618			-0.0528593	0.391714	0.284526			0.383724	0.690378	0.204801			0.224918	0.391715	0.103362
	1.15657	0.0169765	0.735764	0.261054			0.050712	0.617683	0.37536			0.0943386	0.572152	0.144742			0.102477	0.793252	0.739067			0.459378	1	0.253816			0.494362	1	0.441377			-0.0342902	0.251806	0.0340986			-0.059011	0.256589	0.112756			0.27732	0.630585	0.185881			0.200432	0.387348	0.0846303
	1.28508	0.0270656	0.72251	0.224234			0.0311351	0.588275	0.68648			0.0917723	0.541145	0.111178			0.0918766	0.786222	0.512898			0.43961	0.892016	0.241617			0.397587	0.927758	0.521053			-0.000796566	0.229193	0.0450192			-0.0430703	0.223073	0.0363337			0.154336	0.584106	0.142859			0.162622	0.394373	0.0829117
	1.41359	-0.0749436	0.732837	0.209104			0.0154625	0.692892	1			0.00851834	0.469008	0.125537			0.287495	0.722665	0.428588			0.466784	0.798895	0.222652			0.263249	0.849078	0.530932			0.000712015	0.180062	0.0329453			-0.0353319	0.176455	0.0388423			0.0767933	0.530111	0.140052			0.218875	0.358922	0.0723174
	1.5421	-0.0327818	0.772195	0.231969			0.074261	0.78486	0.639171			0.0126041	0.522106	0.0966271			0.185238	0.676082	0.48775			0.574622	0.763248	0.204617			0.286806	0.75522	0.507415			0.0125203	0.170763	0.0104			-0.0017596	0.103408	0.0135267			0.0727188	0.619906	0.139161			0.268682	0.441436	0.108393
	1.6706	0.100344	0.794056	0.238408			0.162304	0.914955	0.443052			-0.00156369	0.568618	0.086064			0.272221	0.570591	0.612239			0.394667	0.749743	0.178794			0.309531	0.759154	0.303819			-0.0025143	0.130825	0.00648598			-0.00339292	0.104361	0.0108382			0.0349976	0.616736	0.101659			0.291136	0.504239	0.173174
	1.79911	0.147265	0.844737	0.316325			0.146125	0.898903	0.345386			-0.0158702	0.482563	0.0183161			0.230828	0.546639	0.831228			0.39042	0.718704	0.201757			0.109913	0.568655	0.231443			-0.0332667	0.0700837	0.0023372			-0.0306845	0.0838223	-0.0167163			0.0215747	0.592976	0.073007			0.296835	0.558233	0.221142
	1.92762	0.11429	0.863504	0.422674			0.16231	0.843461	0.473096			-0.0488906	0.381269	0.00368802			0.207483	0.595299	0.609607			0.454482	0.689559	0.247008			0.18213	0.452547	0.133013			-0.0344882	0.10076	0.00544496			-0.0674686	0.0840994	-0.0215746			0.0655316	0.569807	0.079135			0.326199	0.598261	0.163415
	2.05613	0.0954873	0.834675	0.0209219			0.18366	0.818208	0.391144			-0.0126672	0.346379	-0.00733471			0.126396	0.627733	0.310688			0.403733	0.649956	0.302966			0.188633	0.485022	0.0669288			-0.0344882	0.0776941	0.00343436			-0.0860336	0.0894082	-0.0148912			0.0929791	0.590054	0.0808149
	2.18464	0.281186	0.833635	0.00197938			0.101603	0.865851	0.366373			0.0598995	0.323931	-0.0100413			0.0991165	0.650463	0.213071			0.435123	0.556955	0.300674								-0.0344882	0.0763348	-0.00562867			0.0312335	0.0321082	-0.020275			0.126534	0.620497	0.0742137
	2.31314	0.261921	0.954804	-0.0301921			0.0217081	0.863967	0.281785													0.471772	0.460912	0.3157								-0.0344882	0.0894992	-0.000234741			0.0158034	0.0707899	-0.0237565			0.151831	0.558437	0.0590949
	2.44165	0.106855	1	-0.0468105			0.0766703	0.808945	0.237735													0.517796	0.398577	0.309518								-0.0270232	0.074041	0.0155235			-0.157373	0.114213	-0.0197885			0.110236	0.499503	0.0511688
	2.57016	0.030794	0.96969	-0.0900331			0.0693498	0.815795	0.169281													0.594823	0.397094	0.324338								0.0648757	0.0828788	0.00513878			-0.158224	0.0294098	-0.0183536
	2.69867	-0.1163	0.890304	-0.0468105			0.0367753	0.9399	0.129024													0.645897	0.432855	0.311249
	2.82718	0.0274095	0.649217	-0.0900331			-0.03861	1	0.0423597
	2.95568	0.0960352	0.450805	0.0209219
	3.08419	-0.00232083	0.337264	0.00197938
	3.2127	-0.0880198	0.234984	-0.0301921
	3.34121	-0.374922	0.14819	-0.0468105
	3.46972	0	0.0916443	-0.0900331
Replicate 2	x (μm)	γ-tubulin	α/β-tubulin	CAMSAP2			γ-tubulin	α/β-tubulin	CAMSAP2			γ-tubulin	α/β-tubulin	CAMSAP2			γ-tubulin	α/β-tubulin	CAMSAP2			γ-tubulin	α/β-tubulin	CAMSAP2			γ-tubulin	α/β-tubulin	CAMSAP2			γ-tubulin	α/β-tubulin	CAMSAP2			γ-tubulin	α/β-tubulin	CAMSAP2			γ-tubulin	α/β-tubulin	CAMSAP2			γ-tubulin	α/β-tubulin	CAMSAP2
	0	0.331685	0.628739	0.338895			0.139531	0.641819	0.0245052			0.290983	0.504022	0.137493			0.44572	0.506954	0.320472			0.0338849	0.64262	0.229514			0.0715748	0.203115	-0.0114045			0.231049	0.396213	0.108863			0.166918	0.570936	0.413997			0.152266	0.1291	0.222151			0.216418	0.618812	0.348704
	0.12851	0.620051	0.790539	0.570893			0.188807	0.712744	0.0406657			0.693844	0.534347	0.415274			0.62266	0.730082	0.598651			0.461157	0.863516	0.600772			0.699782	0.543958	0.595983			0.400596	0.426596	0.117446			0.298423	0.671516	0.483316			0.270688	0.222151	0.408302			0.431012	0.854228	0.739973
	0.25702	0.857819	0.901769	0.950667			0.643402	0.635769	0.329925			0.990809	0.723412	0.813628			0.831072	0.944077	0.951807			1	1	1			0.94641	0.821759	1			0.695656	0.605452	0.717929			0.533539	0.764932	0.540406			0.547365	0.408302	0.556664			0.745926	0.900175	1
	0.38552	1	0.943046	1			0.675153	0.807968	0.607041			1	0.734084	1			0.96118	1	1			0.971489	0.958323	0.992438			1	1	0.938926			0.97877	0.827269	0.965747			0.954818	0.912595	0.581446			0.924103	0.556664	0.550345			0.889154	0.791231	0.891033
	0.51403	0.868968	0.995995	0.889122			0.922324	0.982252	0.933323			0.873361	0.801521	0.799425			1	0.952378	0.992701			0.639024	0.885354	0.629677			0.808078	0.963475	0.542147			1	0.897248	0.97821			1	1	0.970131			1	0.550345	0.580689			1	0.795208	0.547896
	0.64254	0.760255	1	0.7738			1	1	1			0.753372	0.77971	0.534439			0.863911	0.911349	0.902011			0.492143	0.845066	0.405175			0.686421	0.880803	0.312088			0.982157	0.811855	1			0.578235	0.979539	1			0.727439	0.580689	0.556715			0.979521	0.797749	0.745162
	0.77105	0.527581	0.884217	0.486531			0.857832	0.89394	0.631845			0.536999	0.861216	0.454074			0.557804	0.807472	0.582592			0.152561	0.79624	0.317002			0.510083	0.830916	0.198951			0.889813	0.670297	0.68963			0.247942	0.878707	0.608289			0.40415	0.556715	0.61686			0.709611	0.650208	0.575228
	0.89956	0.352227	0.753171	0.346665			0.66731	0.788268	0.29713			0.51995	1	0.534081			0.311177	0.700634	0.307208			0.206226	0.853139	0.217537			0.337622	0.806979	0.161427			0.166562	0.517498	0.373698			0.137547	0.70873	0.612818			0.236652	0.61686	0.642242			0.497771	0.785358	0.387904
	1.02806	0.27605	0.729011	0.38441			0.678199	0.685814	0.253119			0.608928	0.983893	0.47345			0.220852	0.66229	0.195351			0.0401531	0.856252	0.171019			0.291083	0.793822	0.109202			0.239258	0.562937	0.243844			0.0909869	0.646352	0.375872			0.15312	0.642242	0.625754			0.291545	0.733408	0.423543
	1.15657	0.337332	0.743192	0.557064			0.696893	0.69851	0.289463			0.590367	0.907973	0.392699			0.167591	0.683982	0.13276			0.0648045	0.842134	0.228592			0.238649	0.706573	0.0899167			-0.0112042	0.570028	0.191177			0.0459636	0.446212	0.216673			0.108829	0.625754	0.621353			0.230579	0.787738	0.216161
	1.28508	0.398767	0.783865	0.641569			0.544814	0.74781	0.277075			0.639709	0.881125	0.348446			0.156078	0.713858	0.144558			0.298539	0.74411	0.270527			0.151232	0.647199	-0.0783343			0.115685	0.447186	0.139331			0.00594288	0.403129	0.289741			0.0840063	0.621353	0.73716			0.180752	0.795468	0.359242
	1.41359	0.290712	0.701724	0.453368			0.448558	0.810062	0.24835			0.569262	0.813098	0.269341			0.184825	0.713334	0.230813			0.311909	0.757256	0.27727			0.192621	0.527235	-0.0473861			0.235535	0.396213	0.105122			0.0117273	0.4774	0.27299			0.0620455	0.73716	0.712773			0.167992	0.913051	0.389714
	1.5421	0.183225	0.620875	0.238318			0.363765	0.806615	0.20858			0.41365	0.695984	0.216588			0.228483	0.753161	0.33544			0.195733	0.731115	0.197572			0.27359	0.442035	-0.0675688			-0.0410152	0.426596	0.0843956			0.0193025	0.537493	0.218403			0.065315	0.712773	0.730138			0.129793	0.986696	0.299918
	1.6706	0.135277	0.570127	0.14766			0.347873	0.746086	0.265134			0.312088	0.58329	0.153317			0.230544	0.701753	0.295035			0.188092	0.631748	0.0982998			0.333932	0.363982	-0.0388808			-0.118116	0.500423	0.0800875			0.0360693	0.580049	0.206759			0.0821003	0.730138	0.755636			0.0898368	0.842901	0.124992
	1.79911	0.208457	0.626483	0.12643			0.380106	0.753169	0.243933			0.323975	0.563202	0.108082			0.238914	0.569214	0.171491			0.316048	0.531905	0.0853582			0.402267	0.404478	-0.0235721			0.392218	0.463427	0.0424161			0.0362278	0.463447	0.165853			0.078167	0.755636	0.750714			0.0796748	0.64074	0.229722
	1.92762	0.293341	0.711017	0.0919998			0.290979	0.755118	0.168389			0.28068	0.568266	0.0980883			0.241938	0.450226	0.0867061			0.48849	0.48088	0.132445			0.433052	0.423069	-0.0740579			-0.0392052	0.635	0.0310081			0.0107078	0.433895	0.230715			0.0657998	0.750714	0.789211			0.0757292	0.566192	0.240761
	2.05613	0.336346	0.697015	0.0764977			0.21891	0.785446	0.119012			0.245423	0.578484	0.119159			0.141838	0.320488	0.0394033			0.529683	0.427483	0.157989			0.519085	0.425072	-0.0908431			-0.0447709	0.720087	0.0393433			0.00307445	0.433725	0.298937			0.0728042	0.789211	1			0.0975194	0.63207	0.191997
	2.18464	0.415426	0.662497	0.0746036			0.208813	0.791595	0.109799			0.284076	0.578354	0.164143			0.0256782	0.254315	0.0152449			0.517488	0.378771	0.148187			0.412882	0.381791	-0.0672069			0.0305636	0.819437	0.0427945			0.0119492	0.430721	0.332145			0.0877275	1	0.922538			0.0981929	0.690754	0.235144
	2.31314	0.39156	0.617882	0.0633936			0.315789	0.862265	0.17442			0.30541	0.581122	0.154404			0.00875104	0.202958	0.00296121			0.349488	0.3657	0.127934			0.40389	0.453968	-0.0853197			-0.136463	0.788578	0.0574639			0.00726353	0.521735	0.374531			0.105727	0.922538	0.948246			0.0814986	0.776261	0.188211
	2.44165	0.412961	0.631037	0.0647733			0.361497	0.912605	0.262895			0.265972	0.587922	0.110344			0.0165239	0.148168	-0.00568809			0.120025	0.413451	0.154223			0.401046	0.47032	-0.00933866			-0.124578	0.868069	0.058889			-0.000221868	0.512461	0.350976			0.0949881	0.948246	0.930925			0.0893242	0.888113	0.0763076
	2.57016	0.323033	0.586812	0.0463726			0.253467	0.853822	0.236287			0.264977	0.545435	0.118423			0.0127009	0.0716602	-0.0136088			0.173005	0.507373	0.232926			0.346451	0.446687	-0.0311116			-0.105357	1	0.117364			0.0402584	0.454372	0.184935			0.0898594	0.930925	0.88962			0.127856	1	0.379038
	2.69867	0.237466	0.56612	0.0510251			0.121985	0.796026	0.0874577													0.368765	0.553172	0.234599			0.197671	0.390518	0.00927663			-0.128398	0.775753	0.102876			0.0804852	0.539071	0.233936			0.100439	0.88962	0.922111
																						0.217077	0.558884	0.158276								-0.132462	0.843964	0.095858			0.120141	0.632648	0.124885			0.105918	0.922111	0.94303
																						0.156177	0.622609	0.114278
Replicate 3	x (μm)	γ-tubulin	α/β-tubulin	CAMSAP2			γ-tubulin	α/β-tubulin	CAMSAP2			γ-tubulin	α/β-tubulin	CAMSAP2			γ-tubulin	α/β-tubulin	CAMSAP2			γ-tubulin	α/β-tubulin	CAMSAP2			γ-tubulin	α/β-tubulin	CAMSAP2			γ-tubulin	α/β-tubulin	CAMSAP2			γ-tubulin	α/β-tubulin	CAMSAP2			γ-tubulin	α/β-tubulin	CAMSAP2			γ-tubulin	α/β-tubulin	CAMSAP2
	0	-0.069904	0.52117	0.299961			0.416898	0.66673	0.418898			0.498781	0.308034	0.134092			-0.0106845	0.613082	0.230279			0.238496	0.626579	0.297332			0.111214	0.51036	0.216395			0.336353	0.639321	0.44326			0.431518	0.551355	0.179951			0.13755	0.154015	0.0806613			0.144636	0.50849	0.215348
	0.12851	-0.0335102	0.753602	0.631364			0.787613	0.854647	0.824173			0.778838	0.412886	0.279693			0.0533105	0.687355	0.403953			0.458611	0.820123	0.447094			0.564195	0.657261	0.455496			0.487948	0.792186	0.759497			0.239097	0.611978	0.287888			0.220859	0.236078	0.0521649			0.225035	0.553716	0.333812
	0.25702	0.675834	0.953961	1			1	1	1			0.935833	0.523454	0.524929			0.263552	0.891217	0.776234			0.875498	0.960369	0.852115			1	0.903235	0.812614			0.835288	1	1			0.336534	0.720633	0.572257			0.609137	0.340184	0.089462			0.109251	0.845836	0.606583
	0.38552	0.855813	0.958252	0.976556			0.738106	0.972345	0.794354			1	0.642475	0.83254			0.57623	0.96889	1			0.830675	1	1			0.885215	1	1			1	0.935324	0.828857			1	0.924783	0.821456			1	0.482114	0.116419			1	0.839097	1
	0.51403	0.672873	0.942927	0.837478			0.561933	0.791475	0.471195			0.90045	0.683316	1			1	1	0.728335			1	0.985368	0.868028			0.849248	0.967411	0.780182			0.546178	0.847301	0.418348			0.622627	0.902821	0.983325			0.703114	0.671296	0.180098			0.319021	1	0.885452
	0.64254	0.603752	0.819935	0.484136			0.37843	0.694746	0.246034			0.748317	0.691487	0.95357			0.270763	0.879281	0.488699			0.511572	0.999615	0.779243			0.797726	0.896919	0.410065			0.760047	0.752841	0.245896			0.63124	0.983307	0.973038			0.667077	0.914786	0.40054			0.165877	0.75339	0.472761
	0.77105	1	0.911476	0.28251			0.310118	0.627369	0.16093			0.785321	0.72306	0.74261			0.345881	0.837097	0.285203			0.384201	0.994436	0.547858			0.482464	0.814141	0.199563			0.241246	0.683495	0.184433			0.644173	0.973432	1			0.62879	1	0.782455			0.0661059	0.686535	0.283451
	0.89956	0.925556	1	0.323204			0.247709	0.669336	0.110884			0.793964	0.786271	0.511397			0.213857	0.808456	0.219073			0.511089	0.953137	0.277041			0.583111	0.890367	0.127611			0.0408877	0.645865	0.119351			0.404114	1	0.757336			0.924385	0.906703	1			-0.0281537	0.658058	0.20529
	1.02806	0.430151	0.897636	0.410216			0.0638163	0.649504	0.0439712			0.792398	0.764184	0.401867			0.426933	0.776534	0.196209			0.360194	0.770468	0.173911			0.472057	0.914124	0.0923962			0.0495936	0.666343	0.118849			0.206476	0.897542	0.45364			0.511727	0.777174	0.671431			0.381578	0.69317	0.171331
	1.15657	0.629327	0.922813	0.314834			0.0866959	0.644519	0.0367213			0.395353	0.890871	0.275884			0.380839	0.810613	0.181634			0.200732	0.693474	0.115471			0.261477	0.842916	0.0761509			-0.0419809	0.740798	0.116568			0.152673	0.794166	0.236656			0.638145	0.645906	0.395771			0.0930177	0.757722	0.146448
	1.28508	0.490904	0.993743	0.294945			0.126032	0.697745	0.0323846			0.447695	0.933205	0.155388			0.300484	0.787723	0.189872			0.380675	0.660762	0.0807639			0.311212	0.897401	0.0655142			0.125515	0.660335	0.0898233			0.0344644	0.790628	0.137157			0.304777	0.632857	0.233849			0.211794	0.783311	0.132868
	1.41359	0.274776	0.933331	0.2719			0.171023	0.703601	0.0753048			0.468576	0.899811	0.0793811			0.292697	0.770785	0.166613			0.0673667	0.585076	0.0796202			0.234285	0.891741	0.0550906			0.112776	0.555385	0.0912966			0.0242813	0.68496	0.116841			0.0253711	0.663938	0.161186			0.0969159	0.714535	0.120584
	1.5421	0.230334	0.886699	0.202561			0.144202	0.756351	0.150138			0.320591	0.979227	0.0841338			0.294196	0.779229	0.132821			0.302501	0.44333	0.0740488			0.227594	0.766583	0.0436662			0.141098	0.56968	0.0722774			-0.0707578	0.620724	0.0857716			0.066419	0.622121	0.130791			-0.0281537	0.651483	0.117763
	1.6706	0.162513	0.770994	0.160918			0.177028	0.542641	0.175223			0.306333	1	0.129702			0.0801977	0.762889	0.0979036			0.0262133	0.390762	0.0626278			0.153863	0.684452	0.0365593			0.0943589	0.553564	0.0508126			0.164602	0.666136	0.0694286			0.362435	0.590175	0.0940548			-0.0281537	0.578978	0.076733
	1.79911	0.356016	0.706469	0.1623			0.193176	0.491952	0.120526			0.52364	0.869439	0.152105			0.101955	0.691227	0.100199			0.227332	0.393581	0.0570597			0.178183	0.698648	0.040403			0.146342	0.654762	0.0458989			0.291403	0.629636	0.0493556			0.348783	0.511741	0.0694598			-0.0281537	0.387966	0.047715
	1.92762	0.0691176	0.658835	0.157536								0.224636	0.940681	0.080279			0.0208905	0.696014	0.120234			-0.0172047	0.384259	0.0295019			0.276623	0.644702	0.035973			0.03317	0.627546	0.0444255			0.179909	0.599159	0.02557			-0.042716	0.454506	0.0451974			-0.0281537	0.321911	0.0311471
	2.05613	0.111137	0.6295	0.156849								0.210931	0.799525	0.0368697			0.174641	0.710337	0.129634			-0.0262902	0.463014	0.0224457			0.200221	0.559473	0.0316555			0.0803945	0.605371	0.0461158			0.149933	0.539074	0.022054			0.261909	0.471895	0.0588258			-0.0281537	0.26195	0.0324175
	2.18464	0.0994687	0.684797	0.133525								0.408706	0.834337	0.0241807			0.265352	0.709463	0.135153			-0.0213594	0.481328	0.044822			-0.032312	0.610951	0.0391415			0.314205	0.631553	0.0504536			0.210797	0.402972	0.0119187			0.281017	0.476293	0.0429728			0.0765188	0.236219	0.0339858
	2.31314	-0.0301024	0.655892	0.112088								0.124535	0.600127	-0.0110836			0.241519	0.739477	0.148734			0.297034	0.494876	0.0596937			-0.0245901	0.665718	0.0444895			0.221708	0.651881	0.0672067			0.16628	0.46808	0.0166614			0.191028	0.62104	0.0388432
	2.44165	0.139011	0.657145	0.0972932								0.557771	0.646077	-0.0484975			0.316648	0.927314	0.202612			0.432689	0.552161	0.0490558			0.0163521	0.725069	0.0426357			0.0540566	0.559333	0.0701684			0.0795972	0.479858	0.0141755			0.0903806	0.637396	0.0545331
	2.57016	0.0379027	0.646065	0.0944859								0.453474	0.777924	-0.0444704			0.217157	0.9536	0.267455			0.232671	0.534437	0.0387947			0.0897287	0.658745	0.0425469			0.117149	0.476214	0.0628688			0.116664	0.416262	-0.000239265			0.0614418	0.613139	0.096286
	2.69867	-0.069904	0.551043	0.0839986								0.22504	0.682437	-0.0695491								0.113011	0.525349	0.0381405			0.142931	0.648636	0.045366								0.132841	0.444807	-0.0033923

## Sheet: CAMSAP2_all_post_norm_within0_6
all datapoints for CAMSAP2 within 0.6 μm of the γ-tubulin peak; per-replicate normalisation has been applied
2.10474
3.62906
4.81171
5.40575
5.38793
4.74122
3.4224
2.29266
1.16946
1.65532
2.69665
5.32374
5.22392
3.12043
1.62184
0.868263
1.03109
2.13242
3.10292
5.01875
5.40575
5.20851
3.38116
2.13505
0.74876
0.747389
5.40575
4.35293
4.76326
5.11887
4.6788
4.11336
0.978635
1.76813
4.03867
5.40575
3.50288
2.0601
1.57404
1.51616
0.804269
0.723568
1.10951
2.4453
5.08264
5.40575
4.11168
2.85086
2.26827
4.21768
5.40575
3.97024
1.77827
0.961256
0.699742
0.536793
1.11847
2.40041
4.69401
5.40575
2.79737
2.16619
2.43194
2.42808
0.659454
0.841072
1.55783
3.24176
5.40575
4.38672
2.60955
1.66245
2.61126
3.8127
5.40575
4.02197
1.82138
0.809394
0.60602
0.580761
0.462441
1.15846
2.04336
4.51385
5.40575
2.91744
1.51046
1.07832
1.06555
1.72943
3.43569
5.40575
4.70222
2.36938
1.25859
0.748287
1.44076
2.43216
4.27845
5.26401
5.40575
5.20475
3.40246
1.74638
1.95457
3.01314
4.30558
5.40575
5.26075
3.82893
2.25429
1.23059
2.6229
4.24311
5.40575
4.16383
2.26838
1.17845
0.587168
0.270309
1.47332
2.52489
4.30114
5.40575
5.37566
4.09985
2.2864
0.974235
0.841453
1.4521
2.32002
4.37337
5.40575
3.60568
1.81906
0.936402
1.08874
2.37097
4.4635
5.40575
4.39197
2.785
1.84238
1.47539
2.06153
3.29738
5.30426
5.40575
3.80014
1.96192
1.45896
1.45841
1.64924
3.02156
4.75133
5.40575
3.91564
1.95619
1.33423
1.19509
1.57113
2.6973
4.09907
5.40575
4.59125
2.87041
2.22772
1.85597
1.894
3.85519
5.40575
4.83697
2.98602
1.44436
0.87332
0.578948
2.67188
3.56351
5.02076
5.40575
3.52056
3.07207
3.38846
2.63131
1.35192
2.5253
4.40613
5.40575
4.39607
2.5212
1.14441
0.547528
0.88993
1.09154
1.11728
2.29478
5.40575
4.68179
4.83322
2.71799
1.12425
0.580612
1.36345
0.577359
0.424753
1.88112
2.08276
3.90797
-6.32471
-4.32412
-4.18778
-3.95754
-2.78427
1.18746
0.437134
0.799334
0.902539
1.38757
2.39198
1.79599
1.2336
1.75008
1.66837
2.15011
1.51914
2.5591
4.26148
4.48262
3.9856
3.46865
2.18094
1.55397
0.109848
0.182289
1.47893
2.72113
4.18373
4.48262
2.83232
1.33192
0.616329
1.86151
3.64719
4.48262
3.58352
2.39569
2.03544
2.39408
1.43655
2.68353
4.26659
4.48262
4.4499
4.04338
2.61154
1.3771
1.02882
2.69303
4.48262
4.44873
2.8226
1.81625
1.421
0.975138
-0.0511221
2.67157
4.48262
4.20885
2.43024
1.39897
0.891823
0.723616
0.487992
0.526467
3.2182
4.32908
4.38495
4.48262
3.09135
1.67515
1.85579
2.16652
2.42244
2.6064
4.34873
4.48262
2.72673
2.74703
0.995818
1.83026
2.49531
2.46699
2.60301
2.49554
2.76515
2.87893
1.56311
3.31702
4.48262
3.99416
2.45601
3.34028
2.57853
1.73883
1.53135
2.36413
3.0466
4.48262
3.34056
1.24522
1.58329
1.32101
-1.48174
2.78378
4.48262
2.02109
2.71777
0.937318
0.0771874
-1.48174
0.68343
1.27738
2.72227
4.41553
4.48262
2.89565
1.6362
1.07805
0.612502
1.0672
1.92198
3.15216
4.48262
4.45156
2.85914
1.3337
1.07423
3.03328
4.14713
3.84589
4.23766
4.48262
3.95207
3.91428
2.49027
3.3257
4.01281
4.48262
3.94495
2.89848
1.76185
1.35999
1.12106
2.09406
3.65371
4.48262
3.64536
2.09066
0.948978
0.454028
0.953677
1.47111
0.793326
0.839689
1.26907
1.21044
1.32674
0.603953
1.71904
0.679833
1.41675
0.862048
1.65839
2.67349
2.38726
1.29968
1.49635
3.14956
4.98849
4.87155
4.17776
2.41511
1.4093
1.6123
2.08967
4.11138
4.98849
3.96263
2.35055
1.22734
0.802798
0.553144
0.668915
1.39525
2.61861
4.15312
4.98849
4.75688
3.70451
2.5511
1.14875
2.01512
3.87224
4.98849
3.63329
2.43787
1.42273
1.09285
1.48324
2.23033
4.25077
4.98849
4.33015
3.88725
2.73299
1.38202
1.07948
2.27224
4.05372
4.98849
3.89194
2.04561
0.995519
0.636587
2.2112
3.78874
4.98849
4.13475
2.08692
1.22665
0.920044
0.595379
0.897684
1.43613
2.8547
4.09783
4.90531
4.854
4.98849
3.77797
0.402378
0.260225
0.446281
0.580754
0.898419
1.99809
3.90327
4.98849
1.07426
1.66522
3.02594
4.98849
4.41707
2.35836
1.414
1.02409
1.10493
2.47092
4.37704
4.98849
4.7075
3.73851
2.36246
1.18155
1.17861
1.31966
2.02674
3.31475
4.52552
4.98849
3.63583
2.30817
1.10558
1.21288
2.26648
4.16016
4.98849
3.9483
2.74123
2.23876
1.69178
4.34204
4.98849
4.64461
4.22639
3.65196
3.41974
3.52383
1.2203
1.97979
3.71707
4.98849
4.0471
2.20835
1.3762
0.96569
0.30922
1.13661
3.02043
4.98849
3.61463
1.85372
0.904843
0.850207
0.813103
1.78809
3.8789
4.98849
4.44031
3.15627
2.16266
1.70495
1.61748
2.76248
4.30812
4.98849
3.96765
2.20442
1.36462
0.964329
0.223111
-0.531718
-0.204108
0.133884
1.42961
0.212601
2.53916
4.98849
1.06427
1.30977
2.42247
2.12078
1.9696
2.28435
2.84206
4.47328
0.585492
0.728858
0.637625
0.866343
1.55388
1.45372
1.78058
1.84471
0.654163
0.921619
1.11833
0.869399
0.634803
0.344502
0.72959
0.674358

## Sheet: CAMSAP2_all_post_norm_beyond0_6
all datapoints for CAMSAP2 beyond 0.6 μm of the γ-tubulin peak; per-replicate normalisation has been applied
1.46271
1.41119
1.21215
1.13036
1.25397
1.28878
1.70997
2.28487
0.113099
0.0107
-0.163211
-0.253046
-0.486696
-0.253046
-0.486696
0.113099
0.0107
-0.163211
-0.253046
-0.486696
1.42027
2.0291
3.71094
5.40575
3.4552
2.39503
1.86707
2.55744
2.11443
1.98052
1.52326
1.28513
0.915092
0.69747
0.228986
1.4022
0.782437
0.600999
0.678622
0.522342
0.465241
0.0990123
0.0199365
-0.0396496
-0.0542809
4.53256
3.99521
2.7726
2.31684
2.63665
3.30961
4.49341
3.29538
1.6795
1.15181
1.36592
1.37207
1.30612
1.2036
1.10611
0.966515
1.09065
1.33526
1.63776
1.62537
1.7066
1.67318
1.75329
1.68253
2.60401
2.38597
2.81668
2.87008
2.74296
1.64237
1.25112
0.719035
0.3618
0.432794
0.184329
0.243362
0.178094
0.0562199
0.0350616
0.0126343
0.0294341
0.0185653
-0.0304272
-0.00126895
0.0839161
0.0277789
1.53807
0.609528
0.196411
0.209971
0.0731221
0.0585884
-0.0903643
-0.116627
-0.0804978
-0.109602
-0.128422
-0.106972
-0.0992152
1.1071
1.00483
0.772262
0.757084
0.752267
0.549545
0.394658
0.427784
0.436865
0.401181
0.319452
0.276606
0.558748
0.45749
0.4482
0.39093
0.585947
0.936135
1.19544
0.883379
1.19684
0.784769
0.854399
1.25895
1.43464
1.17968
1.18954
1.02013
0.969008
1.92659
2.3813
0.475317
0.149905
0.0282485
-0.106124
-0.0717307
-0.0737789
-0.104076
1.10319
0.733551
0.554538
0.457009
0.464886
0.385559
0.425331
0.502865
0.445424
0.316751
0.30977
0.477053
0.699086
0.601102
0.32042
0.177226
0.0781166
0.0193961
-0.0192187
-0.0181839
-0.0389992
-0.0290055
-0.0440552
-0.00845623
-0.0733563
-0.0549655
-0.0513583
0.155505
0.102623
0.0233959
0.0581996
0.0263928
-0.0238792
0.046405
0.065257
0.184943
0.62144
0.687326
0.515627
0.633815
0.498177
0.431942
0.24319
0.134508
0.0873082
0.0566886
0.0183475
-0.00578504
-0.0126109
-0.0360173
-0.0298692
-0.0157818
-0.0706792
-0.133201
-0.130781
0.580068
0.393873
0.313661
0.179926
0.0604887
-0.0220326
-0.0470346
-0.100448
-0.139014
-0.169112
-0.200126
-0.198513
1.18929
1.08422
1.05635
1.13409
1.25773
1.26033
1.17123
0.967658
1.01844
1.13669
1.63418
1.49102
1.39477
1.50953
1.85677
2.16412
2.44326
1.99787
1.5188
0.995484
0.802339
0.819927
0.962334
0.862521
0.884473
0.835166
0.786911
0.921021
0.965224
1.61742
1.25979
0.752993
0.476883
0.416505
0.393398
0.596929
0.768788
0.585856
0.664285
0.865769
0.390433
0.331404
0.237634
0.175798
0.09652
0.0127166
-0.0451954
-0.00968064
-0.0186166
1.24184
0.658435
0.446656
0.338035
0.208101
0.162229
0.0592332
0.0328893
0.0264521
-0.0037325
-0.0564203
0.398574
0.378425
0.412428
0.423654
0.487928
0.600425
0.724881
0.888658
1.06119
1.20004
1.49849
1.23743
0.929043
1.12511
0.57732
4.10088
3.98856
3.15851
2.15848
2.08563
2.51014
4.12948
5.32448
5.40575
3.83997
5.40575
4.90376
4.16616
4.13526
3.15808
1.86611
0.926389
-0.187002
-1.37068
-2.67831
-1.64031
-0.914851
3.89684
4.75736
5.40575
4.65958
3.06752
1.79395
3.34967
4.34384
4.96888
3.74536
3.68282
3.29452
1.72316
2.49711
2.87591
2.03228
1.06829
0.661903
0.566736
0.4124
0.34291
0.33442
0.284169
0.290354
0.207871
0.228726
1.13464
1.29755
1.24202
1.11326
0.934983
1.1885
1.09346
0.754823
0.533485
0.492186
0.781859
1.17846
1.05919
0.39204
2.1223
1.76032
1.56195
1.20735
0.970881
0.687264
0.484492
0.439693
0.534145
0.735792
0.692137
0.494629
0.530845
0.875683
0.595115
0.648
1.03465
1.50365
1.32253
0.768727
0.38867
0.17663
0.0683372
0.013274
-0.0254975
-0.0610031
0.766611
1.02469
1.21267
1.2429
0.885642
0.440641
0.382628
0.593699
0.708203
0.664264
0.57348
0.691321
1.04412
1.05162
0.709491
0.512264
0.489511
0.403062
-0.351143
-0.212414
-0.302885
-0.174288
-0.105665
-0.331974
-0.407215
-0.301263
-0.382456
-0.0418617
-0.139462
0.0415836
1.09306
0.856973
0.624567
0.471222
0.378313
0.359002
0.190135
0.138998
0.176361
0.191832
0.257589
0.263977
0.526099
0.461153
0.429695
1.68489
0.971264
1.2988
1.22371
0.979019
0.926824
0.743454
1.03421
1.34002
1.48888
1.67888
1.57329
0.828992
1.04865
0.55981
2.80502
2.78529
3.30441
3.19509
3.27293
3.38723
3.36516
3.53773
4.48262
4.13539
4.25063
4.17298
3.98783
4.13347
4.22725
1.89858
0.968969
1.61034
1.74694
1.34442
0.560291
1.02976
1.07924
0.86065
1.05406
0.843678
0.342058
1.69908
1.01433
0.857066
0.622177
2.16681
2.11833
1.16567
1.30788
-0.621198
0.21083
-0.855964
-2.11492
-2.29916
0.886846
0.613372
0.412712
0.338434
0.321425
0.38455
0.469231
0.381631
0.324265
0.170885
0.170616
0.218589
0.272204
0.272982
0.166401
0.116873
0.172361
0.782447
0.634847
0.510136
0.597939
1.01246
1.78289
1.34069
1.11001
0.704423
0.395174
0.280092
0.25587
0.272402
0.179542
0.14763
2.63853
1.47733
0.887691
0.788342
0.69653
0.859688
1.44548
2.28273
2.86839
2.5538
1.94002
1.28252
1.36203
0.98334
0.644604
0.470122
0.466382
0.390418
0.383731
0.505143
0.468535
0.462982
0.272576
0.160542
0.0840111
0.062392
0.330511
0.313802
0.341999
0.351308
0.404606
0.497891
0.601095
0.736904
0.879977
0.995115
1.24259
0.261355
0.940723
1.40631
3.2306
4.48262
4.20886
3.26854
1.33539
1.38448
0.809737
1.22318
2.6163
4.48262
3.05445
2.06759
2.04636
1.57055
1.47133
1.35637
1.01047
0.802736
0.809632
0.785869
0.782443
0.666089
0.55915
0.485347
0.471342
0.419027
0.21935
0.183184
0.16155
0.375657
0.748962
0.874098
0.601242
2.00471
1.37624
0.775153
0.395992
0.419701
0.647016
0.758774
0.400471
0.183925
0.120626
-0.0552905
-0.24193
-0.221841
-0.346945
0.978789
0.906081
0.947175
0.831148
0.662578
0.488392
0.499841
0.599788
0.64668
0.67421
0.741959
1.01073
1.3342
0.867552
0.576027
0.40289
0.397185
0.369392
0.312418
0.284642
0.14717
0.11197
0.223594
0.297782
0.244714
0.193527
0.190264
0.460918
0.379878
0.326817
0.274819
0.217829
0.182376
0.20155
0.179451
0.157913
0.195257
0.221935
0.212688
0.212245
0.226308
0.59288
0.5815
0.448083
0.455433
0.360556
0.253478
0.228966
0.221616
0.230048
0.251688
0.33526
0.350034
0.313621
2.26298
1.18056
0.684207
0.582859
0.427871
0.346344
0.24621
0.127556
0.110016
0.0594562
0.0831153
0.0707142
-0.00119357
-0.0169225
3.34943
1.9743
1.16655
0.804073
0.652449
0.469192
0.3465
0.225467
0.293452
0.21437
0.193769
0.272038
0.480322
0.854682
0.730556
0.66281
0.601534
0.58746
0.382782
0.238026
0.155377
0.161714
0.169538
0.675629
0.521386
0.483787
0.258722
0.124091
0.0853243
0.0521019
0.0649326
0.0529955
0.132134
0.0109061
-0.027334
1.6498
1.12195
0.843158
0.527569
0.351742
0.184849
0.11088
0.126012
0.178041
0.0426791
2.24702
2.22547
1.61164
1.27181
1.10558
1.04235
1.05854
1.04831
0.995343
1.02144
3.53885
3.20037
3.27732
3.30053
3.03119
2.85595
2.99754
3.11739
3.04024
2.42949
2.26571
2.48111
2.56655
2.37152
0.791934
0.745642
0.543816
0.377285
0.427718
0.510961
0.482615
0.487171
0.241446
0.226674
0.203298
0.469455
0.519796
0.417042
1.12466
0.845539
0.60705
0.691451
0.636777
0.466781
0.814654
0.908167
0.816559
0.754042
0.686036
0.624192
0.603615
0.695036
1.38794
1.14217
1.3015
1.67409
1.33529
0.995105
0.769883
0.752478
0.653548
0.714477
0.813103
0.751472
0.655337
0.844623
1.55694
2.06618
1.21046
0.644287
0.682774
0.86143
0.770926
0.454917
0.263866
0.335085
0.580253
2.73555
1.03572
-0.328726
-0.0105528
0.496971
4.44594
4.98849
3.98537
2.89214
3.26136
2.27608
2.82214
1.65913
2.39535
2.40642
2.73331
2.67363
2.5461
2.88846
3.1002
2.75413
3.48333
4.2421
4.98849
4.24422
3.97629
4.33659
0.470586
0.255126
0.091021
0.511229
1.09161
1.16623
1.25064
1.1737
1.43438
2.48192
4.98849
4.48435
1.64184
0.258223
0.280873
