# Supplementary material for: γ-TuRC asymmetry induces local protofilament mismatch at the RanGTP-stimulated microtubule minus end
Source: EMBO J. 2024 Apr 10;43(10):7. doi: 10.1038/s44318-024-00087-4 (PMC11099078; doi:10.1038/s44318-024-00087-4)
Supplement: Supplementary file 8 — Source data Fig. 4 [file 44318_2024_87_MOESM8_ESM.zip › Figure4/B/SourceData_Figure4B.xlsx]

## Sheet: Tabelle1
	γ-tubulin			α/β-tubulin			CAMSAP2
x (μm)	mean	95% CI lower bound	95% CI upper bound	mean	95% CI lower bound	95% CI upper bound	mean	95% CI lower bound	95% CI upper bound
0	0.2871	0.241511	0.332688	0.414711	0.369338	0.460085	0.215554	0.164039	0.26707
0.12851	0.531948	0.468007	0.59589	0.551299	0.498563	0.604034	0.403062	0.34114	0.464984
0.25702	0.776135	0.728343	0.823926	0.721108	0.667159	0.775058	0.662012	0.583831	0.740193
0.38552	0.879358	0.825332	0.933384	0.814163	0.765685	0.86264	0.77053	0.691229	0.849831
0.51403	0.697602	0.633848	0.761355	0.836731	0.798146	0.875316	0.716945	0.645925	0.787964
0.64254	0.532015	0.465622	0.598409	0.795704	0.759405	0.832002	0.568408	0.504064	0.632752
0.77105	0.386151	0.323995	0.448306	0.745472	0.707324	0.783619	0.427788	0.375027	0.480548
0.89956	0.294468	0.234761	0.354176	0.719025	0.681623	0.756427	0.337242	0.280555	0.393929
1.02806	0.236305	0.188536	0.284074	0.697024	0.659261	0.734786	0.292317	0.239088	0.345545
1.15657	0.188211	0.13998	0.236442	0.683749	0.641726	0.725772	0.251665	0.199871	0.303458
1.28508	0.168139	0.126034	0.210243	0.669443	0.62474	0.714145	0.223226	0.16901	0.277442
1.41359	0.161918	0.122183	0.201654	0.667734	0.618381	0.717087	0.218929	0.162116	0.275742
1.5421	0.164887	0.12547	0.204305	0.665701	0.611508	0.719894	0.21088	0.155789	0.265971
1.6706	0.158601	0.118491	0.198712	0.655575	0.60067	0.71048	0.203901	0.151726	0.256077
1.79911	0.18551	0.143623	0.227397	0.635833	0.577751	0.693914	0.202588	0.149559	0.255616
1.92762	0.158719	0.115306	0.202132	0.633714	0.575075	0.692353	0.188094	0.131635	0.244552
2.05613	0.145798	0.103899	0.187697	0.604973	0.542656	0.66729	0.170302	0.105773	0.234831
2.18464	0.161727	0.118097	0.205357	0.612273	0.545301	0.679245	0.163158	0.100454	0.225862
2.31314	0.152928	0.104555	0.201301	0.621702	0.552966	0.690437	0.17193	0.0976289	0.246231
2.44165	0.157598	0.0989755	0.216221	0.633901	0.553802	0.714	0.152766	0.0764759	0.229057
2.57016	0.153559	0.0968625	0.210255	0.636998	0.546924	0.727072	0.150292	0.0800801	0.220503
2.69867	0.118062	0.0475353	0.188589	0.664172	0.582644	0.745699	0.149748	0.0577737	0.241722

## Sheet: normalised_MTs
Replicate 1	x (μm)	γ-tubulin	α/β-tubulin	CAMSAP2			γ-tubulin	α/β-tubulin	CAMSAP2			γ-tubulin	α/β-tubulin	CAMSAP2			γ-tubulin	α/β-tubulin	CAMSAP2			γ-tubulin	α/β-tubulin	CAMSAP2			γ-tubulin	α/β-tubulin	CAMSAP2			γ-tubulin	α/β-tubulin	CAMSAP2			γ-tubulin	α/β-tubulin	CAMSAP2			γ-tubulin	α/β-tubulin	CAMSAP2			γ-tubulin	α/β-tubulin	CAMSAP2
	0	0.0617385	0.375793	0.389353			0.386817	0.310057	0.216336			0.210399	0.27754	0.190739			0.212053	0.389888	0.138512			0.17353	0.396936	0.181036			0.462548	0.303174	0.14878			0.130083	0.395583	0.419604			0.100643	0.186782	0.206904			0.21088	0.172726	0.121991			0.597368	0.585443	0.483053
	0.12851	0.564521	0.444632	0.671334			0.677955	0.360886	0.306215			0.321654	0.361162	0.394473			0.518818	0.394944	0.138258			0.332188	0.441491	0.327083			0.560234	0.355528	0.133852			0.453542	0.765758	0.780222			0.147661	0.412925	0.444047			0.351875	0.24872	0.155589			0.823264	0.831374	0.705305
	0.25702	1	0.550871	0.89011			0.966666	0.454294	0.498848			0.712779	0.457903	0.574003			1	0.441934	1			0.519718	0.465169	0.747107			0.781166	0.415706	0.205246			1	1	1			0.595724	0.833554	0.868337			0.551674	0.449936	0.288179			1	1	1
	0.38552	0.911056	0.71183	1			1	0.530312	0.984829			1	0.625277	0.928409			0.885224	0.403299	0.80524			1	0.447455	1			1	0.489362	0.452352			0.958518	0.961405	0.734447			1	1	1			0.818606	0.728998	0.599688			0.97567	0.863792	0.744018
	0.51403	0.394101	0.810353	0.996705			0.792593	0.663323	0.966364			0.620735	0.851294	1			0.361977	1	0.881147			0.998185	0.464392	0.647992			0.97715	0.607203	0.94023			0.578111	0.717671	0.328958			0.670129	0.624514	0.517481			1	1	1			0.648817	0.626743	0.336934
	0.64254	0.215429	0.841325	0.877069			0.345977	0.866133	0.577243			0.324838	1	0.963512			0.139116	0.980188	0.946931			0.718492	0.555522	0.381095			0.704555	0.698119	1			0.187046	0.488278	0.177821			0.164321	0.39871	0.40072			0.906976	0.9211	0.811492			0.389604	0.49906	0.149728
	0.77105	0.122993	0.830451	0.633104			0.211015	0.984023	0.300022			0.218658	0.956261	0.625475			0.116144	0.956363	0.865524			0.651102	0.694506	0.291179			0.499289	0.644691	0.760612			0.0907285	0.381756	0.129444			-0.0199512	0.306431	0.449881			0.657433	0.734124	0.482736			0.249936	0.479247	0.112107
	0.89956	0.0188138	0.752564	0.424115			0.0517931	0.86767	0.160618			0.0972768	0.823837	0.394959			0.068544	0.901878	0.760924			0.570877	0.847401	0.280472			0.405959	0.699232	0.527376			0.0253032	0.3385	0.0993004			-0.0474295	0.3858	0.449166			0.432898	0.674085	0.307533			0.231549	0.438576	0.107434
	1.02806	0.0188675	0.725297	0.270585			0.0209853	0.694508	0.262734			0.0644897	0.670052	0.25939			0.0815514	0.841875	0.838471			0.555858	0.994134	0.252679			0.4341	0.814823	0.481711			-0.00205594	0.281762	0.0800618			-0.0528593	0.391714	0.284526			0.383724	0.690378	0.204801			0.224918	0.391715	0.103362
	1.15657	0.0169765	0.735764	0.261054			0.050712	0.617683	0.37536			0.0943386	0.572152	0.144742			0.102477	0.793252	0.739067			0.459378	1	0.253816			0.494362	1	0.441377			-0.0342902	0.251806	0.0340986			-0.059011	0.256589	0.112756			0.27732	0.630585	0.185881			0.200432	0.387348	0.0846303
	1.28508	0.0270656	0.72251	0.224234			0.0311351	0.588275	0.68648			0.0917723	0.541145	0.111178			0.0918766	0.786222	0.512898			0.43961	0.892016	0.241617			0.397587	0.927758	0.521053			-0.000796566	0.229193	0.0450192			-0.0430703	0.223073	0.0363337			0.154336	0.584106	0.142859			0.162622	0.394373	0.0829117
	1.41359	-0.0749436	0.732837	0.209104			0.0154625	0.692892	1			0.00851834	0.469008	0.125537			0.287495	0.722665	0.428588			0.466784	0.798895	0.222652			0.263249	0.849078	0.530932			0.000712015	0.180062	0.0329453			-0.0353319	0.176455	0.0388423			0.0767933	0.530111	0.140052			0.218875	0.358922	0.0723174
	1.5421	-0.0327818	0.772195	0.231969			0.074261	0.78486	0.639171			0.0126041	0.522106	0.0966271			0.185238	0.676082	0.48775			0.574622	0.763248	0.204617			0.286806	0.75522	0.507415			0.0125203	0.170763	0.0104			-0.0017596	0.103408	0.0135267			0.0727188	0.619906	0.139161			0.268682	0.441436	0.108393
	1.6706	0.100344	0.794056	0.238408			0.162304	0.914955	0.443052			-0.00156369	0.568618	0.086064			0.272221	0.570591	0.612239			0.394667	0.749743	0.178794			0.309531	0.759154	0.303819			-0.0025143	0.130825	0.00648598			-0.00339292	0.104361	0.0108382			0.0349976	0.616736	0.101659			0.291136	0.504239	0.173174
	1.79911	0.147265	0.844737	0.316325			0.146125	0.898903	0.345386			-0.0158702	0.482563	0.0183161			0.230828	0.546639	0.831228			0.39042	0.718704	0.201757			0.109913	0.568655	0.231443			-0.0332667	0.0700837	0.0023372			-0.0306845	0.0838223	-0.0167163			0.0215747	0.592976	0.073007			0.296835	0.558233	0.221142
	1.92762	0.11429	0.863504	0.422674			0.16231	0.843461	0.473096			-0.0488906	0.381269	0.00368802			0.207483	0.595299	0.609607			0.454482	0.689559	0.247008			0.18213	0.452547	0.133013			-0.0344882	0.10076	0.00544496			-0.0674686	0.0840994	-0.0215746			0.0655316	0.569807	0.079135			0.326199	0.598261	0.163415
	2.05613	0.0954873	0.834675	0.0209219			0.18366	0.818208	0.391144			-0.0126672	0.346379	-0.00733471			0.126396	0.627733	0.310688			0.403733	0.649956	0.302966			0.188633	0.485022	0.0669288			-0.0344882	0.0776941	0.00343436			-0.0860336	0.0894082	-0.0148912			0.0929791	0.590054	0.0808149
	2.18464	0.281186	0.833635	0.00197938			0.101603	0.865851	0.366373			0.0598995	0.323931	-0.0100413			0.0991165	0.650463	0.213071			0.435123	0.556955	0.300674								-0.0344882	0.0763348	-0.00562867			0.0312335	0.0321082	-0.020275			0.126534	0.620497	0.0742137
	2.31314	0.261921	0.954804	-0.0301921			0.0217081	0.863967	0.281785													0.471772	0.460912	0.3157								-0.0344882	0.0894992	-0.000234741			0.0158034	0.0707899	-0.0237565			0.151831	0.558437	0.0590949
	2.44165	0.106855	1	-0.0468105			0.0766703	0.808945	0.237735													0.517796	0.398577	0.309518								-0.0270232	0.074041	0.0155235			-0.157373	0.114213	-0.0197885			0.110236	0.499503	0.0511688
	2.57016	0.030794	0.96969	-0.0900331			0.0693498	0.815795	0.169281													0.594823	0.397094	0.324338								0.0648757	0.0828788	0.00513878			-0.158224	0.0294098	-0.0183536
	2.69867	-0.1163	0.890304	-0.0468105			0.0367753	0.9399	0.129024													0.645897	0.432855	0.311249
	2.82718	0.0274095	0.649217	-0.0900331			-0.03861	1	0.0423597
	2.95568	0.0960352	0.450805	0.0209219
	3.08419	-0.00232083	0.337264	0.00197938
	3.2127	-0.0880198	0.234984	-0.0301921
	3.34121	-0.374922	0.14819	-0.0468105
	3.46972	0	0.0916443	-0.0900331
Replicate 2	x (μm)	γ-tubulin	α/β-tubulin	CAMSAP2			γ-tubulin	α/β-tubulin	CAMSAP2			γ-tubulin	α/β-tubulin	CAMSAP2			γ-tubulin	α/β-tubulin	CAMSAP2			γ-tubulin	α/β-tubulin	CAMSAP2			γ-tubulin	α/β-tubulin	CAMSAP2			γ-tubulin	α/β-tubulin	CAMSAP2			γ-tubulin	α/β-tubulin	CAMSAP2			γ-tubulin	α/β-tubulin	CAMSAP2			γ-tubulin	α/β-tubulin	CAMSAP2
	0	0.331685	0.628739	0.338895			0.139531	0.641819	0.0245052			0.290983	0.504022	0.137493			0.44572	0.506954	0.320472			0.0338849	0.64262	0.229514			0.0715748	0.203115	-0.0114045			0.231049	0.396213	0.108863			0.166918	0.570936	0.413997			0.152266	0.1291	0.222151			0.216418	0.618812	0.348704
	0.12851	0.620051	0.790539	0.570893			0.188807	0.712744	0.0406657			0.693844	0.534347	0.415274			0.62266	0.730082	0.598651			0.461157	0.863516	0.600772			0.699782	0.543958	0.595983			0.400596	0.426596	0.117446			0.298423	0.671516	0.483316			0.270688	0.222151	0.408302			0.431012	0.854228	0.739973
	0.25702	0.857819	0.901769	0.950667			0.643402	0.635769	0.329925			0.990809	0.723412	0.813628			0.831072	0.944077	0.951807			1	1	1			0.94641	0.821759	1			0.695656	0.605452	0.717929			0.533539	0.764932	0.540406			0.547365	0.408302	0.556664			0.745926	0.900175	1
	0.38552	1	0.943046	1			0.675153	0.807968	0.607041			1	0.734084	1			0.96118	1	1			0.971489	0.958323	0.992438			1	1	0.938926			0.97877	0.827269	0.965747			0.954818	0.912595	0.581446			0.924103	0.556664	0.550345			0.889154	0.791231	0.891033
	0.51403	0.868968	0.995995	0.889122			0.922324	0.982252	0.933323			0.873361	0.801521	0.799425			1	0.952378	0.992701			0.639024	0.885354	0.629677			0.808078	0.963475	0.542147			1	0.897248	0.97821			1	1	0.970131			1	0.550345	0.580689			1	0.795208	0.547896
	0.64254	0.760255	1	0.7738			1	1	1			0.753372	0.77971	0.534439			0.863911	0.911349	0.902011			0.492143	0.845066	0.405175			0.686421	0.880803	0.312088			0.982157	0.811855	1			0.578235	0.979539	1			0.727439	0.580689	0.556715			0.979521	0.797749	0.745162
	0.77105	0.527581	0.884217	0.486531			0.857832	0.89394	0.631845			0.536999	0.861216	0.454074			0.557804	0.807472	0.582592			0.152561	0.79624	0.317002			0.510083	0.830916	0.198951			0.889813	0.670297	0.68963			0.247942	0.878707	0.608289			0.40415	0.556715	0.61686			0.709611	0.650208	0.575228
	0.89956	0.352227	0.753171	0.346665			0.66731	0.788268	0.29713			0.51995	1	0.534081			0.311177	0.700634	0.307208			0.206226	0.853139	0.217537			0.337622	0.806979	0.161427			0.166562	0.517498	0.373698			0.137547	0.70873	0.612818			0.236652	0.61686	0.642242			0.497771	0.785358	0.387904
	1.02806	0.27605	0.729011	0.38441			0.678199	0.685814	0.253119			0.608928	0.983893	0.47345			0.220852	0.66229	0.195351			0.0401531	0.856252	0.171019			0.291083	0.793822	0.109202			0.239258	0.562937	0.243844			0.0909869	0.646352	0.375872			0.15312	0.642242	0.625754			0.291545	0.733408	0.423543
	1.15657	0.337332	0.743192	0.557064			0.696893	0.69851	0.289463			0.590367	0.907973	0.392699			0.167591	0.683982	0.13276			0.0648045	0.842134	0.228592			0.238649	0.706573	0.0899167			-0.0112042	0.570028	0.191177			0.0459636	0.446212	0.216673			0.108829	0.625754	0.621353			0.230579	0.787738	0.216161
	1.28508	0.398767	0.783865	0.641569			0.544814	0.74781	0.277075			0.639709	0.881125	0.348446			0.156078	0.713858	0.144558			0.298539	0.74411	0.270527			0.151232	0.647199	-0.0783343			0.115685	0.447186	0.139331			0.00594288	0.403129	0.289741			0.0840063	0.621353	0.73716			0.180752	0.795468	0.359242
	1.41359	0.290712	0.701724	0.453368			0.448558	0.810062	0.24835			0.569262	0.813098	0.269341			0.184825	0.713334	0.230813			0.311909	0.757256	0.27727			0.192621	0.527235	-0.0473861			0.235535	0.396213	0.105122			0.0117273	0.4774	0.27299			0.0620455	0.73716	0.712773			0.167992	0.913051	0.389714
	1.5421	0.183225	0.620875	0.238318			0.363765	0.806615	0.20858			0.41365	0.695984	0.216588			0.228483	0.753161	0.33544			0.195733	0.731115	0.197572			0.27359	0.442035	-0.0675688			-0.0410152	0.426596	0.0843956			0.0193025	0.537493	0.218403			0.065315	0.712773	0.730138			0.129793	0.986696	0.299918
	1.6706	0.135277	0.570127	0.14766			0.347873	0.746086	0.265134			0.312088	0.58329	0.153317			0.230544	0.701753	0.295035			0.188092	0.631748	0.0982998			0.333932	0.363982	-0.0388808			-0.118116	0.500423	0.0800875			0.0360693	0.580049	0.206759			0.0821003	0.730138	0.755636			0.0898368	0.842901	0.124992
	1.79911	0.208457	0.626483	0.12643			0.380106	0.753169	0.243933			0.323975	0.563202	0.108082			0.238914	0.569214	0.171491			0.316048	0.531905	0.0853582			0.402267	0.404478	-0.0235721			0.392218	0.463427	0.0424161			0.0362278	0.463447	0.165853			0.078167	0.755636	0.750714			0.0796748	0.64074	0.229722
	1.92762	0.293341	0.711017	0.0919998			0.290979	0.755118	0.168389			0.28068	0.568266	0.0980883			0.241938	0.450226	0.0867061			0.48849	0.48088	0.132445			0.433052	0.423069	-0.0740579			-0.0392052	0.635	0.0310081			0.0107078	0.433895	0.230715			0.0657998	0.750714	0.789211			0.0757292	0.566192	0.240761
	2.05613	0.336346	0.697015	0.0764977			0.21891	0.785446	0.119012			0.245423	0.578484	0.119159			0.141838	0.320488	0.0394033			0.529683	0.427483	0.157989			0.519085	0.425072	-0.0908431			-0.0447709	0.720087	0.0393433			0.00307445	0.433725	0.298937			0.0728042	0.789211	1			0.0975194	0.63207	0.191997
	2.18464	0.415426	0.662497	0.0746036			0.208813	0.791595	0.109799			0.284076	0.578354	0.164143			0.0256782	0.254315	0.0152449			0.517488	0.378771	0.148187			0.412882	0.381791	-0.0672069			0.0305636	0.819437	0.0427945			0.0119492	0.430721	0.332145			0.0877275	1	0.922538			0.0981929	0.690754	0.235144
	2.31314	0.39156	0.617882	0.0633936			0.315789	0.862265	0.17442			0.30541	0.581122	0.154404			0.00875104	0.202958	0.00296121			0.349488	0.3657	0.127934			0.40389	0.453968	-0.0853197			-0.136463	0.788578	0.0574639			0.00726353	0.521735	0.374531			0.105727	0.922538	0.948246			0.0814986	0.776261	0.188211
	2.44165	0.412961	0.631037	0.0647733			0.361497	0.912605	0.262895			0.265972	0.587922	0.110344			0.0165239	0.148168	-0.00568809			0.120025	0.413451	0.154223			0.401046	0.47032	-0.00933866			-0.124578	0.868069	0.058889			-0.000221868	0.512461	0.350976			0.0949881	0.948246	0.930925			0.0893242	0.888113	0.0763076
	2.57016	0.323033	0.586812	0.0463726			0.253467	0.853822	0.236287			0.264977	0.545435	0.118423			0.0127009	0.0716602	-0.0136088			0.173005	0.507373	0.232926			0.346451	0.446687	-0.0311116			-0.105357	1	0.117364			0.0402584	0.454372	0.184935			0.0898594	0.930925	0.88962			0.127856	1	0.379038
	2.69867	0.237466	0.56612	0.0510251			0.121985	0.796026	0.0874577													0.368765	0.553172	0.234599			0.197671	0.390518	0.00927663			-0.128398	0.775753	0.102876			0.0804852	0.539071	0.233936			0.100439	0.88962	0.922111
																						0.217077	0.558884	0.158276								-0.132462	0.843964	0.095858			0.120141	0.632648	0.124885			0.105918	0.922111	0.94303
																						0.156177	0.622609	0.114278
Replicate 3	x (μm)	γ-tubulin	α/β-tubulin	CAMSAP2			γ-tubulin	α/β-tubulin	CAMSAP2			γ-tubulin	α/β-tubulin	CAMSAP2			γ-tubulin	α/β-tubulin	CAMSAP2			γ-tubulin	α/β-tubulin	CAMSAP2			γ-tubulin	α/β-tubulin	CAMSAP2			γ-tubulin	α/β-tubulin	CAMSAP2			γ-tubulin	α/β-tubulin	CAMSAP2			γ-tubulin	α/β-tubulin	CAMSAP2			γ-tubulin	α/β-tubulin	CAMSAP2
	0	-0.069904	0.52117	0.299961			0.416898	0.66673	0.418898			0.498781	0.308034	0.134092			-0.0106845	0.613082	0.230279			0.238496	0.626579	0.297332			0.111214	0.51036	0.216395			0.336353	0.639321	0.44326			0.431518	0.551355	0.179951			0.13755	0.154015	0.0806613			0.144636	0.50849	0.215348
	0.12851	-0.0335102	0.753602	0.631364			0.787613	0.854647	0.824173			0.778838	0.412886	0.279693			0.0533105	0.687355	0.403953			0.458611	0.820123	0.447094			0.564195	0.657261	0.455496			0.487948	0.792186	0.759497			0.239097	0.611978	0.287888			0.220859	0.236078	0.0521649			0.225035	0.553716	0.333812
	0.25702	0.675834	0.953961	1			1	1	1			0.935833	0.523454	0.524929			0.263552	0.891217	0.776234			0.875498	0.960369	0.852115			1	0.903235	0.812614			0.835288	1	1			0.336534	0.720633	0.572257			0.609137	0.340184	0.089462			0.109251	0.845836	0.606583
	0.38552	0.855813	0.958252	0.976556			0.738106	0.972345	0.794354			1	0.642475	0.83254			0.57623	0.96889	1			0.830675	1	1			0.885215	1	1			1	0.935324	0.828857			1	0.924783	0.821456			1	0.482114	0.116419			1	0.839097	1
	0.51403	0.672873	0.942927	0.837478			0.561933	0.791475	0.471195			0.90045	0.683316	1			1	1	0.728335			1	0.985368	0.868028			0.849248	0.967411	0.780182			0.546178	0.847301	0.418348			0.622627	0.902821	0.983325			0.703114	0.671296	0.180098			0.319021	1	0.885452
	0.64254	0.603752	0.819935	0.484136			0.37843	0.694746	0.246034			0.748317	0.691487	0.95357			0.270763	0.879281	0.488699			0.511572	0.999615	0.779243			0.797726	0.896919	0.410065			0.760047	0.752841	0.245896			0.63124	0.983307	0.973038			0.667077	0.914786	0.40054			0.165877	0.75339	0.472761
	0.77105	1	0.911476	0.28251			0.310118	0.627369	0.16093			0.785321	0.72306	0.74261			0.345881	0.837097	0.285203			0.384201	0.994436	0.547858			0.482464	0.814141	0.199563			0.241246	0.683495	0.184433			0.644173	0.973432	1			0.62879	1	0.782455			0.0661059	0.686535	0.283451
	0.89956	0.925556	1	0.323204			0.247709	0.669336	0.110884			0.793964	0.786271	0.511397			0.213857	0.808456	0.219073			0.511089	0.953137	0.277041			0.583111	0.890367	0.127611			0.0408877	0.645865	0.119351			0.404114	1	0.757336			0.924385	0.906703	1			-0.0281537	0.658058	0.20529
	1.02806	0.430151	0.897636	0.410216			0.0638163	0.649504	0.0439712			0.792398	0.764184	0.401867			0.426933	0.776534	0.196209			0.360194	0.770468	0.173911			0.472057	0.914124	0.0923962			0.0495936	0.666343	0.118849			0.206476	0.897542	0.45364			0.511727	0.777174	0.671431			0.381578	0.69317	0.171331
	1.15657	0.629327	0.922813	0.314834			0.0866959	0.644519	0.0367213			0.395353	0.890871	0.275884			0.380839	0.810613	0.181634			0.200732	0.693474	0.115471			0.261477	0.842916	0.0761509			-0.0419809	0.740798	0.116568			0.152673	0.794166	0.236656			0.638145	0.645906	0.395771			0.0930177	0.757722	0.146448
	1.28508	0.490904	0.993743	0.294945			0.126032	0.697745	0.0323846			0.447695	0.933205	0.155388			0.300484	0.787723	0.189872			0.380675	0.660762	0.0807639			0.311212	0.897401	0.0655142			0.125515	0.660335	0.0898233			0.0344644	0.790628	0.137157			0.304777	0.632857	0.233849			0.211794	0.783311	0.132868
	1.41359	0.274776	0.933331	0.2719			0.171023	0.703601	0.0753048			0.468576	0.899811	0.0793811			0.292697	0.770785	0.166613			0.0673667	0.585076	0.0796202			0.234285	0.891741	0.0550906			0.112776	0.555385	0.0912966			0.0242813	0.68496	0.116841			0.0253711	0.663938	0.161186			0.0969159	0.714535	0.120584
	1.5421	0.230334	0.886699	0.202561			0.144202	0.756351	0.150138			0.320591	0.979227	0.0841338			0.294196	0.779229	0.132821			0.302501	0.44333	0.0740488			0.227594	0.766583	0.0436662			0.141098	0.56968	0.0722774			-0.0707578	0.620724	0.0857716			0.066419	0.622121	0.130791			-0.0281537	0.651483	0.117763
	1.6706	0.162513	0.770994	0.160918			0.177028	0.542641	0.175223			0.306333	1	0.129702			0.0801977	0.762889	0.0979036			0.0262133	0.390762	0.0626278			0.153863	0.684452	0.0365593			0.0943589	0.553564	0.0508126			0.164602	0.666136	0.0694286			0.362435	0.590175	0.0940548			-0.0281537	0.578978	0.076733
	1.79911	0.356016	0.706469	0.1623			0.193176	0.491952	0.120526			0.52364	0.869439	0.152105			0.101955	0.691227	0.100199			0.227332	0.393581	0.0570597			0.178183	0.698648	0.040403			0.146342	0.654762	0.0458989			0.291403	0.629636	0.0493556			0.348783	0.511741	0.0694598			-0.0281537	0.387966	0.047715
	1.92762	0.0691176	0.658835	0.157536								0.224636	0.940681	0.080279			0.0208905	0.696014	0.120234			-0.0172047	0.384259	0.0295019			0.276623	0.644702	0.035973			0.03317	0.627546	0.0444255			0.179909	0.599159	0.02557			-0.042716	0.454506	0.0451974			-0.0281537	0.321911	0.0311471
	2.05613	0.111137	0.6295	0.156849								0.210931	0.799525	0.0368697			0.174641	0.710337	0.129634			-0.0262902	0.463014	0.0224457			0.200221	0.559473	0.0316555			0.0803945	0.605371	0.0461158			0.149933	0.539074	0.022054			0.261909	0.471895	0.0588258			-0.0281537	0.26195	0.0324175
	2.18464	0.0994687	0.684797	0.133525								0.408706	0.834337	0.0241807			0.265352	0.709463	0.135153			-0.0213594	0.481328	0.044822			-0.032312	0.610951	0.0391415			0.314205	0.631553	0.0504536			0.210797	0.402972	0.0119187			0.281017	0.476293	0.0429728			0.0765188	0.236219	0.0339858
	2.31314	-0.0301024	0.655892	0.112088								0.124535	0.600127	-0.0110836			0.241519	0.739477	0.148734			0.297034	0.494876	0.0596937			-0.0245901	0.665718	0.0444895			0.221708	0.651881	0.0672067			0.16628	0.46808	0.0166614			0.191028	0.62104	0.0388432
	2.44165	0.139011	0.657145	0.0972932								0.557771	0.646077	-0.0484975			0.316648	0.927314	0.202612			0.432689	0.552161	0.0490558			0.0163521	0.725069	0.0426357			0.0540566	0.559333	0.0701684			0.0795972	0.479858	0.0141755			0.0903806	0.637396	0.0545331
	2.57016	0.0379027	0.646065	0.0944859								0.453474	0.777924	-0.0444704			0.217157	0.9536	0.267455			0.232671	0.534437	0.0387947			0.0897287	0.658745	0.0425469			0.117149	0.476214	0.0628688			0.116664	0.416262	-0.000239265			0.0614418	0.613139	0.096286
	2.69867	-0.069904	0.551043	0.0839986								0.22504	0.682437	-0.0695491								0.113011	0.525349	0.0381405			0.142931	0.648636	0.045366								0.132841	0.444807	-0.0033923
