# Supplementary material for: γ-TuRC asymmetry induces local protofilament mismatch at the RanGTP-stimulated microtubule minus end
Source: EMBO J. 2024 Apr 10;43(10):7. doi: 10.1038/s44318-024-00087-4 (PMC11099078; doi:10.1038/s44318-024-00087-4)
Supplement: Supplementary file 9 — Figure Source Data Expanded View and Appendix [file 44318_2024_87_MOESM9_ESM.zip]

Archive with 110 entries (76 files):
- EVFigure5/
- EVFigure5/.DS_Store
- __MACOSX/EVFigure5/._.DS_Store
- EVFigure5/G/
- EVFigure5/C/
- EVFigure5/D/
- EVFigure5/E/
- EVFigure5/B/
- EVFigure5/G/SourceData_FigureEV5G.xlsx
- __MACOSX/EVFigure5/G/._SourceData_FigureEV5G.xlsx
- EVFigure5/C/SourceData_FigureEV5C.xlsx
- __MACOSX/EVFigure5/C/._SourceData_FigureEV5C.xlsx
- EVFigure5/D/.DS_Store
- __MACOSX/EVFigure5/D/._.DS_Store
- EVFigure5/D/SourceData_FigureEV5D.xlsx
- __MACOSX/EVFigure5/D/._SourceData_FigureEV5D.xlsx
- EVFigure5/E/SourceData_FigureEV5E.xlsx
- __MACOSX/EVFigure5/E/._SourceData_FigureEV5E.xlsx
- EVFigure5/B/SourceData_FigureEV5B.xlsx
- __MACOSX/EVFigure5/B/._SourceData_FigureEV5B.xlsx
- EVFigure5/B/~$SourceData_FigureEV3B.xlsx
- __MACOSX/EVFigure5/B/._~$SourceData_FigureEV3B.xlsx
- AppendixFigureS3/
- AppendixFigureS3/.DS_Store
- __MACOSX/AppendixFigureS3/._.DS_Store
- AppendixFigureS3/C/
- AppendixFigureS3/C/.DS_Store
- __MACOSX/AppendixFigureS3/C/._.DS_Store
- AppendixFigureS3/C/SourceData_AppendixFigureS3C.xlsx
- __MACOSX/AppendixFigureS3/C/._SourceData_AppendixFigureS3C.xlsx
- AppendixFigureS4/
- AppendixFigureS4/.DS_Store
- __MACOSX/AppendixFigureS4/._.DS_Store
- AppendixFigureS4/A/
- AppendixFigureS4/C/
- AppendixFigureS4/B/
- AppendixFigureS4/A/SourceData_AppendixFigureS4A.xlsx
- __MACOSX/AppendixFigureS4/A/._SourceData_AppendixFigureS4A.xlsx
- AppendixFigureS4/C/SourceData_AppendixFigureS4C.xlsx
- __MACOSX/AppendixFigureS4/C/._SourceData_AppendixFigureS4C.xlsx
- AppendixFigureS4/B/SourceData_AppendixFigureS4B.xlsx
- __MACOSX/AppendixFigureS4/B/._SourceData_AppendixFigureS4B.xlsx
- AppendixFigureS5/
- AppendixFigureS5/.DS_Store
- __MACOSX/AppendixFigureS5/._.DS_Store
- AppendixFigureS5/A/
- AppendixFigureS5/B/
- AppendixFigureS5/A/SourceData_AppendixFigureS5A.xlsx
- __MACOSX/AppendixFigureS5/A/._SourceData_AppendixFigureS5A.xlsx
- AppendixFigureS5/B/SourceData_AppendixFigureS5B.xlsx
- __MACOSX/AppendixFigureS5/B/._SourceData_AppendixFigureS5B.xlsx
- AppendixFigureS6/
- AppendixFigureS6/.DS_Store
- __MACOSX/AppendixFigureS6/._.DS_Store
- AppendixFigureS6/A/
- AppendixFigureS6/C/
- AppendixFigureS6/B/
- AppendixFigureS6/A/SourceData_AppendixFigureS6A.xlsx
- __MACOSX/AppendixFigureS6/A/._SourceData_AppendixFigureS6A.xlsx
- AppendixFigureS6/C/SourceData_AppendixFigureS6C.xlsx
- __MACOSX/AppendixFigureS6/C/._SourceData_AppendixFigureS6C.xlsx
- AppendixFigureS6/B/SourceData_AppendixFigureS6B.xlsx
- __MACOSX/AppendixFigureS6/B/._SourceData_AppendixFigureS6B.xlsx
- AppendixFigureS7/
- AppendixFigureS7/.DS_Store
- __MACOSX/AppendixFigureS7/._.DS_Store
- AppendixFigureS7/I/
- AppendixFigureS7/G/
- AppendixFigureS7/F/
- AppendixFigureS7/H/
- AppendixFigureS7/D/
- AppendixFigureS7/I/SourceData_AppendixFigureS7I.xlsx
- __MACOSX/AppendixFigureS7/I/._SourceData_AppendixFigureS7I.xlsx
- AppendixFigureS7/G/SourceData_AppendixFigureS7G.xlsx
- __MACOSX/AppendixFigureS7/G/._SourceData_AppendixFigureS7G.xlsx
- AppendixFigureS7/F/SourceData_AppendixFigureS7F.xlsx
- __MACOSX/AppendixFigureS7/F/._SourceData_AppendixFigureS7F.xlsx
- AppendixFigureS7/H/SourceData_AppendixFigureS7H.xlsx
- __MACOSX/AppendixFigureS7/H/._SourceData_AppendixFigureS7H.xlsx
- AppendixFigureS7/D/SourceData_AppendixFigureS7D.xlsx
- __MACOSX/AppendixFigureS7/D/._SourceData_AppendixFigureS7D.xlsx
- AppendixTableS1/
- AppendixTableS1/SourceData_AppendixTableS1.xlsx
- __MACOSX/AppendixTableS1/._SourceData_AppendixTableS1.xlsx
- EVFigure1/
- EVFigure1/.DS_Store
- __MACOSX/EVFigure1/._.DS_Store
- EVFigure1/D/
- EVFigure1/D/SourceData_FigureEV1D.xlsx
- __MACOSX/EVFigure1/D/._SourceData_FigureEV1D.xlsx
- EVFigure3/
- EVFigure3/.DS_Store
- __MACOSX/EVFigure3/._.DS_Store
- EVFigure3/G/
- EVFigure3/C/
- EVFigure3/D/
- EVFigure3/E/
- EVFigure3/B/
- EVFigure3/G/SourceData_FigureEV3G.xlsx
- __MACOSX/EVFigure3/G/._SourceData_FigureEV3G.xlsx
- EVFigure3/C/SourceData_FigureEV3C.xlsx
- __MACOSX/EVFigure3/C/._SourceData_FigureEV3C.xlsx
- EVFigure3/D/.DS_Store
- __MACOSX/EVFigure3/D/._.DS_Store
- EVFigure3/D/SourceData_FigureEV3D.xlsx
- __MACOSX/EVFigure3/D/._SourceData_FigureEV3D.xlsx
- EVFigure3/E/SourceData_FigureEV3E.xlsx
- __MACOSX/EVFigure3/E/._SourceData_FigureEV3E.xlsx
- EVFigure3/B/SourceData_FigureEV3B.xlsx
- __MACOSX/EVFigure3/B/._SourceData_FigureEV3B.xlsx
