# Supplementary material for: γ-TuRC asymmetry induces local protofilament mismatch at the RanGTP-stimulated microtubule minus end
Source: EMBO J. 2024 Apr 10;43(10):7. doi: 10.1038/s44318-024-00087-4 (PMC11099078; doi:10.1038/s44318-024-00087-4)
Supplement: Supplementary file 9 — Figure Source Data Expanded View and Appendix [file 44318_2024_87_MOESM9_ESM.zip › EVFigure5/C/SourceData_FigureEV5C.xlsx]

## Sheet: Tabelle1
spoke	helical pitch difference to closed conformation from open conformation (Ångström)	helical pitch difference to closed conformation from partially closed conformation, Paclitaxel particles without shortening applied only (Ångström)	helical pitch difference to closed conformation from partially closed conformation, Paclitaxel particles with shortening applied only (Ångström)
1	-5.89	-9.26	-8.4
2	-3.79	-2.21	-2.86
3	-2.97	-2.65	-4.42
4	0	-1.63	-1.25
5	-1.03	-1.84	-1.21
6	0.88	2.03	1.53
7	0.97	1.35	0.41
8	0.81	2.17	1.28
9	4.13	6.49	6.96
10	6.12	5.71	6.16
11	21.67	16.5	17.77
12	21.84	20.77	21.02
13	15.29	14.36	15.76
14	8.8	8.02	10.77
open conformation					partially closed conformation, only Paclitaxel particles without shortening applied					partially closed conformation, only Paclitaxel particles with shortening applied					closed conformation
spoke	x	y	z		spoke	x	y	z		spoke	x	y	z		spoke	x	y	z
1	-1.3	-111.92	-9.51		1	-4.86	-110.39	-6.14		1	-2.12	-107.16	-7		1	-1.94	-109.96	-15.4
2	-48.17	-98.78	-1.87		2	-47.77	-95.84	-3.45		2	-49.45	-94.52	-2.8		2	-52.62	-97.66	-5.66
3	-92.15	-65.26	7.86		3	-92.2	-64.06	7.54		3	-92.23	-63.68	9.31		3	-91.49	-62.49	4.89
4	-110.5	-19.5	13.6		4	-108.76	-15.54	15.23		4	-109.36	-14.27	14.85		4	-110.14	-13.69	13.6
5	-105.78	33.95	24.13		5	-104.53	37.85	24.94		5	-104.13	36.72	24.31		5	-103.28	38.47	23.1
6	-79.12	74.74	30.03		6	-79.51	74.81	28.88		6	-78.65	75.88	29.38		6	-73.69	81.8	30.91
7	-33.96	104.17	38.82		7	-34.7	104.15	38.44		7	-34.01	102.9	39.38		7	-26.81	106	39.79
8	14.39	103.86	46.62		8	15.08	103.49	45.26		8	14.5	102.85	46.15		8	25.65	106.39	47.43
9	68.33	84.75	52.65		9	64.13	83.03	50.29		9	64.36	85.75	49.82		9	72.18	81.71	56.78
10	101.64	43.12	59.11		10	95.54	41.74	59.52		10	95.73	41.87	59.07		10	102.34	38.96	65.23
11	128.12	-7.13	53.92		11	114.65	-7.13	59.09		11	113.72	-7.6	57.82		11	108.55	-13.09	75.59
12	119.46	-56.81	63.25		12	104.52	-59.24	64.32		12	104.7	-58.31	64.07		12	90.53	-62	85.09
13	87.43	-96.33	81		13	68.89	-99.66	81.93		13	72.1	-99.29	80.53		13	51.24	-96.52	96.29
14	45.31	-114.82	97.34		14	18.94	-110.02	98.12		14	19.47	-111.06	95.37		14	0.74	-109.3	106.14
