# Supplementary material for: γ-TuRC asymmetry induces local protofilament mismatch at the RanGTP-stimulated microtubule minus end
Source: EMBO J. 2024 Apr 10;43(10):7. doi: 10.1038/s44318-024-00087-4 (PMC11099078; doi:10.1038/s44318-024-00087-4)
Supplement: Supplementary file 9 — Figure Source Data Expanded View and Appendix [file 44318_2024_87_MOESM9_ESM.zip › EVFigure5/D/SourceData_FigureEV5D.xlsx]

## Sheet: Tabelle1
spoke	movement towards MT axis to closed conformation from open conformation (Ångström)	movement towards MT axis to closed conformation from partially closed conformation, Paclitaxel particles without shortening applied only (Ångström)	movement towards MT axis to closed conformation from partially closed conformation, Paclitaxel particles with shortening applied only (Ångström)
1	1.95044	0.519819	-2.79614
2	-1.03473	-3.84856	-4.25999
3	2.12357	1.47537	1.28367
4	1.21985	-1.12295	-0.700456
5	0.882538	0.959619	0.202677
6	-1.25796	-0.926169	-0.81072
7	0.227929	0.440571	-0.963132
8	-4.58622	-4.85544	-5.57127
9	-0.160288	-4.11259	-1.80911
10	0.903386	-5.24519	-5.01903
11	18.9818	5.53508	4.63726
12	22.5548	10.4153	10.1167
13	20.8124	11.8747	13.4288
14	14.1342	2.33586	3.45123
open conformation					partially closed conformation, only Paclitaxel particles without shortening applied					partially closed conformation, only Paclitaxel particles with shortening applied					closed conformation
spoke	x	y	z		spoke	x	y	z		spoke	x	y	z		spoke	x	y	z
1	-1.3	-111.92	-9.51		1	-4.86	-110.39	-6.14		1	-2.12	-107.16	-7		1	-1.94	-109.96	-15.4
2	-48.17	-98.78	-1.87		2	-47.77	-95.84	-3.45		2	-49.45	-94.52	-2.8		2	-52.62	-97.66	-5.66
3	-92.15	-65.26	7.86		3	-92.2	-64.06	7.54		3	-92.23	-63.68	9.31		3	-91.49	-62.49	4.89
4	-110.5	-19.5	13.6		4	-108.76	-15.54	15.23		4	-109.36	-14.27	14.85		4	-110.14	-13.69	13.6
5	-105.78	33.95	24.13		5	-104.53	37.85	24.94		5	-104.13	36.72	24.31		5	-103.28	38.47	23.1
6	-79.12	74.74	30.03		6	-79.51	74.81	28.88		6	-78.65	75.88	29.38		6	-73.69	81.8	30.91
7	-33.96	104.17	38.82		7	-34.7	104.15	38.44		7	-34.01	102.9	39.38		7	-26.81	106	39.79
8	14.39	103.86	46.62		8	15.08	103.49	45.26		8	14.5	102.85	46.15		8	25.65	106.39	47.43
9	68.33	84.75	52.65		9	64.13	83.03	50.29		9	64.36	85.75	49.82		9	72.18	81.71	56.78
10	101.64	43.12	59.11		10	95.54	41.74	59.52		10	95.73	41.87	59.07		10	102.34	38.96	65.23
11	128.12	-7.13	53.92		11	114.65	-7.13	59.09		11	113.72	-7.6	57.82		11	108.55	-13.09	75.59
12	119.46	-56.81	63.25		12	104.52	-59.24	64.32		12	104.7	-58.31	64.07		12	90.53	-62	85.09
13	87.43	-96.33	81		13	68.89	-99.66	81.93		13	72.1	-99.29	80.53		13	51.24	-96.52	96.29
14	45.31	-114.82	97.34		14	18.94	-110.02	98.12		14	19.47	-111.06	95.37		14	0.74	-109.3	106.14
