# Supplementary material for: γ-TuRC asymmetry induces local protofilament mismatch at the RanGTP-stimulated microtubule minus end
Source: EMBO J. 2024 Apr 10;43(10):7. doi: 10.1038/s44318-024-00087-4 (PMC11099078; doi:10.1038/s44318-024-00087-4)
Supplement: Supplementary file 9 — Figure Source Data Expanded View and Appendix [file 44318_2024_87_MOESM9_ESM.zip › EVFigure5/B/SourceData_FigureEV5B.xlsx]

## Sheet: Tabelle1
spoke	Euclidian distance to closed conformation from open conformation (Ångström)	Euclidian distance to closed conformation from partially closed conformation, Paclitaxel particles without shortening applied only (Ångström)	Euclidian distance to closed conformation from partially closed conformation, Paclitaxel particles with shortening applied only (Ångström)
1	6.24046	9.719	8.85621
2	5.95155	5.63196	5.29982
3	4.11454	3.16093	4.63682
4	5.82114	2.82556	1.58345
5	5.267	2.30922	2.29109
6	8.95002	9.31952	7.8733
7	7.44394	8.21566	7.84972
8	11.5691	11.1734	11.7683
9	6.41257	10.4243	11.2212
10	7.43303	9.30443	9.49241
11	29.8009	18.5737	19.3039
12	36.6178	25.1939	25.6173
13	39.2879	22.9694	26.2905
14	45.7646	19.9017	21.6773
open conformation					partially closed conformation, only Paclitaxel particles without shortening applied					partially closed conformation, only Paclitaxel particles with shortening applied					closed conformation
spoke	x	y	z		spoke	x	y	z		spoke	x	y	z		spoke	x	y	z
1	-1.3	-111.92	-9.51		1	-4.86	-110.39	-6.14		1	-2.12	-107.16	-7		1	-1.94	-109.96	-15.4
2	-48.17	-98.78	-1.87		2	-47.77	-95.84	-3.45		2	-49.45	-94.52	-2.8		2	-52.62	-97.66	-5.66
3	-92.15	-65.26	7.86		3	-92.2	-64.06	7.54		3	-92.23	-63.68	9.31		3	-91.49	-62.49	4.89
4	-110.5	-19.5	13.6		4	-108.76	-15.54	15.23		4	-109.36	-14.27	14.85		4	-110.14	-13.69	13.6
5	-105.78	33.95	24.13		5	-104.53	37.85	24.94		5	-104.13	36.72	24.31		5	-103.28	38.47	23.1
6	-79.12	74.74	30.03		6	-79.51	74.81	28.88		6	-78.65	75.88	29.38		6	-73.69	81.8	30.91
7	-33.96	104.17	38.82		7	-34.7	104.15	38.44		7	-34.01	102.9	39.38		7	-26.81	106	39.79
8	14.39	103.86	46.62		8	15.08	103.49	45.26		8	14.5	102.85	46.15		8	25.65	106.39	47.43
9	68.33	84.75	52.65		9	64.13	83.03	50.29		9	64.36	85.75	49.82		9	72.18	81.71	56.78
10	101.64	43.12	59.11		10	95.54	41.74	59.52		10	95.73	41.87	59.07		10	102.34	38.96	65.23
11	128.12	-7.13	53.92		11	114.65	-7.13	59.09		11	113.72	-7.6	57.82		11	108.55	-13.09	75.59
12	119.46	-56.81	63.25		12	104.52	-59.24	64.32		12	104.7	-58.31	64.07		12	90.53	-62	85.09
13	87.43	-96.33	81		13	68.89	-99.66	81.93		13	72.1	-99.29	80.53		13	51.24	-96.52	96.29
14	45.31	-114.82	97.34		14	18.94	-110.02	98.12		14	19.47	-111.06	95.37		14	0.74	-109.3	106.14
