# Supplementary material for: γ-TuRC asymmetry induces local protofilament mismatch at the RanGTP-stimulated microtubule minus end
Source: EMBO J. 2024 Apr 10;43(10):7. doi: 10.1038/s44318-024-00087-4 (PMC11099078; doi:10.1038/s44318-024-00087-4)
Supplement: Supplementary file 9 — Figure Source Data Expanded View and Appendix [file 44318_2024_87_MOESM9_ESM.zip › AppendixFigureS3/C/SourceData_AppendixFigureS3C.xlsx]

## Sheet: Tabelle1
x-coordinate in reciprocal space	x-coordinate equivalent in real space	FSC
0.001001	999.001	1
0.00166822	599.441	1
0.00333645	299.72	0.999982
0.00500467	199.813	0.999999
0.00667289	149.86	0.999997
0.00834112	119.888	0.999983
0.0100093	99.9071	0.999997
0.0116776	85.634	0.999978
0.0133458	74.9299	0.999968
0.015014	66.6045	0.999979
0.0166822	59.9441	0.999938
0.0183505	54.4944	0.999957
0.0200187	49.9533	0.999919
0.0216869	46.1108	0.999832
0.0233551	42.8172	0.999567
0.0250234	39.9626	0.999464
0.0266916	37.465	0.999012
0.0283598	35.2612	0.998752
0.030028	33.3023	0.99877
0.0316963	31.5494	0.996849
0.0333645	29.972	0.997792
0.0350327	28.5448	0.997198
0.0367009	27.2473	0.997247
0.0383691	26.0626	0.998195
0.0400374	24.9766	0.997622
0.0417056	23.9776	0.996783
0.0433738	23.0554	0.995054
0.045042	22.2015	0.975504
0.0467103	21.4086	0.976732
0.0483785	20.6703	0.977659
0.0500467	19.9813	0.98689
0.0517149	19.3368	0.991809
0.0533832	18.7325	0.990049
0.0550514	18.1648	0.99116
0.0567196	17.6306	0.990226
0.0583878	17.1269	0.985524
0.0600561	16.6511	0.985426
0.0617243	16.2011	0.98782
0.0633925	15.7747	0.978165
0.0650607	15.3703	0.981019
0.0667289	14.986	0.976348
0.0683972	14.6205	0.977133
0.0700654	14.2724	0.980534
0.0717336	13.9405	0.976498
0.0734018	13.6236	0.974132
0.0750701	13.3209	0.976585
0.0767383	13.0313	0.977056
0.0784065	12.754	0.972889
0.0800747	12.4883	0.970864
0.081743	12.2335	0.974944
0.0834112	11.9888	0.972577
0.0850794	11.7537	0.958998
0.0867476	11.5277	0.961875
0.0884159	11.3102	0.95694
0.0900841	11.1007	0.953879
0.0917523	10.8989	0.959529
0.0934205	10.7043	0.949836
0.0950888	10.5165	0.948989
0.096757	10.3352	0.953633
0.0984252	10.16	0.952022
0.100093	9.99071	0.947196
0.101762	9.82685	0.931522
0.10343	9.66837	0.919642
0.105098	9.51493	0.924854
0.106766	9.36628	0.936735
0.108435	9.22211	0.932171
0.110103	9.0824	0.910047
0.111771	8.94686	0.865202
0.113439	8.81531	0.843734
0.115107	8.68757	0.824358
0.116776	8.5634	0.800769
0.118444	8.44281	0.770582
0.120112	8.32556	0.726616
0.12178	8.21153	0.711622
0.123449	8.10051	0.692552
0.125117	7.99252	0.667044
0.126785	7.88737	0.646166
0.128453	7.78495	0.653531
0.130121	7.68515	0.641854
0.13179	7.58783	0.564477
0.133458	7.49299	0.524055
0.135126	7.4005	0.50841
0.136794	7.31026	0.423621
0.138463	7.22215	0.313772
0.140131	7.13618	0.277832
0.141799	7.05224	0.291518
0.143467	6.97024	0.250854
0.145135	6.89014	0.178018
0.146804	6.8118	0.152468
0.148472	6.73528	0.221862
0.15014	6.66045	0.268569
0.151808	6.58727	0.214476
0.153477	6.51563	0.179052
0.155145	6.44558	0.154923
0.156813	6.37702	0.138106
0.158481	6.3099	0.119286
0.160149	6.24419	0.0968421
0.161818	6.17978	0.0740512
0.163486	6.11673	0.0636093
0.165154	6.05495	0.0867532
0.166822	5.99441	0.071431
0.168491	5.93504	0.0553595
0.170159	5.87686	0.0647078
0.171827	5.81981	0.059317
0.173495	5.76385	0.047684
0.175163	5.70897	0.0398949
0.176832	5.65509	0.000119752
0.1785	5.60224	0.000965065
0.180168	5.55038	0.0134436
0.181836	5.49946	0.0205608
0.183505	5.44944	0.0267656
0.185173	5.40036	0.0252853
0.186841	5.35214	0.0183289
0.188509	5.30479	0.0360924
0.190178	5.25823	0.0129743
0.191846	5.21251	0.000877351
0.193514	5.16758	0.0161749
0.195182	5.12342	0.00612605
0.19685	5.08001	0.00468073
