# Supplementary material for: γ-TuRC asymmetry induces local protofilament mismatch at the RanGTP-stimulated microtubule minus end
Source: EMBO J. 2024 Apr 10;43(10):7. doi: 10.1038/s44318-024-00087-4 (PMC11099078; doi:10.1038/s44318-024-00087-4)
Supplement: Supplementary file 9 — Figure Source Data Expanded View and Appendix [file 44318_2024_87_MOESM9_ESM.zip › AppendixFigureS4/A/SourceData_AppendixFigureS4A.xlsx]

## Sheet: Tabelle1
spoke	rotation around MT axis to closed conformation from open conformation (degrees)	rotation around MT axis to closed conformation from partially closed conformation (degrees)
1	0.345266	0.602828
2	2.32	0.793481
3	0.971794	0.749227
4	2.92266	0.586772
5	2.6355	0.316074
6	4.61633	4.80384
7	3.86242	4.58051
8	5.66677	5.62531
9	2.57873	4.65659
10	2.1473	2.64545
11	3.69079	3.15748
12	8.97179	5.86285
13	14.2645	9.96945
14	21.1472	11.9959
open conformation					partially closed conformation					closed conformation
spoke	x	y	z		spoke	x	y	z		spoke	x	y	z
1	-1.3	-111.92	-9.51		1	-0.77	-108.15	-7.02		1	-1.94	-109.96	-15.4
2	-48.17	-98.78	-1.87		2	-49.09	-94.21	-2.72		2	-52.62	-97.66	-5.66
3	-92.15	-65.26	7.86		3	-93.1	-61.82	8.81		3	-91.49	-62.49	4.89
4	-110.5	-19.5	13.6		4	-108.53	-14.62	14.68		4	-110.14	-13.69	13.6
5	-105.78	33.95	24.13		5	-103.71	37.98	25.37		5	-103.28	38.47	23.1
6	-79.12	74.74	30.03		6	-79.47	74.58	30.15		6	-73.69	81.8	30.91
7	-33.96	104.17	38.82		7	-35.05	103.11	38.92		7	-26.81	106	39.79
8	14.39	103.86	46.62		8	14.39	103.31	45.04		8	25.65	106.39	47.43
9	68.33	84.75	52.65		9	63.61	85.03	50.24		9	72.18	81.71	56.78
10	101.64	43.12	59.11		10	96.7	42.02	58.4		10	102.34	38.96	65.23
11	128.12	-7.13	53.92		11	114.32	-7.43	58.26		11	108.55	-13.09	75.59
12	119.46	-56.81	63.25		12	106.67	-58.02	63.33		12	90.53	-62	85.09
13	87.43	-96.33	81		13	75.67	-97.09	78.07		13	51.24	-96.52	96.29
14	45.31	-114.82	97.34		14	24.35	-110.9	95		14	0.74	-109.3	106.14
