# Supplementary material for: γ-TuRC asymmetry induces local protofilament mismatch at the RanGTP-stimulated microtubule minus end
Source: EMBO J. 2024 Apr 10;43(10):7. doi: 10.1038/s44318-024-00087-4 (PMC11099078; doi:10.1038/s44318-024-00087-4)
Supplement: Supplementary file 9 — Figure Source Data Expanded View and Appendix [file 44318_2024_87_MOESM9_ESM.zip › AppendixFigureS4/B/SourceData_AppendixFigureS4B.xlsx]

## Sheet: Tabelle1
spoke	movement towards MT axis to closed conformation from open conformation (Ångström)	movement towards MT axis to closed conformation from partially closed conformation (Ångström)
1	1.95044	-1.82437
2	-1.03473	-4.70141
3	2.12357	0.961142
4	1.21985	-1.47725
5	0.882538	0.233598
6	-1.25796	-1.11282
7	0.227929	-0.43347
8	-4.58622	-5.13099
9	-0.160288	-2.83504
10	0.903386	-4.06991
11	18.9818	5.22478
12	22.5548	11.7027
13	20.8124	13.8173
14	14.1342	4.23926
open conformation					partially closed conformation					closed conformation
spoke	x	y	z		spoke	x	y	z		spoke	x	y	z
1	-1.3	-111.92	-9.51		1	-0.77	-108.15	-7.02		1	-1.94	-109.96	-15.4
2	-48.17	-98.78	-1.87		2	-49.09	-94.21	-2.72		2	-52.62	-97.66	-5.66
3	-92.15	-65.26	7.86		3	-93.1	-61.82	8.81		3	-91.49	-62.49	4.89
4	-110.5	-19.5	13.6		4	-108.53	-14.62	14.68		4	-110.14	-13.69	13.6
5	-105.78	33.95	24.13		5	-103.71	37.98	25.37		5	-103.28	38.47	23.1
6	-79.12	74.74	30.03		6	-79.47	74.58	30.15		6	-73.69	81.8	30.91
7	-33.96	104.17	38.82		7	-35.05	103.11	38.92		7	-26.81	106	39.79
8	14.39	103.86	46.62		8	14.39	103.31	45.04		8	25.65	106.39	47.43
9	68.33	84.75	52.65		9	63.61	85.03	50.24		9	72.18	81.71	56.78
10	101.64	43.12	59.11		10	96.7	42.02	58.4		10	102.34	38.96	65.23
11	128.12	-7.13	53.92		11	114.32	-7.43	58.26		11	108.55	-13.09	75.59
12	119.46	-56.81	63.25		12	106.67	-58.02	63.33		12	90.53	-62	85.09
13	87.43	-96.33	81		13	75.67	-97.09	78.07		13	51.24	-96.52	96.29
14	45.31	-114.82	97.34		14	24.35	-110.9	95		14	0.74	-109.3	106.14
