# Supplementary material for: γ-TuRC asymmetry induces local protofilament mismatch at the RanGTP-stimulated microtubule minus end
Source: EMBO J. 2024 Apr 10;43(10):7. doi: 10.1038/s44318-024-00087-4 (PMC11099078; doi:10.1038/s44318-024-00087-4)
Supplement: Supplementary file 9 — Figure Source Data Expanded View and Appendix [file 44318_2024_87_MOESM9_ESM.zip › AppendixFigureS5/A/SourceData_AppendixFigureS5A.xlsx]

## Sheet: Tabelle1
protofilament at spoke	lateral distance to next profofilament for 13 protofilament microtubule lattice (Ångström)	lateral distance to next profofilament for γ-TuRC-capped microtubule minus end (Ångström)
2	53.6043	63.0876
3	53.711	58.198
4	52.9812	48.1988
5	53.695	46.4506
6	53.7785	54.9255
7	52.7476	54.7651
8	53.6843	55.0807
9	53.8001	56.6251
10	53.4794	49.7633
11	53.6578	47.8222
12	53.7893	50.9504
13	53.4287	54.0525
14	52.4905	63.2266
13 protofilament microtubule lattice					γ-TuRC-capped microtubule minus end
protofilament at spoke	x	y	z		protofilament at spoke	x	y	z
2	-90.63	64.54	-107.58		2	-94.94	58.16	-97.2
3	-50.22	99.76	-97.85		3	-47.45	99.69	-92.24
4	2.04	112.16	-88.16		4	10.04	108.74	-87.12
5	53.08	97.95	-79.27		5	56.23	94.97	-79.91
6	92.71	61.72	-70.04		6	88.89	61.94	-72.05
7	110.98	11.14	-60.69		7	110.56	11.47	-63.03
8	104.2	-41.17	-50.77		8	103.83	-42.88	-52.15
9	72.99	-84.85	-41.46		9	71.94	-87.79	-42.48
10	24.95	-109.07	-32.23		10	19.58	-109.35	-37.71
11	-28.52	-108.07	-22.59		11	-30.05	-112.99	-30.41
12	-75.59	-82.31	-13.2		12	-76	-99.74	-21.59
13	-105.36	-37.51	-3.91		13	-105.92	-58.5	-5.86
14	-110.81	15.64	5.84		14	-114.42	-5.12	0.65
2nd α-tubulin at spoke 2	-91.35	64.39	-25.6		2nd α-tubulin at spoke 2	-95.47	55.2	-15.19
