# Supplementary material for: γ-TuRC asymmetry induces local protofilament mismatch at the RanGTP-stimulated microtubule minus end
Source: EMBO J. 2024 Apr 10;43(10):7. doi: 10.1038/s44318-024-00087-4 (PMC11099078; doi:10.1038/s44318-024-00087-4)
Supplement: Supplementary file 9 — Figure Source Data Expanded View and Appendix [file 44318_2024_87_MOESM9_ESM.zip › AppendixFigureS5/B/SourceData_AppendixFigureS5B.xlsx]

## Sheet: Tabelle1
protofilament at spoke	cumulative helical pitch increment for 13 protofilament microtubule lattice (Ångström)	cumulative helical pitch increment for γ-TuRC-capped microtubule minus end (Ångström)
2	0	0
3	9.73	4.96
4	19.42	10.08
5	28.31	17.29
6	37.54	25.15
7	46.89	34.17
8	56.81	45.05
9	66.12	54.72
10	75.35	59.49
11	84.99	66.79
12	94.38	75.61
13	103.67	91.34
14	113.42	97.85
13 protofilament microtubule lattice					γ-TuRC-capped microtubule minus end
protofilament at spoke	x	y	z		protofilament at spoke	x	y	z
2	-90.63	64.54	-107.58		2	-94.94	58.16	-97.2
3	-50.22	99.76	-97.85		3	-47.45	99.69	-92.24
4	2.04	112.16	-88.16		4	10.04	108.74	-87.12
5	53.08	97.95	-79.27		5	56.23	94.97	-79.91
6	92.71	61.72	-70.04		6	88.89	61.94	-72.05
7	110.98	11.14	-60.69		7	110.56	11.47	-63.03
8	104.2	-41.17	-50.77		8	103.83	-42.88	-52.15
9	72.99	-84.85	-41.46		9	71.94	-87.79	-42.48
10	24.95	-109.07	-32.23		10	19.58	-109.35	-37.71
11	-28.52	-108.07	-22.59		11	-30.05	-112.99	-30.41
12	-75.59	-82.31	-13.2		12	-76	-99.74	-21.59
13	-105.36	-37.51	-3.91		13	-105.92	-58.5	-5.86
14	-110.81	15.64	5.84		14	-114.42	-5.12	0.65
