# Supplementary material for: γ-TuRC asymmetry induces local protofilament mismatch at the RanGTP-stimulated microtubule minus end
Source: EMBO J. 2024 Apr 10;43(10):7. doi: 10.1038/s44318-024-00087-4 (PMC11099078; doi:10.1038/s44318-024-00087-4)
Supplement: Supplementary file 9 — Figure Source Data Expanded View and Appendix [file 44318_2024_87_MOESM9_ESM.zip › AppendixFigureS6/A/SourceData_AppendixFigureS6A.xlsx]

## Sheet: Tabelle1
fraction of microtubules with minus end-bound CAMSAP2	γ-TuRC-capped microtubules
	replicate 1	replicate 2	replicate 3
total microtubules	28	19	22
positive microtubules	24	17	18
fraction	0.857143	0.894737	0.818182
mean over all individual data points	0.855072
95% CI lower bound over all individual data points	0.771401
95% CI upper bound over all individual data points	0.938744
