# Supplementary material for: γ-TuRC asymmetry induces local protofilament mismatch at the RanGTP-stimulated microtubule minus end
Source: EMBO J. 2024 Apr 10;43(10):7. doi: 10.1038/s44318-024-00087-4 (PMC11099078; doi:10.1038/s44318-024-00087-4)
Supplement: Supplementary file 9 — Figure Source Data Expanded View and Appendix [file 44318_2024_87_MOESM9_ESM.zip › AppendixFigureS6/C/SourceData_AppendixFigureS6C.xlsx]

## Sheet: Tabelle1
fraction of microtubules with lattice-bound CAMSAP2	γ-TuRC-capped microtubules			uncapped microtubules
	replicate 1	replicate 2	replicate 3	replicate 1	replicate 2	replicate 3
total microtubules	28	19	22	20	21	19
positive microtubules	17	12	13	12	15	12
fraction	0.607143	0.631579	0.590909	0.6	0.714286	0.631579
mean over all individual data points	0.608696			0.65
95% CI lower bound over all individual data points	0.492695			0.528292
95% CI upper bound over all individual data points	0.724696			0.771708
