# Supplementary material for: γ-TuRC asymmetry induces local protofilament mismatch at the RanGTP-stimulated microtubule minus end
Source: EMBO J. 2024 Apr 10;43(10):7. doi: 10.1038/s44318-024-00087-4 (PMC11099078; doi:10.1038/s44318-024-00087-4)
Supplement: Supplementary file 9 — Figure Source Data Expanded View and Appendix [file 44318_2024_87_MOESM9_ESM.zip › AppendixFigureS6/B/SourceData_AppendixFigureS6B.xlsx]

## Sheet: Tabelle1
fraction of microtubules with end-bound CAMSAP2	γ-TuRC-capped microtubules			uncapped microtubules
	replicate 1	replicate 2	replicate 3	replicate 1	replicate 2	replicate 3
total microtubules	28	19	22	20	21	19
positive microtubules	27	19	21	16	16	14
fraction	0.964286	1	0.954545	0.8	0.761905	0.736842
mean over all individual data points	0.971014			0.766667
95% CI lower bound over all individual data points	0.931139			0.874592
95% CI upper bound over all individual data points	1.01089			0.658742
