# Supplementary material for: γ-TuRC asymmetry induces local protofilament mismatch at the RanGTP-stimulated microtubule minus end
Source: EMBO J. 2024 Apr 10;43(10):7. doi: 10.1038/s44318-024-00087-4 (PMC11099078; doi:10.1038/s44318-024-00087-4)
Supplement: Supplementary file 9 — Figure Source Data Expanded View and Appendix [file 44318_2024_87_MOESM9_ESM.zip › AppendixFigureS7/I/SourceData_AppendixFigureS7I.xlsx]

## Sheet: Tabelle1
fraction of microtubules with lattice-bound CAMSAP2	γ-TuRC-capped microtubules			uncapped microtubules
	replicate 1	replicate 2	replicate 3	replicate 1	replicate 2	replicate 3
total microtubules	48	53	58	48	53	58
positive microtubules	39	28	49	42	16	45
fraction	0.8125	0.528302	0.844828	0.875	0.301887	0.775862
mean over all individual data points	0.72956			0.647799
95% CI lower bound over all individual data points	0.798822			0.573318
95% CI upper bound over all individual data points	0.660298			0.722279
