# Supplementary material for: γ-TuRC asymmetry induces local protofilament mismatch at the RanGTP-stimulated microtubule minus end
Source: EMBO J. 2024 Apr 10;43(10):7. doi: 10.1038/s44318-024-00087-4 (PMC11099078; doi:10.1038/s44318-024-00087-4)
Supplement: Supplementary file 9 — Figure Source Data Expanded View and Appendix [file 44318_2024_87_MOESM9_ESM.zip › AppendixFigureS7/G/SourceData_AppendixFigureS7G.xlsx]

## Sheet: Tabelle1
fraction of microtubules with minus end-bound CAMSAP2	γ-TuRC-capped microtubules
	replicate 1	replicate 2	replicate 3
total microtubules	48	53	58
positive microtubules	30	42	51
fraction	0.625	0.792453	0.87931
mean over all individual data points	0.773585
95% CI lower bound over all individual data points	0.708327
95% CI upper bound over all individual data points	0.838843
