# Supplementary material for: γ-TuRC asymmetry induces local protofilament mismatch at the RanGTP-stimulated microtubule minus end
Source: EMBO J. 2024 Apr 10;43(10):7. doi: 10.1038/s44318-024-00087-4 (PMC11099078; doi:10.1038/s44318-024-00087-4)
Supplement: Supplementary file 9 — Figure Source Data Expanded View and Appendix [file 44318_2024_87_MOESM9_ESM.zip › AppendixFigureS7/F/SourceData_AppendixFigureS7F.xlsx]

## Sheet: Tabelle1
	mean based on individual data points normalised	95% CI upper bound based on normalised data points	95% CI lower bound based on normalised data points					individual replicate 1 mean before per-replicate normalisation	individual replicate 2 mean before per-replicate normalisation	individual replicate 3 mean before per-replicate normalisation	individual replicate 1 mean after per-replicate normalisation	individual replicate 2 mean after per-replicate normalisation	individual replicate 3 mean after per-replicate normalisation
CAMSAP2 average signal within 0.75μm of γ-tubulin peak	3.38492	3.67753	3.0923					0.767817	0.659903	0.759252	2.62952	5.1238	2.95104
CAMSAP2 average signal beyond 0.75 μm of γ-tubulin peak	1	1.05882	0.941178					0.291999	0.128792	0.257283	1	1	1
factor for normalisation for replicate 1	3.42467
factor for normalisation for replicate 2	7.76449
factor for normalisation for replicate 3	3.88677

## Sheet: normalised_MTs_pre_per-rep_norm
Replicate 1	x (μm)	γ-tubulin	α/β-tubulin	CAMSAP2			γ-tubulin	α/β-tubulin	CAMSAP2			γ-tubulin	α/β-tubulin	CAMSAP2			γ-tubulin	α/β-tubulin	CAMSAP2			γ-tubulin	α/β-tubulin	CAMSAP2			γ-tubulin	α/β-tubulin	CAMSAP2			γ-tubulin	α/β-tubulin	CAMSAP2			γ-tubulin	α/β-tubulin	CAMSAP2			γ-tubulin	α/β-tubulin	CAMSAP2			γ-tubulin	α/β-tubulin	CAMSAP2
	0	0.543362	0.912458	1.50892			0.413229	0.150549	0.12357			0.979201	0.17576	1.24511			0.563143	0.156963	-0.00130489			0.365265	0.375531	0.467509			0.335104	0.0405276	0.018012			0.516884	0.0308823	0.0403362			0.64316	0.263146	0.103509			0.580329	0.254185	0.211734			0.718722	0.0622808	0.352669
	0.21483	0.966034	0.697616	0.343932			1.1259	0.477184	0.101249			1.75431	0.365547	1.82651			1.40128	0.556555	0.0468932			0.801888	0.902093	0.834454			0.950853	0.162029	0.00544599			0.707681	0.0698517	0.0694128			1.18832	0.655422	0.188218			1.13518	0.851186	0.688181			1.19906	0.284059	1.53294
	0.42966	0.817769	0.640492	0.133857			1.45557	0.900329	0.0753805			2.11203	0.963719	1.35557			1.06139	1.25137	0.0648583			0.538899	1.26138	0.192143			1.40075	0.5616	0.00462455			0.740507	0.349975	0.0908558			0.836927	1.11805	0.109778			1.14652	1.27843	0.367564			0.931617	0.665208	1.48954
	0.64449	0.275255	0.635616	0.0877457			0.699646	1.07013	0.0338723			1.43184	1.42095	0.431964			0.265699	1.77819	0.00469827			0.192974	1.30456	0.0389185			0.986519	1.26584	0.0122281			0.480858	0.755713	0.0677824			0.356973	1.25861	0.0822033			0.482806	1.31541	0.0421172			0.311695	0.978861	1.77747
	0.85932	0.0655947	0.618689	0.0793279			0.218073	1.15202	0.00645713			0.821215	1.13876	0.136839			0.0948363	1.63745	0.0299293			0.139076	1.29492	0.093771			0.396892	1.64296	0.0144077			0.152041	0.923451	0.045316			0.290234	1.22115	0.115001			0.153847	1.26289	0.00469827			0.126119	1.17549	2.60712
	1.07415	0.057586	0.553641	0.296824			0.0372718	1.00471	0.0042065			0.345038	0.980949	0.091476			-0.00951882	1.28361	0.122117			0.0671077	1.1765	0.0756286			0.207362	1.52617	0.00469827			0.0284375	0.778482	0.0391976			0.372632	1.19702	0.15312			0.0332356	1.18327	0.00868561			0.0247754	1.41918	2.17122
	1.28898	0.00841967	0.504173	0.374732			-0.0287499	0.970754	0.0506501			0.201794	0.935764	0.0773741			0.101365	1.17738	0.549559			-0.000125943	1.16391	0.015535			0.121676	0.931608	-0.00405243			-0.0325394	0.64536	0.144623			0.228334	1.25273	0.126161			-0.0328404	1.10846	0.0442349			-0.00752169	1.80141	2.41695
	1.50381	-0.0306943	0.529623	0.0969077			0.0206197	0.89031	0.244218			0.132864	1.01544	0.0718317			0.194552	1.27218	2.01634			-0.0335015	1.28736	0.00469827			0.0970306	0.243672	0.00408728			0.0106946	0.776831	1.04238			0.163884	1.32172	0.177992			-0.0312126	0.975707	0.0572558			0.000753912	1.75866	2.09043
	1.71864	-0.0335015	0.676342	-0.000476406			-0.0286661	0.755494	0.25295			-0.010768	1.13773	0.134703			0.207076	1.33973	1.19525			-0.0335015	1.26885	0.00469827								0.11836	0.896054	2.46808			0.087349	1.23813	0.324979			-0.0331461	1.15696	0.28258			-0.011353	1.38169	1.70291
	1.93347	-0.0335015	0.713399	-0.0358662			-0.0335015	0.734835	0.0226634			-0.0335015	1.16348	0.154733			0.341278	1.28136	0.423936			-0.0335015	1.17314	0.00469827								0.0728462	0.763877	1.88035			0.00739084	1.28899	0.466977			-0.0335015	1.32445	0.688385			-0.0335015	0.707127	0.665989
	2.1483	-0.0335015	0.586578	-0.0396055			-0.0335015	0.813931	-0.00884538			-0.0335015	1.25319	0.0428128			0.536355	1.42016	0.904113			-0.0335015	0.982382	0.00469827								-0.022726	0.342954	0.792357			0.0323201	1.35933	0.397092			-0.0335015	1.60543	0.494303
	2.36313	-0.0260064	0.494775	0.000103974			-0.0335015	0.943899	0.0269388			-0.0335015	1.33581	0.0848393			0.546469	1.58026	0.757282			-0.0335015	0.966873	0.00469827													-0.0324789	1.32816	0.239566			-0.0335015	1.55957	0.389592
	2.57796	0.0382913	0.555681	0.101112			-0.0335015	0.937048	0.0396096			-0.0335015	0.998843	0.201403			0.294618	1.46308	0.0780298			-0.0335015	1.13823	0.0113261													-0.0335015	1.31305	0.181913			-0.0335015	1.43805	0.201234
	2.79279	0.017901	0.633168	0.0294508			-0.0335015	0.900859	0.0630286			0.0136414	0.458127	0.109357			0.10897	0.935467	0.0333672			0.000130099	1.27409	0.0334736													0.00584528	1.37766	0.425766			-0.0176936	1.25487	0.321674
	3.00762	-0.0293908	0.685444	-0.0324992			-0.0335015	0.989621	0.173225								-0.0121863	0.372286	0.0550362			0.000688738	1.21646	0.104435													0.021214	1.37297	1.13846			-0.00731531	1.18077	1.07324
	3.22245	-0.00484023	0.710041	-0.0190264			-0.0335015	1.07303	0.316123													0.0306023	1.07842	0.355921													-0.0293458	1.35988	0.551788			-0.00734013	0.633838	0.708388
	3.43728	0.1048	0.609629	-0.0313694			-0.0335015	1.28585	0.819923													0.270722	0.885555	0.690348													0.0649927	1.40593	0.532613
	3.65211	0.066681	0.641599	-0.0312498			-0.0290991	1.36645	1.04853													0.435779	0.881942	0.317633													0.119986	1.44834	1.75787
	3.86694	0.00480249	0.66506	0.00145967			-0.0335015	1.10311	0.281335													0.151436	1.00253	0.0514343													0.0699723	1.29159	1.31733
	4.08177	0.0779205	0.651492	-0.0145872			-0.0335015	1.07203	0.029021													-0.0264471	1.16324	0.0373546													-0.0239876	1.11966	0.682435
	4.2966	0.172613	0.604309	-0.0393308			-0.0335015	1.04215	0.0312096													-0.0335015	1.16059	0.0468444													0.051247	1.24044	0.498459
	4.51143	0.134535	0.524586	-0.0225795			-0.0335015	0.90445	0.0545489													-0.0335015	1.16004	0.080976													0.143443	1.55579	1.458
	4.72626	0.021183	0.53924	0.00329827			-0.000363364	0.915824	0.0814058													-0.0335015	1.23612	0.0898102													0.173704	1.66903	3.36597
	4.94109	-0.0285187	0.645649	-0.0182201			0.146746	0.978374	0.0830893													-0.0335015	1.36637	0.105604													0.11108	1.68008	2.39612
	5.15592	-0.0248783	0.678953	-0.0296903			0.139141	0.916381	0.10988													-0.0317014	1.77695	0.173181													-0.00271585	1.61564	0.730296
	5.37075	-0.013541	0.646073	-0.0160713			-0.000706306	0.948443	0.211628													0.0135529	2.06692	0.205811													-0.0335015	1.32924	0.404354
	5.58558	-0.0335015	0.671234	-0.013258			0.0279999	1.14657	0.572043																												-0.0335015	0.736147	0.256348
	5.80041	-0.0335015	0.706626	0.00132676			0.0130222	1.14656	1.02283
	6.01524	-0.0335015	0.618167	0.0143919			0.134996	0.978127	0.420192
	6.23007	-0.0335015	0.562285	0.044771			0.0709235	0.90222	0.0851716
	6.4449	-0.0039433	0.558256	0.0680083			-0.0292496	1.07774	0.0265267
	6.65973	0.073141	0.533045	0.0898944			-0.0335015	1.19385	0.00469827
	6.87456	0.0528764	0.488996	0.137477			-0.0335015	1.24904	0.012571
	7.08939	0.121747	0.447642	0.33372			-0.0335015	1.12631	0.0206609
	7.30422	0.218367	0.509761	1.54509			-0.0335015	0.832057	0.0150654
	7.51905	0.151529	0.541519	2.27853			-0.0335015	0.923705	-0.0305985
	7.73388	0.0410007	0.517657	1.10215			-0.0335015	1.24511	-0.0396055
	7.94871	0.0408393	0.395944	1.54631			-0.0335015	1.39549	-0.0297435
	8.16354	0.00353003	0.206714	0.947549			-0.0308324	1.44054	-0.0329954
	8.37837						-0.0010508	1.24265	-0.0276213
	8.5932						-0.0335015	1.04771	-0.0290257
	8.80803						-0.0335015	1.02144	-0.0286802
	9.02286						-0.0335015	0.886556	-0.0123631
	9.23769						-0.0335015	0.425501	-0.00436628
	9.45252
	9.66735
	9.88218
	10.097
	10.3118
	10.5267
	10.7415
	10.9563
	11.1712
	11.386
	11.6008
Replicate 2	x (μm)	γ-tubulin	α/β-tubulin	CAMSAP2			γ-tubulin	α/β-tubulin	CAMSAP2			γ-tubulin	α/β-tubulin	CAMSAP2			γ-tubulin	α/β-tubulin	CAMSAP2			γ-tubulin	α/β-tubulin	CAMSAP2			γ-tubulin	α/β-tubulin	CAMSAP2			γ-tubulin	α/β-tubulin	CAMSAP2			γ-tubulin	α/β-tubulin	CAMSAP2			γ-tubulin	α/β-tubulin	CAMSAP2			γ-tubulin	α/β-tubulin	CAMSAP2
	0	0.461331	0.0790962	0.0566227			0.182376	0.017146	0.295145			0.844028	0.637906	1.26232			1.25114	0.225451	0.298636			-0.022611	0.264105	-0.038699			0.433373	0.0870205	0.285845			0.447038	0.152677	0.189545			0.191704	0.173192	0.482005			0.0545308	0.171519	0.0703897			0.201759	0.193953	0.589518
	0.21483	1.05357	0.213201	0.0703286			0.355591	0.174216	0.342254			1.09382	0.995637	0.66501			3.33656	0.397777	0.707675			0.12322	0.294269	-0.0278283			1.36402	0.365984	0.747013			0.731519	0.432234	0.141669			0.415178	0.244881	0.600175			0.456828	0.379471	0.0716507			0.806211	0.644559	1.14293
	0.42966	0.453778	0.369873	0.0534417			-0.0474308	0.265802	0.138272			0.424518	0.967191	0.305356			4.23664	1.15812	1.2422			0.052805	0.419587	0.0367806			0.902491	0.628423	1.0147			0.146941	0.537415	0.0703897			0.368962	0.447708	0.372753			0.268771	0.783862	0.0708566			0.547958	1.06274	1.13406
	0.64449	-0.0594649	0.478534	0.0152323			-0.0594649	0.309093	0.0769863			0.0568802	0.865369	0.138963			2.46515	1.50082	1.49822			-0.0594649	0.464452	0.0355402			0.170085	0.577467	0.506053			-0.0594649	0.519513	0.0795029			-0.0284831	0.64813	0.117528			-0.00962755	1.00903	0.0703897			-0.0205665	0.970635	0.573343
	0.85932	-0.0594649	0.524013	-0.0149035			-0.00771275	0.384746	0.0703897			-0.0594649	0.92905	0.0887711			1.36318	1.89302	0.749237			-0.0594649	0.49287	0.0607211			-0.0594649	0.545023	0.138999			-0.0594649	0.59295	0.100073			-0.0594649	0.69074	0.0703897			-0.0594649	0.954036	0.0703897			-0.0594649	0.875041	0.204021
	1.07415	-0.0594649	0.484453	0.0169144			0.147288	0.365976	0.0703897			-0.0594649	1.03799	0.0734551			0.670687	1.69192	0.287007			-0.0594649	0.606568	0.108355			-0.0594649	0.472017	0.0703897			-0.0594649	0.640131	0.111179			-0.0594649	0.640556	0.0703897			-0.0594649	0.918647	0.0703897			-0.0594649	0.8546	0.0739645
	1.28898	-0.0594649	0.626344	0.0420299			0.176998	0.334439	0.0703897			-0.0594649	1.16071	0.0703897			0.172782	1.17077	0.120603			-0.0594649	0.735904	0.213743			-0.0594649	0.422244	0.0703897			-0.0594649	0.519207	0.125074			-0.0594649	0.550214	0.0601004			-0.0594649	0.855126	0.0703897			-0.0594649	0.630994	0.0703897
	1.50381	-0.0594649	0.817069	0.0625342			-0.0486299	0.261229	0.0703897			-0.0594649	1.28471	0.0703897								-0.0594649	0.755274	0.230747			-0.0594649	0.450616	0.0703897			-0.0594649	0.435682	0.148247			-0.0594649	0.823816	0.0625233			-0.0594649	0.618805	0.0703897			-0.0594649	0.60467	0.0703897
	1.71864	-0.0594649	0.85437	0.0703897			-0.0594649	0.265382	0.0703897			-0.0594649	1.22428	0.0703897								-0.0594649	0.505211	0.0973575			-0.0594649	0.49935	0.0703897			-0.0594649	0.409508	0.180192			-0.0594649	1.01926	0.0703897			-0.0594649	0.398872	0.0703897			-0.0594649	0.681248	0.0703897
	1.93347	-0.0594649	0.640219	0.0703897			-0.0594649	0.254411	0.0703897			-0.0594649	1.00177	0.0703897													-0.0594649	0.492515	0.0703897			-0.0417636	0.449994	0.17308			-0.0594649	0.961673	0.0703897			-0.0594649	0.450661	0.0703897			-0.0594649	0.727812	0.0703897
	2.1483	-0.0594649	0.520769	0.0703897			-0.0594649	0.24274	0.035309			-0.0594649	0.85292	0.0703897																		-0.0594649	0.518253	0.158801			-0.0594649	0.890523	0.0337479			-0.0594649	0.599561	0.0703897
	2.36313	-0.0594649	0.620924	0.0703897			-0.0594649	0.282396	-0.0321798			0.0635117	0.852058	0.126854																		-0.0594649	0.482079	0.0891136			-0.0594649	0.916384	-0.0365106			-0.0594649	0.552999	0.156077
	2.57796	-0.0594649	0.89776	0.067729			-0.0594649	0.331203	0.0378965			0.174203	0.850918	0.225754																		-0.0594649	0.449193	0.0703897			-0.0594649	0.723726	0.0222783			-0.0594649	0.560217	0.0821756
	2.79279	-0.0594649	0.999731	0.0501286			-0.0594649	0.295292	0.0824778																							-0.0594649	0.389653	0.0703897			-0.0594649	0.609805	0.0586419			-0.0594649	0.634773	0.0703897
	3.00762	-0.0594649	0.808576	-0.0320805			-0.0594649	0.432645	0.113036																							-0.0594649	0.450847	0.0703897			-0.0594649	0.646624	0.060515			-0.0594649	0.77688	0.080335
	3.22245	-0.0348026	0.821394	-0.0299991			-0.0594649	0.71806	0.11642																							-0.0594649	0.479899	0.0703897			-0.0594649	0.725821	0.0188126			-0.0594649	0.753322	0.0964552
	3.43728	-0.0594649	0.73197	0.0325632			-0.0594649	0.832907	0.07079																							-0.0594649	0.576089	0.0703897			-0.0594649	0.659832	0.0252412			-0.0594649	0.821361	0.0681609
	3.65211	-0.0594649	0.667401	0.0609066			-0.0594649	0.842753	0.0627611																							-0.0594649	0.854705	0.0981211			-0.0594649	0.63116	0.0314843
	3.86694	-0.0594649	0.675307	0.0703897			-0.0594649	0.822835	0.0295807																							0.0408626	0.997465	0.326545			-0.0594649	0.778683	0.044132
	4.08177	-0.0594649	0.707089	0.0703897			-0.0594649	0.829985	0.0267215																							0.32748	1.36737	0.54163			-0.0594649	0.91088	0.0255935
	4.2966	-0.0346121	0.736268	0.146182			-0.0594649	0.762632	0.0754492																							0.131027	1.29402	0.246541			-0.0594649	0.852468	0.0567765
	4.51143	0.239278	0.904089	0.275476			0.0321181	0.591898	0.0709286																							-0.0594649	0.827493	0.0816607			-0.0594649	0.842868	0.0703897
	4.72626	0.28853	0.876927	0.652483			0.156569	0.522601	0.146175																							-0.0594649	0.746458	0.0703897			-0.0594649	0.747466	0.0703897
	4.94109	-0.0125345	0.550874	0.874289			0.109094	0.592876	0.144111																							-0.0594649	1.04199	0.0705293			-0.0594649	0.614705	0.051225
	5.15592						-0.0543743	0.643903	0.0725464																							-0.0594649	1.20278	0.0999865			-0.0594649	0.590077	0.022635
	5.37075						-0.0594649	0.637739	0.0427346																							-0.0594649	1.05751	0.0774575			-0.0594649	0.821998	0.0463389
	5.58558						-0.0594649	0.746256	-0.0368172																							-0.0594649	0.855367	0.0703897			-0.0594649	0.986053	0.0345977
	5.80041						-0.0594649	0.869874	-0.038699																							-0.0594649	0.700478	0.0703897			-0.0594649	1.03962	-0.0295399
	6.01524						-0.0594649	0.848761	-0.038699																							-0.0594649	0.794226	0.0703897			-0.0594649	0.851331	-0.038699
	6.23007						-0.0594649	0.655049	-0.038699																							0.0380875	0.958499	0.0703897			-0.0594649	0.694677	-0.0137449
	6.4449						-0.0594649	0.565873	-0.038699																							0.0979668	1.01881	0.0703897			-0.0594649	0.591355	0.0620302
	6.65973						-0.0594649	0.684513	-0.0365674																							0.107384	1.22398	0.0816171			-0.0594649	0.70859	0.0385718
	6.87456						-0.0594649	1.01965	-0.038699																							0.127839	1.32489	0.107562			-0.0594649	0.87582	0.039715
	7.08939						-0.0594649	1.21511	-0.038699																							0.112733	1.14394	0.104441			-0.0594649	0.852293	0.0110858
	7.30422						-0.0594649	0.889996	-0.038699																							0.19762	1.22631	0.0712678			-0.0594649	0.756404	0.0135109
	7.51905						-0.0594649	0.510583	-0.038699																							0.0956602	1.01365	0.0703897			-0.0594649	0.618522	0.00650519
	7.73388						-0.0594649	0.350283	-0.038699																							-0.00268505	0.695442	0.0703897
	7.94871						-0.0594649	0.28719	-0.038699
	8.16354						-0.0594649	0.369033	-0.038699
	8.37837						-0.0594649	0.530073	-0.038699
	8.5932						-0.0594649	0.459297	-0.038699
	8.80803						-0.0594649	0.289926	-0.038699
	9.02286						-0.0594649	0.34197	-0.038699
	9.23769						-0.0594649	0.443032	-0.0218175
	9.45252						-0.0594649	0.305215	-0.00232771
	9.66735						-0.0594649	0.293414	-0.0186081
	9.88218						-0.0594649	0.35873	-0.0340681
	10.097						-0.0594649	0.42832	-0.038699
	10.3118						-0.0594649	0.424021	-0.038699
	10.5267						-0.0594649	0.390648	-0.038699
	10.7415						-0.0594649	0.450938	-0.038699
	10.9563						-0.0594649	0.402201	-0.0319726
	11.1712						-0.0594649	0.303362	-0.0291668
	11.386						-0.0594649	0.240303	-0.038699
	11.6008						-0.0594649	0.313469	-0.038699
	11.8156						-0.0594649	0.346247	-0.038699
	12.0305						-0.0591523	0.139639	-0.0109152
	12.2453
	12.4601
	12.675
	12.8898
	13.1046
	13.3195
	13.5343
	13.7491
	13.964
	14.1788
	14.3936
	14.6084
	14.8233
	15.0381
	15.2529
	15.4678
	15.6826
	15.8974
	16.1122
	16.3271
	16.5419
	16.7567
	16.9716
Replicate 3	x (μm)	γ-tubulin	α/β-tubulin	CAMSAP2			γ-tubulin	α/β-tubulin	CAMSAP2			γ-tubulin	α/β-tubulin	CAMSAP2			γ-tubulin	α/β-tubulin	CAMSAP2			γ-tubulin	α/β-tubulin	CAMSAP2			γ-tubulin	α/β-tubulin	CAMSAP2			γ-tubulin	α/β-tubulin	CAMSAP2			γ-tubulin	α/β-tubulin	CAMSAP2			γ-tubulin	α/β-tubulin	CAMSAP2			γ-tubulin	α/β-tubulin	CAMSAP2
	0	0.519863	0.447144	0.510975			1.03017	0.282011	0.37609			0.732011	0.378063	1.47875			0.0879857	0.218017	0.574354			0.687395	0.391207	0.973102			0.499518	0.12899	0.276842			0.35026	0.322292	0.815897			0.371582	0.302708	0.97062			0.302976	0.474608	0.311373			0.272018	0.274508	0.654681
	0.21483	1.2263	1.5115	1.08493			1.82382	0.638878	0.740505			1.27723	0.866806	1.62707			0.539993	0.374567	0.865165			1.13371	0.616445	1.42741			0.819784	0.296094	0.76154			0.61628	0.454978	0.778954			0.652756	0.567093	1.22657			0.697539	0.946394	0.824551			0.689948	0.680869	1.1012
	0.42966	1.30079	2.22321	1.51793			2.32427	1.44124	1.64597			1.13416	1.05398	1.16851			0.517405	0.618003	0.535518			1.08199	1.00135	1.25382			0.561627	0.306916	0.927343			0.654655	0.902064	0.766765			0.491509	0.671435	0.715162			0.552361	1.15334	0.880373			0.750141	0.943365	0.826332
	0.64449	0.741614	1.52609	1.17277			1.62702	1.73865	1.85802			0.327341	1.00236	0.450981			0.147037	0.808672	0.167621			0.509045	1.80779	0.521555			0.295277	0.351498	0.758899			0.367657	1.08086	0.626872			0.113014	0.702628	0.202292			0.27761	1.1265	0.591013			0.233988	0.801001	0.226559
	0.85932	0.285288	1.09268	0.589566			1.08228	1.66211	1.42604			0.113528	0.85569	0.203138			-0.0304438	0.964281	0.0729183			0.27992	2.25967	0.340153			0.0652736	0.466041	0.351667			0.129711	0.850412	0.249453			0.0226472	0.779071	0.0668287			0.110781	0.947146	0.194492			0.0518372	0.880794	0.112281
	1.07415	0.152927	0.986927	0.272201			0.605854	1.50878	1.18063			-0.0385893	0.703141	0.115171			-0.0391817	1.38714	0.0654272			0.379099	1.81525	0.438272			0.0226472	0.636302	0.108785			-0.00146436	0.595623	0.0829214			0.0226472	0.757693	0.0528322			0.033554	0.731523	0.0772439			0.0226472	1.09924	0.0988169
	1.28898	0.241336	1.029	0.196186			0.2077	1.24215	0.561152			-0.0391817	0.763436	0.0938145			-0.0391817	1.31606	0.0590335			0.752148	1.48362	0.928044			-0.013673	0.720592	0.0308847			-0.0676386	0.528782	0.0726573			0.0226472	0.71306	0.0308256			-0.0289201	0.678495	0.064358			0.0226472	1.17595	0.0550138
	1.50381	0.459193	1.20465	0.446191			0.0966256	1.15525	0.376287			-0.0391817	0.916949	0.420024			-0.0362985	1.17882	0.165709			0.949426	1.63059	1.55932			-0.0173421	0.687963	0.00694611			-0.0664968	0.58416	0.0768562			0.0226472	0.700814	0.0689906			-0.0585997	0.776851	0.0180579			0.0226472	1.1376	0.0158697
	1.71864	0.386206	1.23767	0.477522			0.130359	1.06493	0.530603			-0.0391817	0.768143	0.401809			0.10206	1.01949	0.479625			0.802043	1.86493	1.27143			-0.00846565	0.654973	0.00694611			-0.00659052	0.750763	0.145012			0.0731181	0.755682	0.171631			-0.0115447	0.767217	0.00694611			0.0226472	1.07802	0.00694611
	1.93347	0.283472	1.16739	0.354313			0.138516	1.00065	0.677967			-0.0391817	0.705124	0.0842009			0.190234	1.02024	0.53864			0.451995	1.89815	1.06054			-0.0310508	0.604748	0.00694611			0.0933886	0.854154	0.241949			0.372384	0.822015	0.542565			0.0226472	0.841245	0.00694611			0.0226472	1.18083	0.00694611
	2.1483	0.0841614	0.868273	0.119836			0.0310223	0.988182	0.285349			-0.0391817	0.815048	0.0726226			0.194665	0.983251	0.480196			0.0174593	1.46407	0.477443			0.0203732	0.747475	0.00694611			0.198171	0.793381	0.395463			0.87261	0.8874	1.01866			0.0186652	0.880137	0.00694611			0.0226472	1.30592	0.00694611
	2.36313						-0.0182686	0.889754	0.0846018			-0.036351	0.689515	0.0986114			0.150106	0.916456	0.305733			-0.0391817	1.05197	0.17732			-0.0374526	0.922558	0.00694611			0.265736	0.788646	0.490981			0.979702	0.905981	1.1323			-0.0421894	0.960831	0.00694611			0.0226472	1.35563	0.00750465
	2.57796						-0.0391817	0.884712	0.0681082			-0.0365015	0.654207	0.134628			-0.00161692	1.0542	0.0861131			-0.0391817	1.19109	0.0887087			0.0135104	0.814828	0.00694611			0.12844	0.887694	0.43675			0.699577	0.865151	0.826969			0.0151992	1.03734	0.00694611			0.0226472	1.34682	0.017565
	2.79279						0.00215723	1.02608	0.0681082			-0.0338453	0.739244	0.147211			-0.0376959	0.957132	0.0129306			-0.0391817	1.39576	0.0324271			0.0226472	0.578805	0.00694611			0.0281723	0.866142	0.305603			0.201451	0.749493	0.285174			0.0226472	0.972747	0.0564661			0.0226472	1.10758	0.00794492
	3.00762						0.0499432	1.32339	0.140463			0.0148317	0.745766	0.183353			-0.0391817	0.906136	0.00239707			-0.0391817	1.43907	0.00565634			0.0226472	0.524043	0.0200621			0.139784	0.922737	0.298434			0.00365463	0.686235	0.117952			0.0226472	0.791575	0.270159			-0.00785892	0.862518	0.0567289
	3.22245						0.0236078	1.26247	0.323567			0.0976647	0.634452	0.220598			-0.0391817	0.940918	0.00239707			-0.0391817	1.16191	0.00239707			0.0494795	0.572363	0.0693586			0.299775	0.813907	0.730847			-0.0561083	0.649169	0.0398608			0.0226472	0.855265	0.313548			-0.0794603	0.797516	0.101432
	3.43728						-0.0391817	1.06842	0.241803			0.34046	0.693246	0.634578			-0.101159	1.03448	0.00239707			-0.0391817	0.960135	0.00239707			0.0864375	0.675333	0.165087								-0.0561704	0.648044	0.00694611			0.0226472	0.877407	0.175292			0.0215818	0.847111	0.373654
	3.65211						-0.0391817	0.951428	0.0659201			1.01397	1.11173	1.29184			-0.056569	1.24281	0.00239707			-0.0391817	1.06665	0.00239707			0.181866	0.745029	0.398033								-0.0579118	0.591374	0.00694611			0.0226472	0.790272	0.0755354			0.0504445	0.904325	0.737602
	3.86694						-0.0391817	0.87754	0.0634165			1.31981	1.62273	1.63773			-0.0391817	1.1215	0.00239707			-0.0333078	1.05463	0.00239707			0.240263	0.774945	0.6433								-0.0762618	0.502556	0.00694611			-0.0122971	0.756627	0.0128798			0.0625505	1.10015	0.57682
	4.08177						-0.0391817	0.795965	0.131513			0.88532	1.82808	1.01591			0.0240592	1.009	0.0770581			0.0723015	1.00082	0.00239707			0.226377	0.793646	0.563106								-0.0361388	0.536633	0.00694611			-0.00274948	0.793558	0.00694611			0.0417091	1.37755	0.353244
	4.2966						0.0286766	0.738157	0.314039			0.619981	2.10755	0.713799			0.21859	1.20595	0.240055			-0.0391817	0.892466	0.00239707			0.203608	0.720222	0.240149								0.00101273	0.539236	0.00694611			-0.0547683	0.772607	0.00694611			0.118938	1.31945	0.201208
	4.51143						-0.027059	1.03375	0.125704			0.531477	2.054	0.457979			0.0811946	1.26273	0.158428			-0.0391817	0.966578	0.00239707			0.160769	0.699866	0.164193								-0.0165657	0.558576	0.00694611			-0.052831	0.821582	0.00694611			0.044769	1.09821	0.0642988
	4.72626						-0.0391817	1.43654	0.0122537			0.305673	1.02387	0.254649			-0.0257643	1.02807	0.0134694			-0.0155144	1.34089	0.00890904			0.361045	0.757315	0.354328								-0.00997053	0.561375	0.00694611			0.0195658	0.748294	0.00694611			0.0238392	1.07747	0.00837861
	4.94109						-0.0391817	1.59619	0.00239707								-0.0391817	0.893922	0.00239707			0.137845	1.58173	0.0776101			0.314532	0.750239	0.603499								-0.00684133	0.610986	0.00694611			0.0226472	0.770688	0.00694611			0.0973778	1.16712	0.00694611
	5.15592						-0.0391817	0.954801	0.00239707								-0.0391817	0.938912	0.00239707			0.228582	1.67999	0.306246			0.112969	0.690364	0.430152								-0.124406	0.769913	0.00694611			0.0226472	0.879336	0.00694611			0.135275	1.27577	0.0124593
	5.37075																-0.0391817	1.03067	0.0102758			0.0573506	1.52424	0.168975			0.0226472	0.600249	0.121323								-0.104007	0.922145	0.0082669			0.0226472	1.0959	0.00694611			0.0730703	1.30825	0.0358919
	5.58558																-0.0391817	1.04524	0.0201391			0.0611295	1.00157	0.027755			0.0157056	0.501317	0.0637403								-0.0626367	0.907465	0.0226445			0.0226472	1.45529	0.00694611			-0.0111601	1.38803	0.0576226
	5.80041																-0.0391817	0.918361	0.0376905								-0.156759	0.328421	0.0691155								-0.0566553	0.793022	0.0237485			0.031323	1.41433	0.00694611			0.0226472	1.3188	0.0727296
	6.01524																-0.0252675	0.754764	0.0576733																		-0.11	0.68137	0.00954827			0.101668	1.27626	0.00694611			0.0226472	1.27436	0.120561
	6.23007																-0.0126432	0.722066	0.0668663																		0.0169287	0.581067	0.00694611			0.0272693	1.06226	0.0179264			0.0226472	1.05743	0.194197
	6.4449																-0.00112246	0.809177	0.194123																		-0.052241	0.55665	0.00806977			0.0377653	1.03791	0.222978			0.0622877	0.897927	0.367635
	6.65973																0.220076	0.993246	0.247316																		0.0199241	0.63697	0.0497109			0.235359	1.21251	0.618376			0.183973	0.883438	0.795033
	6.87456																0.251571	1.28906	0.255674																		0.0153664	0.778335	0.222834			0.19316	1.17354	0.481953			0.442856	1.04272	1.08713
	7.08939																0.156654	1.38719	0.228023																		0.0226472	0.945572	0.509663			0.045992	0.993862	0.132862			0.810031	1.30076	1.15278
	7.30422																0.190012	1.04202	0.373442																		0.0223486	0.977116	0.281303			0.0226472	0.81108	0.0744578			1.09953	1.54092	1.42143
	7.51905																0.426061	0.830254	0.549035																		-0.00666457	0.944717	0.0645945			0.0226472	0.712241	0.0395849			1.14643	1.4928	1.5531
	7.73388																0.311126	0.805255	0.459293																		-0.0582701	1.02243	0.0525694			0.0226472	0.718381	0.0302342			0.661644	1.1687	0.947878
	7.94871																0.0763671	0.898718	0.237972																		-0.0979488	1.04962	0.0725653			0.0226472	0.796183	0.0429033
	8.16354																-0.0127077	1.12779	0.289706																		0.0217897	0.90253	0.0749572			0.0226472	0.858709	0.0187413
	8.37837																-0.00623667	1.1983	0.508597																		0.0226472	0.829554	0.156557			-0.0102261	0.92626	0.0454989
	8.5932																0.0532635	1.07347	0.619169																		0.0719572	0.814732	0.431164			-0.0734025	0.922646	0.0665856
	8.80803																-0.0184429	1.13018	0.255845																		0.230933	0.925683	0.80378			-0.0294504	0.991466	0.061125
	9.02286																-0.0391817	1.03327	0.0380322																		0.184986	0.999241	1.06471			0.0217992	1.14114	0.0471811
	9.23769																-0.0391817	0.904724	0.00239707																		0.179272	1.117	0.778073			0.0226472	0.957468	0.0665133
	9.45252																-0.0391817	0.843185	0.00239707																		0.0248878	0.923738	0.297922			0.0226472	0.701885	0.0695623
	9.66735																-0.0391817	0.866425	0.00239707																		0.0226472	0.703284	0.137856			0.0226472	0.669946	0.130628
	9.88218																-0.0391817	0.800974	-0.00906296																		0.0226472	0.731671	0.175338			0.0226472	0.709181	0.171441
	10.097																-0.0391817	0.740421	-0.00757789																		0.0989018	0.914476	0.427649			0.133662	0.698894	0.191936
	10.3118																-0.0391817	0.817648	0.00239707																		0.172297	1.16687	0.60522			0.209076	0.837351	0.22012
	10.5267																-0.0391817	1.01783	0.0304689																		0.181233	0.970627	0.288131			0.0922277	1.14883	0.350464
	10.7415																-0.0391817	1.07147	0.0274659																		0.108502	0.854734	0.127993			0.0632432	1.2357	0.373825
	10.9563																-0.0391817	1.02478	0.00251535																		0.0323358	0.880407	0.159173			0.0226472	0.682257	0.115074
	11.1712																-0.0391817	0.977929	-0.0316216																		0.166347	0.779475	0.201615
	11.386																-0.0974087	0.906584	-0.0574198																		0.1784	0.668102	0.104422
	11.6008																-0.233973	0.844126	-0.0633141																		0.0374787	0.66011	0.0350245
	11.8156																-0.278052	0.760814	-0.0633141																		0.0226472	0.627165	0.00918686
	12.0305																-0.278052	0.680483	-0.0633141																		0.0247039	0.755575	0.0867786
	12.2453																-0.278052	0.577182	-0.0633141																		-0.0453663	0.971705	0.0559732
	12.4601																																				0.0114824	0.768818	0.0117562
	12.675
	12.8898
	13.1046
	13.3195
	13.5343
	13.7491
	13.964
	14.1788
	14.3936
	14.6084
	14.8233
	15.0381
	15.2529
	15.4678
	15.6826
	15.8974
	16.1122
	16.3271
	16.5419
	16.7567
	16.9716
	17.1864
	17.4012
	17.6161
	17.8309
	18.0457
	18.2605
	18.4754
	18.6902
	18.905
	19.1199
	19.3347
	19.5495
	19.7644

## Sheet: CAMSAP2_all_pre_normwithin0_75
all datapoints for CAMSAP2 within 0.75 μm of the γ-tubulin peak; per-replicate normalisation has not yet been applied
1.50892
0.343932
0.133857
0.0877457
0.0793279
0.12357
0.101249
0.0753805
0.0338723
0.00645713
1.24511
1.82651
1.35557
0.431964
0.136839
-0.00130489
0.0468932
0.0648583
0.00469827
0.0299293
0.467509
0.834454
0.192143
0.0389185
0.093771
0.018012
0.00544599
0.00462455
0.0122281
0.0144077
0.0403362
0.0694128
0.0908558
0.0677824
0.045316
0.103509
0.188218
0.109778
0.0822033
0.115001
0.211734
0.688181
0.367564
0.0421172
0.00469827
0.352669
1.53294
1.48954
1.77747
2.60712
0.116929
0.049002
0.049002
0.0534014
0.13691
0.510483
1.00977
0.516003
0.055497
0.0209666
0.682506
1.5404
3.19899
2.24136
0.52416
0.0546286
0.13329
0.109508
0.0407837
0.00671852
0.0212488
0.0542609
0.0928796
0.0267478
0.0478789
5.05887
7.17539
6.48944
5.03849
3.00331
-0.00940937
0.0641185
0.0936456
0.00300365
0.0033572
0.244904
0.679954
0.440665
0.0890216
0.166664
0.121191
0.692682
0.708494
0.211978
0.0258223
2.62806
5.27707
6.65549
5.59455
3.52999
0.514719
0.452525
0.764375
1.87686
3.07282
0.0525065
0.101732
0.0853134
0.0507343
0.0711893
-2.35548e-06
0.00469827
0.00469827
0.00469827
0.0166071
-0.00632007
0.119285
0.329786
0.158144
0.00767549
0.00542928
0.0719204
0.135421
0.070095
0.177665
0.371618
1.53324
1.92672
0.811151
0.249171
0.0960606
0.256475
0.108753
-0.0152411
-0.0361742
1.86799
2.50794
2.13291
2.11769
2.27414
0.825425
0.326623
0.0603748
0.0965444
0.109348
-0.0463795
-0.0396055
-0.0402612
-0.0594181
-0.0635871
0.734864
2.12012
4.79882
3.13959
0.833249
2.49396
3.64988
3.40496
2.69918
1.6763
0.175881
0.383196
0.729899
1.08978
0.639644
0.00486415
0.0245262
0.162998
0.428909
0.708665
1.24259
1.6159
1.50075
1.17421
0.751613
0.0435015
0.206749
0.328319
0.387035
0.130283
0.0555122
0.110781
0.306825
0.60238
0.460285
0.0434173
0.261746
0.420052
0.238336
0.0553749
0.0915311
0.0508337
0.0587508
0.0537179
0.0578249
1.48971
2.62447
3.04785
2.32204
1.21064
0.401454
0.512022
0.610917
0.759149
0.819863
2.77224
3.65257
3.30135
1.96725
0.929674
0.267882
0.298842
0.229418
0.0830691
0.11903
0.0507495
0.145267
0.0962362
0.0893913
0.113205
0.443773
0.45328
0.498776
0.924991
1.14639
0.0218272
0.149906
0.208754
0.227301
0.220727
0.0253055
0.132373
0.393953
0.196702
0.0429649
0.347478
0.281297
0.155001
0.126186
0.119806
0.0566227
0.0703286
0.0534417
0.0152323
-0.0149035
0.295145
0.342254
0.138272
0.0769863
0.0703897
1.26232
0.66501
0.305356
0.138963
0.0887711
0.298636
0.707675
1.2422
1.49822
0.749237
-0.038699
-0.0278283
0.0367806
0.0355402
0.0607211
0.285845
0.747013
1.0147
0.506053
0.138999
0.189545
0.141669
0.0703897
0.0795029
0.100073
0.482005
0.600175
0.372753
0.117528
0.0703897
0.0703897
0.0716507
0.0708566
0.0703897
0.0703897
0.589518
1.14293
1.13406
0.573343
0.204021
0.308105
0.655945
0.930314
0.692424
0.267404
0.172173
0.19654
0.218988
0.163495
0.120532
0.358856
0.692523
0.552654
0.200381
0.0743158
0.527623
0.92882
0.833248
0.588519
0.315008
0.408573
0.787202
0.741149
0.302659
0.118314
0.115433
0.169777
0.126686
0.0848445
0.0703897
0.676912
1.40689
1.95483
1.30691
0.461265
1.50558
1.54672
0.889885
0.412873
0.200096
0.0992098
0.148516
0.10225
0.0703897
0.0703897
0.0844337
0.163948
0.106788
0.0580245
0.0179999
0.322708
0.696431
1.00523
0.807615
0.401814
0.368401
0.532471
0.370583
0.151044
0.0763176
0.349304
1.20707
1.84703
1.12373
0.536314
1.51749
2.85225
2.40904
1.04835
0.518555
-0.00567078
0.0958198
0.417541
0.722714
0.522137
0.244406
0.327627
0.173851
0.102553
0.0637259
0.289653
0.43088
0.262305
0.118615
0.0852655
0.260462
0.558364
0.362773
0.140567
0.0911508
1.06523
1.49578
1.28561
0.484334
0.141861
1.32872
1.49426
1.20488
1.01079
1.04434
0.673824
1.38872
1.39722
0.952254
0.848276
0.0688204
0.0992114
0.0541251
0.0666572
0.0505437
0.462422
1.10711
1.09424
0.597233
0.351952
1.01065
1.34488
0.807214
0.191725
0.101923
0.868304
1.54343
1.40793
0.606164
0.351104
0.142393
0.324626
0.305977
0.166478
0.156516
0.475912
0.960407
1.60299
1.15821
0.480177
0.780215
0.96848
0.500348
0.207281
0.147108
0.588666
1.21351
1.35465
0.778186
0.332329
0.861409
1.243
1.20334
0.68954
0.640963
3.05745
4.5889
3.28786
1.24899
0.53446
0.345253
0.550263
0.563272
0.238533
0.100298
2.18219
3.03021
2.26728
1.22247
0.635923
0.614716
1.20387
1.56025
1.06099
0.373074
0.297065
0.542253
0.512944
0.217739
0.148475
0.110241
0.215741
0.143386
0.0808987
0.0607216
0.444199
0.648642
0.248992
0.112967
0.0554854
1.24712
1.98294
1.20667
0.541889
0.278265
3.66593
5.04034
3.63021
2.44942
1.22142
0.676646
1.14615
0.756248
0.295196
0.126196
1.23122
1.10276
0.610833
0.364172
0.20979
0.409895
0.837461
0.907594
0.57231
0.231517
0.603783
1.06837
0.709645
0.301608
0.203963
0.510975
1.08493
1.51793
1.17277
0.589566
0.37609
0.740505
1.64597
1.85802
1.42604
1.47875
1.62707
1.16851
0.450981
0.203138
0.574354
0.865165
0.535518
0.167621
0.0729183
0.973102
1.42741
1.25382
0.521555
0.340153
0.276842
0.76154
0.927343
0.758899
0.351667
0.815897
0.778954
0.766765
0.626872
0.249453
0.97062
1.22657
0.715162
0.202292
0.0668287
0.311373
0.824551
0.880373
0.591013
0.194492
0.654681
1.1012
0.826332
0.226559
0.112281
0.689679
0.888974
0.388294
0.104803
0.0374952
1.33983
2.15333
1.72649
1.03781
1.24617
0.408596
0.448463
0.277016
0.0703283
0.0460349
0.854046
1.03868
0.754967
0.335834
0.196257
0.390591
0.55071
0.410778
0.27036
0.222279
0.375162
0.670022
0.421344
0.256994
0.281688
0.597011
1.07882
1.93914
2.6417
1.63293
0.410592
0.579783
0.438039
0.248456
0.322872
0.757885
1.64539
1.51512
0.60535
0.158888
1.22133
2.63443
4.36534
4.06966
2.30374
0.607861
1.2835
1.91499
1.43859
0.782666
0.357882
1.17246
1.64246
0.896582
0.253953
0.14517
0.39911
0.511398
0.297908
0.18612
0.314447
0.529375
0.686123
0.334956
0.136475
0.689513
1.35443
1.56488
1.56214
1.31723
0.032763
0.0215986
0.0215986
0.0215986
0.0215986
0.409597
1.02521
1.29318
1.08207
0.558485
0.48575
0.906649
1.12126
1.20088
1.25998
0.0250209
0.0634212
0.0848049
0.0922145
0.148038
1.33335
1.80548
1.5978
1.07919
0.737901
0.0375442
0.138172
0.107517
0.0688871
0.144055
0.0220364
0.0220364
0.0220364
0.0220364
0.0220364
0.906456
1.49176
2.08009
2.23589
1.1233
0.0274404
0.0220364
0.0220364
0.0220364
0.0220364
1.90509
1.21879
0.394396
0.172713
0.133707
0.23318
0.317452
0.220975
0.0796738
0.0707075
0.377778
0.911799
1.43021
1.92914
1.52373
0.185599
0.515397
1.02269
1.37035
0.770251
0.63626
0.666547
0.603805
0.355297
0.125858
0.132163
0.353636
0.312402
0.0965734
0.0585003
0.930626
0.973496
1.04205
0.950287
0.540774
0.107686
0.214874
0.183378
0.151751
0.23322
0.826448
1.02143
0.856011
0.768832
0.381727
1.33518
1.58266
1.31541
0.991836
0.884254
1.09456
1.61837
1.08542
0.386117
0.141041
0.852049
1.4568
1.36195
0.794085
0.301323
0.49
1.117
1.24513
0.629623
0.230473
1.21362
1.81464
1.85313
1.12603
1.01182
0.726415
1.80343
2.27443
1.43429
0.772919
0.419182
0.645387
0.954275
1.36295
1.01202
0.606637
1.1539
1.17117
0.606505
0.166543
0.61217
0.694348
0.378533
0.134903
0.0689812
0.90467
1.0662
0.534223
0.197203
0.094418
0.511178
1.01198
1.24365
0.915663
0.430866
0.601682
0.973003
0.794104
0.260128
0.105484
0.119298
0.27886
0.38161
0.292644
0.0991754
0.448654
0.699112
0.609462
0.26919
0.108769
1.20206
1.67728
1.58715
1.17696
1.11978

## Sheet: CAMSAP2_all_pre_normbeyond0_75
all datapoints for CAMSAP2 beyond 0.75 μm of the γ-tubulin peak; per-replicate normalisation has not yet been applied
0.296824
0.374732
0.0969077
-0.000476406
-0.0358662
-0.0396055
0.000103974
0.101112
0.0294508
-0.0324992
-0.0190264
-0.0313694
-0.0312498
0.00145967
-0.0145872
-0.0393308
-0.0225795
0.00329827
-0.0182201
-0.0296903
-0.0160713
-0.013258
0.00132676
0.0143919
0.044771
0.0680083
0.0898944
0.137477
0.33372
1.54509
2.27853
1.10215
1.54631
0.947549
0.0042065
0.0506501
0.244218
0.25295
0.0226634
-0.00884538
0.0269388
0.0396096
0.0630286
0.173225
0.316123
0.819923
1.04853
0.281335
0.029021
0.0312096
0.0545489
0.0814058
0.0830893
0.10988
0.211628
0.572043
1.02283
0.420192
0.0851716
0.0265267
0.00469827
0.012571
0.0206609
0.0150654
-0.0305985
-0.0396055
-0.0297435
-0.0329954
-0.0276213
-0.0290257
-0.0286802
-0.0123631
-0.00436628
0.091476
0.0773741
0.0718317
0.134703
0.154733
0.0428128
0.0848393
0.201403
0.109357
0.122117
0.549559
2.01634
1.19525
0.423936
0.904113
0.757282
0.0780298
0.0333672
0.0550362
0.0756286
0.015535
0.00469827
0.00469827
0.00469827
0.00469827
0.00469827
0.0113261
0.0334736
0.104435
0.355921
0.690348
0.317633
0.0514343
0.0373546
0.0468444
0.080976
0.0898102
0.105604
0.173181
0.205811
0.00469827
-0.00405243
0.00408728
0.0391976
0.144623
1.04238
2.46808
1.88035
0.792357
0.15312
0.126161
0.177992
0.324979
0.466977
0.397092
0.239566
0.181913
0.425766
1.13846
0.551788
0.532613
1.75787
1.31733
0.682435
0.498459
1.458
3.36597
2.39612
0.730296
0.404354
0.256348
0.00868561
0.0442349
0.0572558
0.28258
0.688385
0.494303
0.389592
0.201234
0.321674
1.07324
0.708388
2.17122
2.41695
2.09043
1.70291
0.665989
0.0982412
0.0624216
0.193765
0.191018
0.111515
0.136431
0.607765
1.62218
1.08265
0.233602
0.120712
0.185812
0.0874311
0.0748045
0.424494
0.454404
0.0243248
0.03424
0.00923055
0.00469827
0.0238995
0.155889
0.394536
0.287494
0.188794
0.128682
0.0964558
0.0264337
0.0589438
0.0289723
0.0225704
0.259161
0.698792
0.049002
0.0512203
0.0711539
0.11355
0.168664
1.6271
0.922583
0.698362
0.545027
0.351685
0.252489
0.167116
0.103629
0.0486033
0.037616
0.0148438
0.10292
0.435995
0.286293
0.0531666
0.0514387
0.0350906
0.0142679
0.0637552
0.0761602
0.067078
0.179034
0.480521
0.324084
0.0325653
-0.0144409
-0.0349536
-0.0346435
-0.0179852
-0.0170992
-0.0199346
-0.0337131
0.00469827
0.0110869
0.0119229
0.0168588
0.0628651
0.102894
0.0545396
0.0327177
0.00469827
0.0399282
0.111833
0.111776
1.27146
2.35635
0.778587
0.280011
0.168104
0.154861
0.143666
0.00469827
0.00469827
0.00469827
0.0214362
0.0511508
0.0403229
0.133733
2.14935
1.78903
0.8789
0.983164
0.316344
0.21569
0.181196
0.165618
0.143754
0.132329
0.117753
0.0617039
0.0682919
0.0969786
0.10424
0.151104
0.262741
0.299597
0.329175
0.400517
0.662383
0.54636
0.268009
0.158162
0.162114
0.111488
0.0796602
0.0625944
0.0695723
0.0823982
0.177665
0.725024
1.22087
0.765469
0.57016
0.120083
0.0713533
0.193038
0.85864
1.22568
0.357595
0.0385109
0.0745254
0.0821368
0.527753
2.4497
2.07108
0.820423
0.53439
1.81291
1.87877
0.645809
0.166792
0.0943558
0.0516381
0.0723988
0.0835368
0.0626963
0.0468577
0.0397514
0.0319407
0.0165628
0.0741267
0.420205
0.57475
0.142789
0.0310989
0.0821102
0.400437
0.801134
0.495167
0.0842634
0.0549254
0.127464
0.532263
1.62481
0.545412
0.118665
0.128961
0.131948
0.201376
1.34056
1.90761
0.461173
0.113827
0.0552976
0.0471546
0.0101919
0.122294
0.623564
0.332581
0.0582039
0.874505
1.61979
0.953118
0.103544
0.0804577
0.0908159
0.0948697
0.0953748
0.110296
0.0312362
0.0670735
0.0691469
0.0221052
0.048621
0.108046
-0.0322555
0.0974513
0.402814
0.352239
0.0297073
-0.0148933
-0.0382555
-0.038299
1.33874
0.602312
0.325032
0.174235
0.133954
0.123233
0.0918482
0.0512261
0.0120748
0.00469827
-0.000906152
0.0821058
0.335315
0.183694
0.146772
0.310833
0.122028
0.0171742
0.0459096
0.294906
0.885811
0.453114
0.145518
0.0671223
0.0536318
0.051678
0.00218182
0.207034
0.243593
0.061221
-0.0177682
-0.0396055
-0.00963399
0.0138647
0.00300587
-0.00628906
0.0358527
0.00469827
-0.0274175
-0.0308688
0.037647
0.153718
0.140192
0.0218837
-0.0322289
-0.0396055
-0.0396055
-0.0396055
-0.0351219
-0.0135815
-0.00195172
-0.0351618
-0.0389099
-0.0485858
-0.0510491
-0.0498707
-0.0521966
-0.0484441
-0.0661611
-0.0496536
-0.0485238
-0.0412048
-0.0396055
-0.0396055
-0.0396055
-0.0108169
0.073152
0.534066
0.97904
0.361729
0.0466672
-0.00534982
0.0771615
0.35064
0.391217
0.0794298
-0.0313162
-0.0568529
-0.0555903
-0.0576991
-0.0550099
1.51961
1.42246
1.49448
0.325056
0.144208
0.047059
0.00293251
-0.00919343
0.00951604
0.0836495
0.0718248
0.102749
0.298084
0.240285
0.0716166
-0.0100618
0.59332
0.24367
0.449949
0.204856
0.121826
0.141856
0.166019
0.176382
0.306533
0.746181
1.03166
0.616096
0.475481
0.569613
0.572688
0.900035
1.63164
2.1496
1.50173
0.0253529
0.00593984
-0.0227061
-0.0384118
-0.0384118
0.148076
0.0105793
0.0125509
0.000234407
-0.00533458
-0.0355364
-0.0320985
-0.0125472
-0.00234407
0.00344643
0.0264002
0.0151781
0.0159711
0.12518
0.192273
0.0932811
0.207408
0.446045
0.571102
0.271683
0.0883767
0.025585
-0.0100396
-0.013101
-0.00918457
-0.00161306
-0.0352972
-0.0384118
-0.0343713
0.0029901
0.0130869
-0.0138586
-0.0125915
0.0151072
0.00854136
0.0311053
0.0667255
0.0992046
0.135848
0.173179
0.234149
0.172851
0.100884
0.12502
0.327294
0.530914
0.448345
0.177507
0.0255717
-0.0130168
-0.0339681
0.603031
0.31892
0.123678
0.0402717
0.0212964
-0.00830293
-0.0149972
-0.0150327
0.0185939
0.0613071
0.0320667
0.54179
0.343779
0.307388
0.423601
0.307942
0.132503
0.060647
0.0501957
0.0361958
0.0296388
0.0566597
0.153003
0.446112
0.214075
0.463089
1.04754
1.28127
0.854056
0.364549
0.134293
0.0582768
0.0204724
0.019347
0.073597
0.225749
0.354731
0.246351
0.198024
0.315327
0.320351
0.339473
0.525198
0.617461
0.376741
0.320063
0.382434
0.650414
1.09907
1.26035
1.16879
0.184498
0.408556
0.926586
1.84926
2.20193
1.9219
1.34672
0.860135
0.363955
0.166927
0.106072
0.106515
0.167375
0.177201
0.064726
0.0320228
0.0421808
0.0795665
0.0726103
0.0318682
0.0147767
0.0191096
0.00968263
0.0752717
0.0560704
0.151642
0.275454
0.234703
0.091921
0.0244021
0.0227983
0.0190325
0.125215
0.291558
0.141492
0.0207293
0.0348977
0.0412021
0.0526546
0.038123
0.0291603
0.040604
0.0537844
0.0534787
0.0801805
0.103152
0.0858558
0.0724495
0.0650242
0.202047
0.429516
0.349725
0.144558
0.145622
0.186877
0.125889
0.0759362
0.051516
0.0852001
0.317715
0.771332
0.598747
0.190382
0.0321996
0.0340515
0.00967554
0.0229667
0.0364793
0.056385
0.113594
0.136424
0.0849122
0.109461
0.0169144
0.0420299
0.0625342
0.0703897
0.0703897
0.0703897
0.0703897
0.067729
0.0501286
-0.0320805
-0.0299991
0.0325632
0.0609066
0.0703897
0.0703897
0.146182
0.275476
0.652483
0.874289
0.0703897
0.0703897
0.0703897
0.0703897
0.0703897
0.035309
-0.0321798
0.0378965
0.0824778
0.113036
0.11642
0.07079
0.0627611
0.0295807
0.0267215
0.0754492
0.0709286
0.146175
0.144111
0.0725464
0.0427346
-0.0368172
-0.038699
-0.038699
-0.038699
-0.038699
-0.0365674
-0.038699
-0.038699
-0.038699
-0.038699
-0.038699
-0.038699
-0.038699
-0.038699
-0.038699
-0.038699
-0.038699
-0.0218175
-0.00232772
-0.0186081
-0.0340681
-0.038699
-0.038699
-0.038699
-0.038699
-0.0319726
-0.0291668
-0.038699
-0.038699
-0.038699
-0.0109152
0.0734551
0.0703897
0.0703897
0.0703897
0.0703897
0.0703897
0.126854
0.225754
0.287007
0.120603
0.108355
0.213743
0.230747
0.0973575
0.0703897
0.0703897
0.0703897
0.0703897
0.0703897
0.111179
0.125074
0.148247
0.180192
0.17308
0.158801
0.0891136
0.0703897
0.0703897
0.0703897
0.0703897
0.0703897
0.0981211
0.326545
0.54163
0.246541
0.0816607
0.0703897
0.0705293
0.0999865
0.0774575
0.0703897
0.0703897
0.0703897
0.0703897
0.0703897
0.0816171
0.107562
0.104441
0.0712678
0.0703897
0.0703897
0.0703897
0.0601004
0.0625233
0.0703897
0.0703897
0.0337479
-0.0365106
0.0222783
0.0586419
0.060515
0.0188126
0.0252412
0.0314843
0.044132
0.0255935
0.0567765
0.0703897
0.0703897
0.051225
0.022635
0.0463389
0.0345977
-0.0295399
-0.038699
-0.0137449
0.0620302
0.0385718
0.039715
0.0110858
0.0135109
0.00650519
0.0703897
0.0703897
0.0703897
0.0703897
0.0703897
0.0703897
0.156077
0.0821756
0.0703897
0.080335
0.0964552
0.0681609
0.0739645
0.0703897
0.0703897
0.0703897
0.0703897
0.141723
0.086753
0.0740441
0.0703897
0.0703897
0.0703897
0.0703897
0.0703897
0.0703897
0.0703897
0.0703897
0.0706951
0.151399
0.496533
0.684777
0.266411
0.0933746
0.0703897
0.0703897
0.0703897
0.0703897
0.0703897
0.0703897
0.0703897
0.0703897
0.0962873
0.158479
0.262222
0.669679
1.68044
2.68001
2.27443
1.04293
0.427022
0.247844
0.171504
0.100782
0.070826
0.0703897
0.0966691
0.234699
0.254106
0.0914874
0.0703897
0.0703897
0.0703897
0.0852257
0.106258
0.0703897
0.0703897
0.0622626
0.0369976
0.0287396
-0.0345318
-0.00812141
0.0195435
0.0654261
0.0521719
0.0591535
0.0248015
0.0146017
0.0461611
-0.00787051
0.0338559
0.0773506
0.0703897
0.0703897
0.0703897
0.0703897
0.0703897
0.0703897
0.0703897
0.0703897
0.0703897
0.0703897
0.0703897
0.0703897
0.0703897
0.0703897
0.0703897
0.0703897
0.0703897
0.0703897
0.0632051
0.0523388
0.0703897
0.0703897
0.0703449
0.0703897
0.0703897
0.0703897
0.0703897
0.0723925
0.0703897
0.0703897
0.0793197
0.102881
0.0913325
0.0829065
0.0703897
0.0800102
0.0824985
0.0703897
0.0703897
0.0703897
0.0703897
0.0703897
0.0703897
0.0703897
0.106345
0.0704639
0.0384725
0.0657185
0.0675425
0.0304054
0.000840219
-0.00234953
0.0703897
0.0703897
0.0703897
0.119818
0.0704486
0.0703897
0.0703897
0.0703897
0.0703897
0.0703897
0.0697417
0.0703897
0.0703897
0.0703897
0.0703897
0.0703897
0.0703897
0.0703897
0.0703897
0.0703897
0.0703897
0.0703897
0.0703897
0.0681468
0.0458611
0.0826283
0.0703897
0.0703897
0.0703897
0.0703897
0.0703897
0.0703897
0.0703897
0.0703897
0.107301
0.189984
0.0703897
0.071221
0.0785399
0.1102
0.137122
0.0773686
0.0703897
0.185096
0.0850839
0.0703897
0.0703897
0.0703897
0.0717533
0.105374
0.105843
0.0703897
0.0703897
0.0703897
0.064608
0.0460847
0.0703897
0.0703897
0.0826949
0.100553
0.0894911
0.072626
0.0703897
0.0703897
0.0803495
0.0703897
0.079564
0.257051
0.370187
0.136988
0.0735096
0.0703897
0.165951
0.209609
0.0924474
0.0703897
0.0703897
0.0703897
0.0703897
0.146359
0.261884
0.786851
1.29407
0.997414
0.447291
0.192416
0.0949783
0.0703897
0.0703897
0.0703897
0.0710813
0.0859697
0.121921
0.072782
0.0703897
0.0703897
0.0703897
0.12439
0.451426
0.790919
0.561308
0.241961
0.110258
0.0703897
0.0703897
0.0703897
0.0703897
0.0703897
0.0703897
0.0703897
0.0703897
-0.00289279
-0.00788142
0.0486167
0.0671072
0.0793939
0.0742569
0.0209136
-0.00611527
0.00200638
-0.037703
-0.038699
-0.0240156
-0.0185939
-0.038699
-0.0257174
0.0412172
0.0581477
0.0736972
0.142088
0.158706
0.0777586
0.0695922
0.0466891
0.18976
0.103065
0.0779081
0.0703897
0.0703897
0.0703897
0.0703897
0.0703897
0.0553431
0.0313807
0.039546
-0.0314773
0.0139232
0.0703897
0.0703897
0.0703897
0.0703897
0.0703897
0.0703897
0.0703897
0.0703897
0.0703897
0.0703897
0.0703897
0.0703897
0.0799371
0.163168
0.180955
0.255718
0.347014
0.238437
0.135424
0.103832
0.143988
0.128356
0.117152
0.179453
0.110192
0.101291
0.308188
0.258116
0.331653
0.244317
0.130592
0.100298
0.100298
0.0958798
0.258071
0.127859
0.0764217
0.0448383
-0.00356101
-0.00879072
-0.00879072
-0.00879072
0.0318372
0.0924413
0.18619
0.248027
0.129197
0.100636
0.0419726
0.00766312
-0.00879072
-0.00879072
0.00678168
0.0270056
-0.00879072
-0.00879072
0.00602461
0.0427078
0.067939
0.0963969
0.115268
0.197151
0.168813
0.098307
0.100298
0.00250541
-0.00759947
0.0290041
0.0550229
0.07645
0.127819
0.210273
0.179203
0.0872476
0.0940755
0.0269904
-0.00879072
-0.00879072
0.0302837
0.0977321
0.0222974
-0.00879072
-0.00879072
-0.00879072
-0.00879072
-0.00719584
0.0312699
0.0754704
0.0602111
0.0522782
-0.00541006
-0.00525188
0.0508251
0.0778322
0.100298
0.0662034
0.0645365
0.0994787
0.100298
0.100298
0.100298
0.0535687
0.00842347
0.0146852
0.0219079
0.0210952
0.0650361
0.0285307
0.0463983
0.134852
0.176726
0.115974
0.186399
0.552613
0.384841
0.11076
0.096422
0.0281336
0.00355266
-0.00553988
0.0281205
0.0217083
0.0297023
0.0352887
0.00360393
-0.00879072
-0.00316065
0.0548058
0.0370396
0.0350215
-0.0066624
-0.00848636
0.0169051
0.0503571
0.100164
0.100298
0.100298
0.113773
0.178397
0.233815
0.38688
0.837134
0.784676
0.32265
0.0273351
-0.00879072
-0.00879072
-0.00879072
0.037273
0.109578
0.108829
0.0697782
0.0236741
0.000872353
-0.00879072
-0.00879072
0.0773129
0.0282994
0.0322375
0.0371138
0.0265867
0.090469
0.0965998
0.100298
0.100298
0.100298
0.119345
0.199874
0.437916
1.0909
1.01595
0.981947
0.893402
0.878596
0.809897
0.856535
0.840088
0.90279
0.841105
0.797474
0.861905
0.896414
1.13935
-0.00718493
-0.00879072
-0.00879072
-0.00261739
0.0442416
0.153877
0.169842
0.100666
0.120501
0.108438
0.18438
0.434071
0.893081
0.616251
0.175752
0.0403035
0.213929
0.106556
0.0981216
0.053884
0.0420566
0.072284
0.100298
0.130188
0.210325
0.251713
0.530925
0.660806
0.847817
1.11493
1.39073
1.34888
1.00022
0.611302
0.285072
0.208481
0.133821
0.100298
0.100298
0.0999161
0.100298
0.0838037
0.0998397
0.100298
0.175111
0.215157
0.131094
0.0798874
0.0099398
-0.00879072
-0.00879072
-0.00879072
-0.00879072
-0.00879072
-0.00879072
0.0186233
0.000143641
-0.00879072
-0.00879072
-0.00879072
-0.00879072
0.0584297
0.100298
0.112538
0.171718
0.217285
0.140563
0.100298
0.0926835
0.0620296
0.051568
0.0682586
0.0909381
0.0886909
0.0302739
0.0477499
0.0886582
0.304959
0.145983
0.124766
0.137207
0.129044
0.121611
0.145268
0.24117
0.389687
0.639535
0.645282
0.285136
0.107738
0.0307463
-0.00879072
-0.00879072
-0.00874708
0.00734022
-0.0076082
-0.00879072
-0.00879072
-0.00879072
-0.00879072
-0.00879072
-0.00879072
-0.000173807
0.0448863
0.0900207
0.100298
0.100298
0.100298
0.0865811
0.0944071
0.0882207
0.0820027
0.100298
0.100298
0.100298
0.100298
0.0749326
0.0336589
0.052264
0.0729581
0.0257609
0.0214607
0.0311826
0.0542811
0.0520502
0.00587407
-0.00879072
-0.00879072
-0.00879072
0.00334976
0.040189
0.0970907
0.142488
0.176986
0.194017
0.324939
0.675447
0.594752
0.331069
0.435901
0.309244
0.187079
0.146994
0.10845
0.0646347
0.0179905
-0.00861399
-0.00879072
-0.00879072
-0.00223013
-2.98096e-05
0.0535349
0.133455
0.22551
0.11449
0.100298
0.100298
0.100298
0.100298
0.100298
0.100298
0.0948435
0.0495826
0.0424155
-0.00545261
-0.00879072
-0.00879072
-0.00879072
-0.00879072
0.0326957
0.0998397
0.149639
0.448912
0.999854
1.34036
0.993657
0.6234
0.473381
0.466465
0.621534
1.32471
2.39649
1.86427
0.176475
0.124505
0.10728
0.100298
0.100298
0.0858764
0.0491353
0.00431083
-0.00879072
-0.00879072
-0.00879072
-0.00879072
-0.00879072
-0.00879072
0.0240886
0.0663277
0.0517753
0.0270885
0.0163542
0.0110961
0.0230413
0.0471827
0.0699058
0.079702
0.0916581
0.0998397
0.0560188
0.512315
0.337882
0.212081
0.142297
0.113029
0.0953235
0.0534334
-0.00352174
-0.00879072
0.00470355
0.099687
0.227779
0.260985
0.148908
0.082811
0.00335085
-0.00879072
-0.000750885
0.0196923
0.011358
-0.00879072
0.0340266
0.0196487
-0.00879072
-0.00879072
0.055157
0.0817965
0.0419682
0.0366883
0.0307866
0.0543934
0.0609606
0.131497
0.10981
0.0594006
0.029303
0.308297
0.223994
0.229775
0.350918
0.555623
1.11665
0.980185
0.408026
0.215866
0.177893
0.129108
0.100298
0.100298
0.0904254
0.0245359
-0.00879072
-0.00879072
-0.00879072
0.100298
0.100298
0.100298
0.100298
0.100298
0.151202
0.199322
0.223929
0.363605
0.244884
0.162555
0.102152
0.100298
0.101443
0.0426118
-0.00303084
-0.00754711
0.0312884
0.0704185
0.179354
0.123436
0.0345175
0.0113689
-0.00879072
0.0685749
0.242571
0.707365
0.678413
0.427182
0.417233
0.496202
0.294301
0.132065
0.100298
0.150075
0.0982143
0.0908508
0.0836292
0.109573
0.0393141
-0.00313229
-0.00879072
-0.00879072
-0.00879072
-0.00879072
-0.00879072
-0.00879072
-0.00879072
0.0221806
-0.00313229
-0.00879072
-0.00879072
-0.00879072
-0.00879072
-0.00879072
-0.00879072
-0.00879072
-0.00879072
-0.00879072
-0.00879072
0.0432173
0.0847964
0.136154
0.336509
0.442947
0.204974
0.0704949
-0.00157559
-0.00879072
-0.00879072
-0.000790157
0.0508339
0.103947
0.109956
0.0127216
0.0213243
0.00093017
0.0826179
0.118418
0.203878
0.165944
0.100298
0.119357
0.295114
0.573689
0.762128
0.0637314
0.0518015
0.0672484
0.0396708
0.0110896
0.0187673
0.167828
0.255966
0.106957
0.0604718
-0.00132251
0.037153
0.0315306
0.014479
-0.00879072
-0.00879072
-0.00879072
-0.00879072
-0.00879072
-0.00879072
-0.00879072
-0.00879072
-0.00879072
-0.00879072
-0.00879072
-0.00879072
-0.00879072
-0.00879072
-0.00879072
-0.00879072
-0.00879072
-0.00879072
-0.00879072
-0.00879072
-0.00879072
-0.00879072
-0.00879072
-0.00286611
0.0113547
0.0465816
0.0899312
0.0976994
0.198401
0.144795
0.100298
0.100298
0.100298
0.100298
0.100298
0.117338
0.20967
0.28132
0.147021
0.101214
0.117119
0.168751
0.216368
0.219521
0.17162
0.100298
0.100298
0.62064
0.393114
0.259076
0.175885
0.171751
0.122432
0.100298
0.100298
0.0849928
0.0741057
0.100156
0.082331
0.0322702
0.0160597
0.100298
0.100298
0.100298
0.107498
0.185649
0.303323
0.169133
0.164715
0.295861
0.330399
0.129043
0.0884509
0.0475427
0.055997
0.0318012
0.0455463
0.0315721
0.0399392
0.0390665
0.0294339
0.00986344
0.0342557
0.0296412
0.0321612
0.034812
0.0668622
0.11413
0.164224
0.11881
0.0561825
0.0385319
0.0742694
0.0913854
0.0726985
0.100298
0.109309
0.136668
0.126643
0.115592
0.131803
0.0590188
0.0481317
0.0140852
-0.00402354
0.0138997
0.0714658
0.114458
0.333628
0.825966
1.22963
0.768019
0.238611
0.143082
0.100298
0.100298
0.100298
0.100298
0.100298
0.0920508
0.0637423
0.0277212
0.126348
0.129534
0.315846
0.735597
0.598833
0.268087
0.140726
0.100298
0.0741276
0.0355102
0.00552171
-0.00879072
-0.00879072
-0.00349992
0.0256922
-0.00797255
0.00379811
0.0171287
-0.00394718
0.0656841
0.08772
0.0685749
0.0569352
0.0547534
0.0503244
0.117674
0.057521
0.00362684
-0.00755147
-0.00473153
0.0215676
0.0843459
0.0600246
0.024249
0.0198592
0.0250028
0.0210068
-0.00255958
-0.00879072
-0.00879072
-0.00879072
-0.00879072
-0.00879072
-0.00879072
-0.00879072
-0.00879072
-0.00879072
0.0125667
0.0771089
0.116558
0.224014
0.107469
0.100298
0.126873
0.28649
0.291266
0.117909
0.0992507
0.0771951
-0.00635259
-0.00879072
-0.00879072
-0.00879072
-0.00879072
0.00809948
0.0475863
-0.00322611
-0.00434645
0.00493481
-0.00879072
-0.00879072
-0.00879072
0.0237046
0.100226
0.100298
0.100298
0.100298
0.0846022
0.08604
0.0306437
0.272201
0.196186
0.446191
0.477522
0.354313
0.119836
1.18063
0.561152
0.376287
0.530603
0.677967
0.285349
0.0846018
0.0681082
0.0681082
0.140463
0.323567
0.241803
0.0659201
0.0634165
0.131513
0.314039
0.125704
0.0122537
0.00239707
0.00239707
0.115171
0.0938145
0.420024
0.401809
0.0842009
0.0726226
0.0986114
0.134628
0.147211
0.183353
0.220598
0.634578
1.29184
1.63773
1.01591
0.713799
0.457979
0.254649
0.0654272
0.0590335
0.165709
0.479625
0.53864
0.480196
0.305733
0.0861131
0.0129306
0.00239707
0.00239707
0.00239707
0.00239707
0.00239707
0.0770581
0.240055
0.158428
0.0134694
0.00239707
0.00239707
0.0102758
0.0201391
0.0376905
0.0576733
0.0668663
0.194123
0.247316
0.255674
0.228023
0.373442
0.549035
0.459293
0.237972
0.289706
0.508597
0.619169
0.255845
0.0380322
0.00239707
0.00239707
0.00239707
-0.00906296
-0.00757789
0.00239707
0.0304689
0.0274659
0.00251535
-0.0316216
-0.0574198
-0.0633141
-0.0633141
-0.0633141
-0.0633141
0.438272
0.928044
1.55932
1.27143
1.06054
0.477443
0.17732
0.0887087
0.0324271
0.00565634
0.00239707
0.00239707
0.00239707
0.00239707
0.00239707
0.00239707
0.00239707
0.00890904
0.0776101
0.306246
0.168975
0.027755
0.108785
0.0308847
0.00694611
0.00694611
0.00694611
0.00694611
0.00694611
0.00694611
0.00694611
0.0200621
0.0693586
0.165087
0.398033
0.6433
0.563106
0.240149
0.164193
0.354328
0.603499
0.430152
0.121323
0.0637403
0.0691155
0.0829214
0.0726573
0.0768562
0.145012
0.241949
0.395463
0.490981
[truncated: 1,069 more rows]
