# Supplementary material for: γ-TuRC asymmetry induces local protofilament mismatch at the RanGTP-stimulated microtubule minus end
Source: EMBO J. 2024 Apr 10;43(10):7. doi: 10.1038/s44318-024-00087-4 (PMC11099078; doi:10.1038/s44318-024-00087-4)
Supplement: Supplementary file 9 — Figure Source Data Expanded View and Appendix [file 44318_2024_87_MOESM9_ESM.zip › AppendixFigureS7/H/SourceData_AppendixFigureS7H.xlsx]

## Sheet: Tabelle1
fraction of microtubules with end-bound CAMSAP2	γ-TuRC-capped microtubules			uncapped microtubules
	replicate 1	replicate 2	replicate 3	replicate 1	replicate 2	replicate 3
total microtubules	48	53	58	48	53	58
positive microtubules	39	44	53	36	25	38
fraction	0.8125	0.830189	0.913793	0.75	0.471698	0.655172
mean over all individual data points	0.855346			0.622642
95% CI lower bound over all individual data points	0.800498			0.547059
95% CI upper bound over all individual data points	0.910194			0.698224
