# Supplementary material for: γ-TuRC asymmetry induces local protofilament mismatch at the RanGTP-stimulated microtubule minus end
Source: EMBO J. 2024 Apr 10;43(10):7. doi: 10.1038/s44318-024-00087-4 (PMC11099078; doi:10.1038/s44318-024-00087-4)
Supplement: Supplementary file 9 — Figure Source Data Expanded View and Appendix [file 44318_2024_87_MOESM9_ESM.zip › AppendixFigureS7/D/SourceData_AppendixFigureS7D.xlsx]

## Sheet: Tabelle1
	γ-tubulin			α/β-tubulin			CAMSAP2
x (μm)	mean	95% CI lower bound	95% CI upper bound	mean	95% CI lower bound	95% CI upper bound	mean	95% CI lower bound	95% CI upper bound
0	0.484588	0.402472	0.566704	0.255442	0.195633	0.315252	0.689994	0.50286	0.877128
0.21483	1	0.892209	1.10779	0.560567	0.458534	0.662601	1	0.746249	1.25375
0.42966	0.863631	0.741419	0.985843	0.867634	0.733649	1.00162	0.873819	0.635691	1.11195
0.64449	0.37447	0.283769	0.465171	0.989654	0.865505	1.1138	0.572377	0.380219	0.764535
0.85932	0.151988	0.0924882	0.211487	0.984608	0.861765	1.10745	0.358084	0.224274	0.491894
1.07415	0.0834969	0.042669	0.124325	0.948467	0.836495	1.06044	0.232865	0.149984	0.315747
1.28898	0.0614103	0.0165956	0.106225	0.945665	0.826762	1.06457	0.200166	0.140065	0.260267
1.50381	0.0764211	0.0135887	0.139253	0.981001	0.836703	1.1253	0.226149	0.145714	0.306585
1.71864	0.118916	0.0309582	0.206874	0.998305	0.831393	1.16522	0.262595	0.155638	0.369552
1.93347	0.13783	0.0415152	0.234145	1	0.826782	1.17322	0.30479	0.162537	0.447044
2.1483	0.0959124	0.028269	0.163556	0.973619	0.824254	1.12299	0.242026	0.134774	0.349278
2.36313	0.0700724	0.0143504	0.125794	0.926935	0.815753	1.03812	0.181313	0.112255	0.250372
2.57796	0.0793195	0.0234621	0.135177	0.908538	0.811902	1.00517	0.157252	0.0961898	0.218314
2.79279	0.0682239	0.0178999	0.118548	0.918714	0.824704	1.01272	0.170649	0.0919373	0.24936
3.00762	0.0601156	0.0186395	0.101592	0.936758	0.835262	1.03825	0.204149	0.114711	0.293587
3.22245	0.0500716	0.012034	0.0881091	0.933786	0.832244	1.03533	0.169148	0.113476	0.22482
3.43728	0.0667961	0.0131593	0.120433	0.939257	0.830194	1.04832	0.16971	0.115622	0.223798
3.65211	0.0957124	0.0103304	0.181094	0.978292	0.848043	1.10854	0.208006	0.123154	0.292858
3.86694	0.103308	0.0225421	0.184074	0.993708	0.865007	1.12241	0.196231	0.114367	0.278095
4.08177	0.125119	0.0311349	0.219103	0.993246	0.879104	1.10739	0.184233	0.112778	0.255689
4.2966	0.115034	0.0242381	0.205829	0.966029	0.862055	1.07	0.198081	0.116244	0.279919
4.51143	0.114066	0.0315634	0.196568	0.95923	0.854934	1.06353	0.22713	0.111266	0.342994
4.72626	0.136772	0.0421905	0.231354	0.971258	0.855723	1.08679	0.271098	0.127602	0.414594
4.94109	0.116241	0.0370539	0.195427	0.982245	0.85349	1.111	0.25049	0.142856	0.358123
5.15592	0.0812843	0.0219666	0.140602	0.954185	0.833162	1.07521	0.20006	0.131481	0.268639

## Sheet: normalised_MTs
Replicate 1	x (μm)	γ-tubulin	α/β-tubulin	CAMSAP2			γ-tubulin	α/β-tubulin	CAMSAP2			γ-tubulin	α/β-tubulin	CAMSAP2			γ-tubulin	α/β-tubulin	CAMSAP2			γ-tubulin	α/β-tubulin	CAMSAP2			γ-tubulin	α/β-tubulin	CAMSAP2			γ-tubulin	α/β-tubulin	CAMSAP2			γ-tubulin	α/β-tubulin	CAMSAP2			γ-tubulin	α/β-tubulin	CAMSAP2			γ-tubulin	α/β-tubulin	CAMSAP2
	0	0.543362	0.912458	1.50892			0.413229	0.150549	0.12357			0.979201	0.17576	1.24511			0.563143	0.156963	-0.00130489			0.365265	0.375531	0.467509			0.335104	0.0405276	0.018012			0.516884	0.0308823	0.0403362			0.64316	0.263146	0.103509			0.580329	0.254185	0.211734			0.718722	0.0622808	0.352669
	0.21483	0.966034	0.697616	0.343932			1.1259	0.477184	0.101249			1.75431	0.365547	1.82651			1.40128	0.556555	0.0468932			0.801888	0.902093	0.834454			0.950853	0.162029	0.00544599			0.707681	0.0698517	0.0694128			1.18832	0.655422	0.188218			1.13518	0.851186	0.688181			1.19906	0.284059	1.53294
	0.42966	0.817769	0.640492	0.133857			1.45557	0.900329	0.0753805			2.11203	0.963719	1.35557			1.06139	1.25137	0.0648583			0.538899	1.26138	0.192143			1.40075	0.5616	0.00462455			0.740507	0.349975	0.0908558			0.836927	1.11805	0.109778			1.14652	1.27843	0.367564			0.931617	0.665208	1.48954
	0.64449	0.275255	0.635616	0.0877457			0.699646	1.07013	0.0338723			1.43184	1.42095	0.431964			0.265699	1.77819	0.00469827			0.192974	1.30456	0.0389185			0.986519	1.26584	0.0122281			0.480858	0.755713	0.0677824			0.356973	1.25861	0.0822033			0.482806	1.31541	0.0421172			0.311695	0.978861	1.77747
	0.85932	0.0655947	0.618689	0.0793279			0.218073	1.15202	0.00645713			0.821215	1.13876	0.136839			0.0948363	1.63745	0.0299293			0.139076	1.29492	0.093771			0.396892	1.64296	0.0144077			0.152041	0.923451	0.045316			0.290234	1.22115	0.115001			0.153847	1.26289	0.00469827			0.126119	1.17549	2.60712
	1.07415	0.057586	0.553641	0.296824			0.0372718	1.00471	0.0042065			0.345038	0.980949	0.091476			-0.00951882	1.28361	0.122117			0.0671077	1.1765	0.0756286			0.207362	1.52617	0.00469827			0.0284375	0.778482	0.0391976			0.372632	1.19702	0.15312			0.0332356	1.18327	0.00868561			0.0247754	1.41918	2.17122
	1.28898	0.00841967	0.504173	0.374732			-0.0287499	0.970754	0.0506501			0.201794	0.935764	0.0773741			0.101365	1.17738	0.549559			-0.000125943	1.16391	0.015535			0.121676	0.931608	-0.00405243			-0.0325394	0.64536	0.144623			0.228334	1.25273	0.126161			-0.0328404	1.10846	0.0442349			-0.00752169	1.80141	2.41695
	1.50381	-0.0306943	0.529623	0.0969077			0.0206197	0.89031	0.244218			0.132864	1.01544	0.0718317			0.194552	1.27218	2.01634			-0.0335015	1.28736	0.00469827			0.0970306	0.243672	0.00408728			0.0106946	0.776831	1.04238			0.163884	1.32172	0.177992			-0.0312126	0.975707	0.0572558			0.000753912	1.75866	2.09043
	1.71864	-0.0335015	0.676342	-0.000476406			-0.0286661	0.755494	0.25295			-0.010768	1.13773	0.134703			0.207076	1.33973	1.19525			-0.0335015	1.26885	0.00469827								0.11836	0.896054	2.46808			0.087349	1.23813	0.324979			-0.0331461	1.15696	0.28258			-0.011353	1.38169	1.70291
	1.93347	-0.0335015	0.713399	-0.0358662			-0.0335015	0.734835	0.0226634			-0.0335015	1.16348	0.154733			0.341278	1.28136	0.423936			-0.0335015	1.17314	0.00469827								0.0728462	0.763877	1.88035			0.00739084	1.28899	0.466977			-0.0335015	1.32445	0.688385			-0.0335015	0.707127	0.665989
	2.1483	-0.0335015	0.586578	-0.0396055			-0.0335015	0.813931	-0.00884538			-0.0335015	1.25319	0.0428128			0.536355	1.42016	0.904113			-0.0335015	0.982382	0.00469827								-0.022726	0.342954	0.792357			0.0323201	1.35933	0.397092			-0.0335015	1.60543	0.494303
	2.36313	-0.0260064	0.494775	0.000103974			-0.0335015	0.943899	0.0269388			-0.0335015	1.33581	0.0848393			0.546469	1.58026	0.757282			-0.0335015	0.966873	0.00469827													-0.0324789	1.32816	0.239566			-0.0335015	1.55957	0.389592
	2.57796	0.0382913	0.555681	0.101112			-0.0335015	0.937048	0.0396096			-0.0335015	0.998843	0.201403			0.294618	1.46308	0.0780298			-0.0335015	1.13823	0.0113261													-0.0335015	1.31305	0.181913			-0.0335015	1.43805	0.201234
	2.79279	0.017901	0.633168	0.0294508			-0.0335015	0.900859	0.0630286			0.0136414	0.458127	0.109357			0.10897	0.935467	0.0333672			0.000130099	1.27409	0.0334736													0.00584528	1.37766	0.425766			-0.0176936	1.25487	0.321674
	3.00762	-0.0293908	0.685444	-0.0324992			-0.0335015	0.989621	0.173225								-0.0121863	0.372286	0.0550362			0.000688738	1.21646	0.104435													0.021214	1.37297	1.13846			-0.00731531	1.18077	1.07324
	3.22245	-0.00484023	0.710041	-0.0190264			-0.0335015	1.07303	0.316123													0.0306023	1.07842	0.355921													-0.0293458	1.35988	0.551788			-0.00734013	0.633838	0.708388
	3.43728	0.1048	0.609629	-0.0313694			-0.0335015	1.28585	0.819923													0.270722	0.885555	0.690348													0.0649927	1.40593	0.532613
	3.65211	0.066681	0.641599	-0.0312498			-0.0290991	1.36645	1.04853													0.435779	0.881942	0.317633													0.119986	1.44834	1.75787
	3.86694	0.00480249	0.66506	0.00145967			-0.0335015	1.10311	0.281335													0.151436	1.00253	0.0514343													0.0699723	1.29159	1.31733
	4.08177	0.0779205	0.651492	-0.0145872			-0.0335015	1.07203	0.029021													-0.0264471	1.16324	0.0373546													-0.0239876	1.11966	0.682435
	4.2966	0.172613	0.604309	-0.0393308			-0.0335015	1.04215	0.0312096													-0.0335015	1.16059	0.0468444													0.051247	1.24044	0.498459
	4.51143	0.134535	0.524586	-0.0225795			-0.0335015	0.90445	0.0545489													-0.0335015	1.16004	0.080976													0.143443	1.55579	1.458
	4.72626	0.021183	0.53924	0.00329827			-0.000363364	0.915824	0.0814058													-0.0335015	1.23612	0.0898102													0.173704	1.66903	3.36597
	4.94109	-0.0285187	0.645649	-0.0182201			0.146746	0.978374	0.0830893													-0.0335015	1.36637	0.105604													0.11108	1.68008	2.39612
	5.15592	-0.0248783	0.678953	-0.0296903			0.139141	0.916381	0.10988													-0.0317014	1.77695	0.173181													-0.00271585	1.61564	0.730296
	5.37075	-0.013541	0.646073	-0.0160713			-0.000706306	0.948443	0.211628													0.0135529	2.06692	0.205811													-0.0335015	1.32924	0.404354
	5.58558	-0.0335015	0.671234	-0.013258			0.0279999	1.14657	0.572043																												-0.0335015	0.736147	0.256348
	5.80041	-0.0335015	0.706626	0.00132676			0.0130222	1.14656	1.02283
	6.01524	-0.0335015	0.618167	0.0143919			0.134996	0.978127	0.420192
	6.23007	-0.0335015	0.562285	0.044771			0.0709235	0.90222	0.0851716
	6.4449	-0.0039433	0.558256	0.0680083			-0.0292496	1.07774	0.0265267
	6.65973	0.073141	0.533045	0.0898944			-0.0335015	1.19385	0.00469827
	6.87456	0.0528764	0.488996	0.137477			-0.0335015	1.24904	0.012571
	7.08939	0.121747	0.447642	0.33372			-0.0335015	1.12631	0.0206609
	7.30422	0.218367	0.509761	1.54509			-0.0335015	0.832057	0.0150654
	7.51905	0.151529	0.541519	2.27853			-0.0335015	0.923705	-0.0305985
	7.73388	0.0410007	0.517657	1.10215			-0.0335015	1.24511	-0.0396055
	7.94871	0.0408393	0.395944	1.54631			-0.0335015	1.39549	-0.0297435
	8.16354	0.00353003	0.206714	0.947549			-0.0308324	1.44054	-0.0329954
	8.37837						-0.0010508	1.24265	-0.0276213
	8.5932						-0.0335015	1.04771	-0.0290257
	8.80803						-0.0335015	1.02144	-0.0286802
	9.02286						-0.0335015	0.886556	-0.0123631
	9.23769						-0.0335015	0.425501	-0.00436628
	9.45252
	9.66735
	9.88218
	10.097
	10.3118
	10.5267
	10.7415
	10.9563
	11.1712
	11.386
	11.6008
Replicate 2	x (μm)	γ-tubulin	α/β-tubulin	CAMSAP2			γ-tubulin	α/β-tubulin	CAMSAP2			γ-tubulin	α/β-tubulin	CAMSAP2			γ-tubulin	α/β-tubulin	CAMSAP2			γ-tubulin	α/β-tubulin	CAMSAP2			γ-tubulin	α/β-tubulin	CAMSAP2			γ-tubulin	α/β-tubulin	CAMSAP2			γ-tubulin	α/β-tubulin	CAMSAP2			γ-tubulin	α/β-tubulin	CAMSAP2			γ-tubulin	α/β-tubulin	CAMSAP2
	0	0.461331	0.0790962	0.0566227			0.182376	0.017146	0.295145			0.844028	0.637906	1.26232			1.25114	0.225451	0.298636			-0.022611	0.264105	-0.038699			0.433373	0.0870205	0.285845			0.447038	0.152677	0.189545			0.191704	0.173192	0.482005			0.0545308	0.171519	0.0703897			0.201759	0.193953	0.589518
	0.21483	1.05357	0.213201	0.0703286			0.355591	0.174216	0.342254			1.09382	0.995637	0.66501			3.33656	0.397777	0.707675			0.12322	0.294269	-0.0278283			1.36402	0.365984	0.747013			0.731519	0.432234	0.141669			0.415178	0.244881	0.600175			0.456828	0.379471	0.0716507			0.806211	0.644559	1.14293
	0.42966	0.453778	0.369873	0.0534417			-0.0474308	0.265802	0.138272			0.424518	0.967191	0.305356			4.23664	1.15812	1.2422			0.052805	0.419587	0.0367806			0.902491	0.628423	1.0147			0.146941	0.537415	0.0703897			0.368962	0.447708	0.372753			0.268771	0.783862	0.0708566			0.547958	1.06274	1.13406
	0.64449	-0.0594649	0.478534	0.0152323			-0.0594649	0.309093	0.0769863			0.0568802	0.865369	0.138963			2.46515	1.50082	1.49822			-0.0594649	0.464452	0.0355402			0.170085	0.577467	0.506053			-0.0594649	0.519513	0.0795029			-0.0284831	0.64813	0.117528			-0.00962755	1.00903	0.0703897			-0.0205665	0.970635	0.573343
	0.85932	-0.0594649	0.524013	-0.0149035			-0.00771275	0.384746	0.0703897			-0.0594649	0.92905	0.0887711			1.36318	1.89302	0.749237			-0.0594649	0.49287	0.0607211			-0.0594649	0.545023	0.138999			-0.0594649	0.59295	0.100073			-0.0594649	0.69074	0.0703897			-0.0594649	0.954036	0.0703897			-0.0594649	0.875041	0.204021
	1.07415	-0.0594649	0.484453	0.0169144			0.147288	0.365976	0.0703897			-0.0594649	1.03799	0.0734551			0.670687	1.69192	0.287007			-0.0594649	0.606568	0.108355			-0.0594649	0.472017	0.0703897			-0.0594649	0.640131	0.111179			-0.0594649	0.640556	0.0703897			-0.0594649	0.918647	0.0703897			-0.0594649	0.8546	0.0739645
	1.28898	-0.0594649	0.626344	0.0420299			0.176998	0.334439	0.0703897			-0.0594649	1.16071	0.0703897			0.172782	1.17077	0.120603			-0.0594649	0.735904	0.213743			-0.0594649	0.422244	0.0703897			-0.0594649	0.519207	0.125074			-0.0594649	0.550214	0.0601004			-0.0594649	0.855126	0.0703897			-0.0594649	0.630994	0.0703897
	1.50381	-0.0594649	0.817069	0.0625342			-0.0486299	0.261229	0.0703897			-0.0594649	1.28471	0.0703897								-0.0594649	0.755274	0.230747			-0.0594649	0.450616	0.0703897			-0.0594649	0.435682	0.148247			-0.0594649	0.823816	0.0625233			-0.0594649	0.618805	0.0703897			-0.0594649	0.60467	0.0703897
	1.71864	-0.0594649	0.85437	0.0703897			-0.0594649	0.265382	0.0703897			-0.0594649	1.22428	0.0703897								-0.0594649	0.505211	0.0973575			-0.0594649	0.49935	0.0703897			-0.0594649	0.409508	0.180192			-0.0594649	1.01926	0.0703897			-0.0594649	0.398872	0.0703897			-0.0594649	0.681248	0.0703897
	1.93347	-0.0594649	0.640219	0.0703897			-0.0594649	0.254411	0.0703897			-0.0594649	1.00177	0.0703897													-0.0594649	0.492515	0.0703897			-0.0417636	0.449994	0.17308			-0.0594649	0.961673	0.0703897			-0.0594649	0.450661	0.0703897			-0.0594649	0.727812	0.0703897
	2.1483	-0.0594649	0.520769	0.0703897			-0.0594649	0.24274	0.035309			-0.0594649	0.85292	0.0703897																		-0.0594649	0.518253	0.158801			-0.0594649	0.890523	0.0337479			-0.0594649	0.599561	0.0703897
	2.36313	-0.0594649	0.620924	0.0703897			-0.0594649	0.282396	-0.0321798			0.0635117	0.852058	0.126854																		-0.0594649	0.482079	0.0891136			-0.0594649	0.916384	-0.0365106			-0.0594649	0.552999	0.156077
	2.57796	-0.0594649	0.89776	0.067729			-0.0594649	0.331203	0.0378965			0.174203	0.850918	0.225754																		-0.0594649	0.449193	0.0703897			-0.0594649	0.723726	0.0222783			-0.0594649	0.560217	0.0821756
	2.79279	-0.0594649	0.999731	0.0501286			-0.0594649	0.295292	0.0824778																							-0.0594649	0.389653	0.0703897			-0.0594649	0.609805	0.0586419			-0.0594649	0.634773	0.0703897
	3.00762	-0.0594649	0.808576	-0.0320805			-0.0594649	0.432645	0.113036																							-0.0594649	0.450847	0.0703897			-0.0594649	0.646624	0.060515			-0.0594649	0.77688	0.080335
	3.22245	-0.0348026	0.821394	-0.0299991			-0.0594649	0.71806	0.11642																							-0.0594649	0.479899	0.0703897			-0.0594649	0.725821	0.0188126			-0.0594649	0.753322	0.0964552
	3.43728	-0.0594649	0.73197	0.0325632			-0.0594649	0.832907	0.07079																							-0.0594649	0.576089	0.0703897			-0.0594649	0.659832	0.0252412			-0.0594649	0.821361	0.0681609
	3.65211	-0.0594649	0.667401	0.0609066			-0.0594649	0.842753	0.0627611																							-0.0594649	0.854705	0.0981211			-0.0594649	0.63116	0.0314843
	3.86694	-0.0594649	0.675307	0.0703897			-0.0594649	0.822835	0.0295807																							0.0408626	0.997465	0.326545			-0.0594649	0.778683	0.044132
	4.08177	-0.0594649	0.707089	0.0703897			-0.0594649	0.829985	0.0267215																							0.32748	1.36737	0.54163			-0.0594649	0.91088	0.0255935
	4.2966	-0.0346121	0.736268	0.146182			-0.0594649	0.762632	0.0754492																							0.131027	1.29402	0.246541			-0.0594649	0.852468	0.0567765
	4.51143	0.239278	0.904089	0.275476			0.0321181	0.591898	0.0709286																							-0.0594649	0.827493	0.0816607			-0.0594649	0.842868	0.0703897
	4.72626	0.28853	0.876927	0.652483			0.156569	0.522601	0.146175																							-0.0594649	0.746458	0.0703897			-0.0594649	0.747466	0.0703897
	4.94109	-0.0125345	0.550874	0.874289			0.109094	0.592876	0.144111																							-0.0594649	1.04199	0.0705293			-0.0594649	0.614705	0.051225
	5.15592						-0.0543743	0.643903	0.0725464																							-0.0594649	1.20278	0.0999865			-0.0594649	0.590077	0.022635
	5.37075						-0.0594649	0.637739	0.0427346																							-0.0594649	1.05751	0.0774575			-0.0594649	0.821998	0.0463389
	5.58558						-0.0594649	0.746256	-0.0368172																							-0.0594649	0.855367	0.0703897			-0.0594649	0.986053	0.0345977
	5.80041						-0.0594649	0.869874	-0.038699																							-0.0594649	0.700478	0.0703897			-0.0594649	1.03962	-0.0295399
	6.01524						-0.0594649	0.848761	-0.038699																							-0.0594649	0.794226	0.0703897			-0.0594649	0.851331	-0.038699
	6.23007						-0.0594649	0.655049	-0.038699																							0.0380875	0.958499	0.0703897			-0.0594649	0.694677	-0.0137449
	6.4449						-0.0594649	0.565873	-0.038699																							0.0979668	1.01881	0.0703897			-0.0594649	0.591355	0.0620302
	6.65973						-0.0594649	0.684513	-0.0365674																							0.107384	1.22398	0.0816171			-0.0594649	0.70859	0.0385718
	6.87456						-0.0594649	1.01965	-0.038699																							0.127839	1.32489	0.107562			-0.0594649	0.87582	0.039715
	7.08939						-0.0594649	1.21511	-0.038699																							0.112733	1.14394	0.104441			-0.0594649	0.852293	0.0110858
	7.30422						-0.0594649	0.889996	-0.038699																							0.19762	1.22631	0.0712678			-0.0594649	0.756404	0.0135109
	7.51905						-0.0594649	0.510583	-0.038699																							0.0956602	1.01365	0.0703897			-0.0594649	0.618522	0.00650519
	7.73388						-0.0594649	0.350283	-0.038699																							-0.00268505	0.695442	0.0703897
	7.94871						-0.0594649	0.28719	-0.038699
	8.16354						-0.0594649	0.369033	-0.038699
	8.37837						-0.0594649	0.530073	-0.038699
	8.5932						-0.0594649	0.459297	-0.038699
	8.80803						-0.0594649	0.289926	-0.038699
	9.02286						-0.0594649	0.34197	-0.038699
	9.23769						-0.0594649	0.443032	-0.0218175
	9.45252						-0.0594649	0.305215	-0.00232771
	9.66735						-0.0594649	0.293414	-0.0186081
	9.88218						-0.0594649	0.35873	-0.0340681
	10.097						-0.0594649	0.42832	-0.038699
	10.3118						-0.0594649	0.424021	-0.038699
	10.5267						-0.0594649	0.390648	-0.038699
	10.7415						-0.0594649	0.450938	-0.038699
	10.9563						-0.0594649	0.402201	-0.0319726
	11.1712						-0.0594649	0.303362	-0.0291668
	11.386						-0.0594649	0.240303	-0.038699
	11.6008						-0.0594649	0.313469	-0.038699
	11.8156						-0.0594649	0.346247	-0.038699
	12.0305						-0.0591523	0.139639	-0.0109152
	12.2453
	12.4601
	12.675
	12.8898
	13.1046
	13.3195
	13.5343
	13.7491
	13.964
	14.1788
	14.3936
	14.6084
	14.8233
	15.0381
	15.2529
	15.4678
	15.6826
	15.8974
	16.1122
	16.3271
	16.5419
	16.7567
	16.9716
Replicate 3	x (μm)	γ-tubulin	α/β-tubulin	CAMSAP2			γ-tubulin	α/β-tubulin	CAMSAP2			γ-tubulin	α/β-tubulin	CAMSAP2			γ-tubulin	α/β-tubulin	CAMSAP2			γ-tubulin	α/β-tubulin	CAMSAP2			γ-tubulin	α/β-tubulin	CAMSAP2			γ-tubulin	α/β-tubulin	CAMSAP2			γ-tubulin	α/β-tubulin	CAMSAP2			γ-tubulin	α/β-tubulin	CAMSAP2			γ-tubulin	α/β-tubulin	CAMSAP2
	0	0.519863	0.447144	0.510975			1.03017	0.282011	0.37609			0.732011	0.378063	1.47875			0.0879857	0.218017	0.574354			0.687395	0.391207	0.973102			0.499518	0.12899	0.276842			0.35026	0.322292	0.815897			0.371582	0.302708	0.97062			0.302976	0.474608	0.311373			0.272018	0.274508	0.654681
	0.21483	1.2263	1.5115	1.08493			1.82382	0.638878	0.740505			1.27723	0.866806	1.62707			0.539993	0.374567	0.865165			1.13371	0.616445	1.42741			0.819784	0.296094	0.76154			0.61628	0.454978	0.778954			0.652756	0.567093	1.22657			0.697539	0.946394	0.824551			0.689948	0.680869	1.1012
	0.42966	1.30079	2.22321	1.51793			2.32427	1.44124	1.64597			1.13416	1.05398	1.16851			0.517405	0.618003	0.535518			1.08199	1.00135	1.25382			0.561627	0.306916	0.927343			0.654655	0.902064	0.766765			0.491509	0.671435	0.715162			0.552361	1.15334	0.880373			0.750141	0.943365	0.826332
	0.64449	0.741614	1.52609	1.17277			1.62702	1.73865	1.85802			0.327341	1.00236	0.450981			0.147037	0.808672	0.167621			0.509045	1.80779	0.521555			0.295277	0.351498	0.758899			0.367657	1.08086	0.626872			0.113014	0.702628	0.202292			0.27761	1.1265	0.591013			0.233988	0.801001	0.226559
	0.85932	0.285288	1.09268	0.589566			1.08228	1.66211	1.42604			0.113528	0.85569	0.203138			-0.0304438	0.964281	0.0729183			0.27992	2.25967	0.340153			0.0652736	0.466041	0.351667			0.129711	0.850412	0.249453			0.0226472	0.779071	0.0668287			0.110781	0.947146	0.194492			0.0518372	0.880794	0.112281
	1.07415	0.152927	0.986927	0.272201			0.605854	1.50878	1.18063			-0.0385893	0.703141	0.115171			-0.0391817	1.38714	0.0654272			0.379099	1.81525	0.438272			0.0226472	0.636302	0.108785			-0.00146436	0.595623	0.0829214			0.0226472	0.757693	0.0528322			0.033554	0.731523	0.0772439			0.0226472	1.09924	0.0988169
	1.28898	0.241336	1.029	0.196186			0.2077	1.24215	0.561152			-0.0391817	0.763436	0.0938145			-0.0391817	1.31606	0.0590335			0.752148	1.48362	0.928044			-0.013673	0.720592	0.0308847			-0.0676386	0.528782	0.0726573			0.0226472	0.71306	0.0308256			-0.0289201	0.678495	0.064358			0.0226472	1.17595	0.0550138
	1.50381	0.459193	1.20465	0.446191			0.0966256	1.15525	0.376287			-0.0391817	0.916949	0.420024			-0.0362985	1.17882	0.165709			0.949426	1.63059	1.55932			-0.0173421	0.687963	0.00694611			-0.0664968	0.58416	0.0768562			0.0226472	0.700814	0.0689906			-0.0585997	0.776851	0.0180579			0.0226472	1.1376	0.0158697
	1.71864	0.386206	1.23767	0.477522			0.130359	1.06493	0.530603			-0.0391817	0.768143	0.401809			0.10206	1.01949	0.479625			0.802043	1.86493	1.27143			-0.00846565	0.654973	0.00694611			-0.00659052	0.750763	0.145012			0.0731181	0.755682	0.171631			-0.0115447	0.767217	0.00694611			0.0226472	1.07802	0.00694611
	1.93347	0.283472	1.16739	0.354313			0.138516	1.00065	0.677967			-0.0391817	0.705124	0.0842009			0.190234	1.02024	0.53864			0.451995	1.89815	1.06054			-0.0310508	0.604748	0.00694611			0.0933886	0.854154	0.241949			0.372384	0.822015	0.542565			0.0226472	0.841245	0.00694611			0.0226472	1.18083	0.00694611
	2.1483	0.0841614	0.868273	0.119836			0.0310223	0.988182	0.285349			-0.0391817	0.815048	0.0726226			0.194665	0.983251	0.480196			0.0174593	1.46407	0.477443			0.0203732	0.747475	0.00694611			0.198171	0.793381	0.395463			0.87261	0.8874	1.01866			0.0186652	0.880137	0.00694611			0.0226472	1.30592	0.00694611
	2.36313						-0.0182686	0.889754	0.0846018			-0.036351	0.689515	0.0986114			0.150106	0.916456	0.305733			-0.0391817	1.05197	0.17732			-0.0374526	0.922558	0.00694611			0.265736	0.788646	0.490981			0.979702	0.905981	1.1323			-0.0421894	0.960831	0.00694611			0.0226472	1.35563	0.00750465
	2.57796						-0.0391817	0.884712	0.0681082			-0.0365015	0.654207	0.134628			-0.00161692	1.0542	0.0861131			-0.0391817	1.19109	0.0887087			0.0135104	0.814828	0.00694611			0.12844	0.887694	0.43675			0.699577	0.865151	0.826969			0.0151992	1.03734	0.00694611			0.0226472	1.34682	0.017565
	2.79279						0.00215723	1.02608	0.0681082			-0.0338453	0.739244	0.147211			-0.0376959	0.957132	0.0129306			-0.0391817	1.39576	0.0324271			0.0226472	0.578805	0.00694611			0.0281723	0.866142	0.305603			0.201451	0.749493	0.285174			0.0226472	0.972747	0.0564661			0.0226472	1.10758	0.00794492
	3.00762						0.0499432	1.32339	0.140463			0.0148317	0.745766	0.183353			-0.0391817	0.906136	0.00239707			-0.0391817	1.43907	0.00565634			0.0226472	0.524043	0.0200621			0.139784	0.922737	0.298434			0.00365463	0.686235	0.117952			0.0226472	0.791575	0.270159			-0.00785892	0.862518	0.0567289
	3.22245						0.0236078	1.26247	0.323567			0.0976647	0.634452	0.220598			-0.0391817	0.940918	0.00239707			-0.0391817	1.16191	0.00239707			0.0494795	0.572363	0.0693586			0.299775	0.813907	0.730847			-0.0561083	0.649169	0.0398608			0.0226472	0.855265	0.313548			-0.0794603	0.797516	0.101432
	3.43728						-0.0391817	1.06842	0.241803			0.34046	0.693246	0.634578			-0.101159	1.03448	0.00239707			-0.0391817	0.960135	0.00239707			0.0864375	0.675333	0.165087								-0.0561704	0.648044	0.00694611			0.0226472	0.877407	0.175292			0.0215818	0.847111	0.373654
	3.65211						-0.0391817	0.951428	0.0659201			1.01397	1.11173	1.29184			-0.056569	1.24281	0.00239707			-0.0391817	1.06665	0.00239707			0.181866	0.745029	0.398033								-0.0579118	0.591374	0.00694611			0.0226472	0.790272	0.0755354			0.0504445	0.904325	0.737602
	3.86694						-0.0391817	0.87754	0.0634165			1.31981	1.62273	1.63773			-0.0391817	1.1215	0.00239707			-0.0333078	1.05463	0.00239707			0.240263	0.774945	0.6433								-0.0762618	0.502556	0.00694611			-0.0122971	0.756627	0.0128798			0.0625505	1.10015	0.57682
	4.08177						-0.0391817	0.795965	0.131513			0.88532	1.82808	1.01591			0.0240592	1.009	0.0770581			0.0723015	1.00082	0.00239707			0.226377	0.793646	0.563106								-0.0361388	0.536633	0.00694611			-0.00274948	0.793558	0.00694611			0.0417091	1.37755	0.353244
	4.2966						0.0286766	0.738157	0.314039			0.619981	2.10755	0.713799			0.21859	1.20595	0.240055			-0.0391817	0.892466	0.00239707			0.203608	0.720222	0.240149								0.00101273	0.539236	0.00694611			-0.0547683	0.772607	0.00694611			0.118938	1.31945	0.201208
	4.51143						-0.027059	1.03375	0.125704			0.531477	2.054	0.457979			0.0811946	1.26273	0.158428			-0.0391817	0.966578	0.00239707			0.160769	0.699866	0.164193								-0.0165657	0.558576	0.00694611			-0.052831	0.821582	0.00694611			0.044769	1.09821	0.0642988
	4.72626						-0.0391817	1.43654	0.0122537			0.305673	1.02387	0.254649			-0.0257643	1.02807	0.0134694			-0.0155144	1.34089	0.00890904			0.361045	0.757315	0.354328								-0.00997053	0.561375	0.00694611			0.0195658	0.748294	0.00694611			0.0238392	1.07747	0.00837861
	4.94109						-0.0391817	1.59619	0.00239707								-0.0391817	0.893922	0.00239707			0.137845	1.58173	0.0776101			0.314532	0.750239	0.603499								-0.00684133	0.610986	0.00694611			0.0226472	0.770688	0.00694611			0.0973778	1.16712	0.00694611
	5.15592						-0.0391817	0.954801	0.00239707								-0.0391817	0.938912	0.00239707			0.228582	1.67999	0.306246			0.112969	0.690364	0.430152								-0.124406	0.769913	0.00694611			0.0226472	0.879336	0.00694611			0.135275	1.27577	0.0124593
	5.37075																-0.0391817	1.03067	0.0102758			0.0573506	1.52424	0.168975			0.0226472	0.600249	0.121323								-0.104007	0.922145	0.0082669			0.0226472	1.0959	0.00694611			0.0730703	1.30825	0.0358919
	5.58558																-0.0391817	1.04524	0.0201391			0.0611295	1.00157	0.027755			0.0157056	0.501317	0.0637403								-0.0626367	0.907465	0.0226445			0.0226472	1.45529	0.00694611			-0.0111601	1.38803	0.0576226
	5.80041																-0.0391817	0.918361	0.0376905								-0.156759	0.328421	0.0691155								-0.0566553	0.793022	0.0237485			0.031323	1.41433	0.00694611			0.0226472	1.3188	0.0727296
	6.01524																-0.0252675	0.754764	0.0576733																		-0.11	0.68137	0.00954827			0.101668	1.27626	0.00694611			0.0226472	1.27436	0.120561
	6.23007																-0.0126432	0.722066	0.0668663																		0.0169287	0.581067	0.00694611			0.0272693	1.06226	0.0179264			0.0226472	1.05743	0.194197
	6.4449																-0.00112246	0.809177	0.194123																		-0.052241	0.55665	0.00806977			0.0377653	1.03791	0.222978			0.0622877	0.897927	0.367635
	6.65973																0.220076	0.993246	0.247316																		0.0199241	0.63697	0.0497109			0.235359	1.21251	0.618376			0.183973	0.883438	0.795033
	6.87456																0.251571	1.28906	0.255674																		0.0153664	0.778335	0.222834			0.19316	1.17354	0.481953			0.442856	1.04272	1.08713
	7.08939																0.156654	1.38719	0.228023																		0.0226472	0.945572	0.509663			0.045992	0.993862	0.132862			0.810031	1.30076	1.15278
	7.30422																0.190012	1.04202	0.373442																		0.0223486	0.977116	0.281303			0.0226472	0.81108	0.0744578			1.09953	1.54092	1.42143
	7.51905																0.426061	0.830254	0.549035																		-0.00666457	0.944717	0.0645945			0.0226472	0.712241	0.0395849			1.14643	1.4928	1.5531
	7.73388																0.311126	0.805255	0.459293																		-0.0582701	1.02243	0.0525694			0.0226472	0.718381	0.0302342			0.661644	1.1687	0.947878
	7.94871																0.0763671	0.898718	0.237972																		-0.0979488	1.04962	0.0725653			0.0226472	0.796183	0.0429033
	8.16354																-0.0127077	1.12779	0.289706																		0.0217897	0.90253	0.0749572			0.0226472	0.858709	0.0187413
	8.37837																-0.00623667	1.1983	0.508597																		0.0226472	0.829554	0.156557			-0.0102261	0.92626	0.0454989
	8.5932																0.0532635	1.07347	0.619169																		0.0719572	0.814732	0.431164			-0.0734025	0.922646	0.0665856
	8.80803																-0.0184429	1.13018	0.255845																		0.230933	0.925683	0.80378			-0.0294504	0.991466	0.061125
	9.02286																-0.0391817	1.03327	0.0380322																		0.184986	0.999241	1.06471			0.0217992	1.14114	0.0471811
	9.23769																-0.0391817	0.904724	0.00239707																		0.179272	1.117	0.778073			0.0226472	0.957468	0.0665133
	9.45252																-0.0391817	0.843185	0.00239707																		0.0248878	0.923738	0.297922			0.0226472	0.701885	0.0695623
	9.66735																-0.0391817	0.866425	0.00239707																		0.0226472	0.703284	0.137856			0.0226472	0.669946	0.130628
	9.88218																-0.0391817	0.800974	-0.00906296																		0.0226472	0.731671	0.175338			0.0226472	0.709181	0.171441
	10.097																-0.0391817	0.740421	-0.00757789																		0.0989018	0.914476	0.427649			0.133662	0.698894	0.191936
	10.3118																-0.0391817	0.817648	0.00239707																		0.172297	1.16687	0.60522			0.209076	0.837351	0.22012
	10.5267																-0.0391817	1.01783	0.0304689																		0.181233	0.970627	0.288131			0.0922277	1.14883	0.350464
	10.7415																-0.0391817	1.07147	0.0274659																		0.108502	0.854734	0.127993			0.0632432	1.2357	0.373825
	10.9563																-0.0391817	1.02478	0.00251535																		0.0323358	0.880407	0.159173			0.0226472	0.682257	0.115074
	11.1712																-0.0391817	0.977929	-0.0316216																		0.166347	0.779475	0.201615
	11.386																-0.0974087	0.906584	-0.0574198																		0.1784	0.668102	0.104422
	11.6008																-0.233973	0.844126	-0.0633141																		0.0374787	0.66011	0.0350245
	11.8156																-0.278052	0.760814	-0.0633141																		0.0226472	0.627165	0.00918686
	12.0305																-0.278052	0.680483	-0.0633141																		0.0247039	0.755575	0.0867786
	12.2453																-0.278052	0.577182	-0.0633141																		-0.0453663	0.971705	0.0559732
	12.4601																																				0.0114824	0.768818	0.0117562
	12.675
	12.8898
	13.1046
	13.3195
	13.5343
	13.7491
	13.964
	14.1788
	14.3936
	14.6084
	14.8233
	15.0381
	15.2529
	15.4678
	15.6826
	15.8974
	16.1122
	16.3271
	16.5419
	16.7567
	16.9716
	17.1864
	17.4012
	17.6161
	17.8309
	18.0457
	18.2605
	18.4754
	18.6902
	18.905
	19.1199
	19.3347
	19.5495
	19.7644
