# Supplementary material for: γ-TuRC asymmetry induces local protofilament mismatch at the RanGTP-stimulated microtubule minus end
Source: EMBO J. 2024 Apr 10;43(10):7. doi: 10.1038/s44318-024-00087-4 (PMC11099078; doi:10.1038/s44318-024-00087-4)
Supplement: Supplementary file 9 — Figure Source Data Expanded View and Appendix [file 44318_2024_87_MOESM9_ESM.zip › AppendixTableS1/SourceData_AppendixTableS1.xlsx]

## Sheet: P2964_protein
Protein	Protein ID	Entry Name	Gene	Length	Organism	Protein Description	Protein Existence	Coverage	Protein Probability	Top Peptide Probability	Total Peptides	Unique Peptides	Razor Peptides	Total Spectral Count	Unique Spectral Count	Razor Spectral Count	Total Intensity	Unique Intensity	Razor Intensity	Indistinguishable Proteins
sp|P30883|TBB4_XENLA	P30883	TBB4_XENLA	tubb4	445	Xenopus laevis	Tubulin beta-4 chain	2:Experimental evidence at transcript level	86.52	1	0.999	48	1	48	955	64	955	1180442030000	187067990000	1180442030000
sp|Q91575|TBB5_XENLA	Q91575	TBB5_XENLA	tubb	444	Xenopus laevis	Tubulin beta chain	2:Experimental evidence at transcript level	80.63	1	0.999	45	5	5	762	10	10	1180442030000	4244371460	4244371460
tr|Q7ZWP4|Q7ZWP4_XENLA	Q7ZWP4	Q7ZWP4_XENLA	tubb4a.S	444	Xenopus laevis	Tubulin beta chain	2:Experimental evidence at transcript level	86.26	1	0.999	45	7	17	714	26	91	1180442030000	35660206000	166734561000
tr|Q7ZY50|Q7ZY50_XENLA	Q7ZY50	Q7ZY50_XENLA	tubb4b.S	445	Xenopus laevis	Tubulin beta chain	2:Experimental evidence at transcript level	86.52	1	0.999	47	1	1	902	24	24	1180442030000	49674756000	49674756000
tr|A0A1L8H339|A0A1L8H339_XENLA	A0A1L8H339	A0A1L8H339_XENLA	tubb4a.L	444	Xenopus laevis	Tubulin beta chain	3:Protein inferred from homology	86.71	1	0.999	47	1	4	729	2	22	1121453210000	18288797700	47561134000
tr|A0A1L8GF08|A0A1L8GF08_XENLA	A0A1L8GF08	A0A1L8GF08_XENLA	LOC108715419	449	Xenopus laevis	Tubulin beta chain	3:Protein inferred from homology	51.67	1	0.999	28	0	5	459	0	9	777711910000	0	15584598000	tr|Q5U5A4|Q5U5A4_XENLA
tr|Q6NRV3|Q6NRV3_XENLA	Q6NRV3	Q6NRV3_XENLA	tubal3.1.S	450	Xenopus laevis	Tubulin alpha chain	2:Experimental evidence at transcript level	98.22	1	0.999	54	11	18	643	54	153	719978100000	88036262000	229576393000
tr|Q91831|Q91831_XENLA	Q91831	Q91831_XENLA	tubal3.1.L	450	Xenopus laevis	Tubulin alpha chain	2:Experimental evidence at transcript level	86.67	1	0.999	50	11	50	626	95	626	675020410000	214496707000	675020410000
tr|A0A8J0UQF0|A0A8J0UQF0_XENLA	A0A8J0UQF0	A0A8J0UQF0_XENLA	tubal3.2.L	449	Xenopus laevis	Tubulin alpha chain	3:Protein inferred from homology	73.05	1	0.999	43	11	15	467	24	57	639886100000	29207064600	162072461000
tr|Q7ZWQ5|Q7ZWQ5_XENLA	Q7ZWQ5	Q7ZWQ5_XENLA	tuba1c.S	449	Xenopus laevis	Tubulin alpha chain	2:Experimental evidence at transcript level	86.64	1	0.999	47	0	17	384	0	74	351880184000	0	254047568000
tr|Q7ZTP0|Q7ZTP0_XENLA	Q7ZTP0	Q7ZTP0_XENLA	tuba5.S	450	Xenopus laevis	Tubulin alpha chain	2:Experimental evidence at transcript level	81.33	1	0.999	40	3	4	394	4	5	326693093000	2159606780	2633289220
tr|Q8AVU1|Q8AVU1_XENLA	Q8AVU1	Q8AVU1_XENLA	tubb6.S	446	Xenopus laevis	Tubulin beta chain	2:Experimental evidence at transcript level	50	1	0.999	19	2	4	233	2	7	314236207000	77705360	11172652000
tr|A0A1L8HEI6|A0A1L8HEI6_XENLA	A0A1L8HEI6	A0A1L8HEI6_XENLA	tuba5.L	449	Xenopus laevis	Tubulin alpha chain	3:Protein inferred from homology	81.51	1	0.999	43	8	30	399	45	197	302151926000	118906061000	171300127000
tr|A0A1L8H9I9|A0A1L8H9I9_XENLA	A0A1L8H9I9	A0A1L8H9I9_XENLA	tuba1a.S	451	Xenopus laevis	Tubulin alpha chain	3:Protein inferred from homology	82.04	1	0.999	44	1	1	310	4	4	294560694000	0	0
tr|Q6DD58|Q6DD58_XENLA	Q6DD58	Q6DD58_XENLA	tuba4b.L	448	Xenopus laevis	Tubulin alpha chain	2:Experimental evidence at transcript level	80.13	1	0.999	39	4	9	262	5	13	294560694000	1294060420	10270852100
tr|A0A8J1LYZ1|A0A8J1LYZ1_XENLA	A0A8J1LYZ1	A0A8J1LYZ1_XENLA	tuba1cl.3.S	480	Xenopus laevis	Tubulin alpha chain	3:Protein inferred from homology	61.25	0.9998	0.9956	39	1	1	266	1	1	294560694000	0	0
tr|A0A8J0TSW8|A0A8J0TSW8_XENLA	A0A8J0TSW8	A0A8J0TSW8_XENLA	tuba4b.S	452	Xenopus laevis	Tubulin alpha chain	3:Protein inferred from homology	72.57	1	0.999	39	3	3	270	3	3	265999712000	2389214980	2389214980
tr|A1L2T2|A1L2T2_XENLA	A1L2T2	A1L2T2_XENLA	tuba8.S	456	Xenopus laevis	Tubulin alpha chain	2:Experimental evidence at transcript level	38.38	1	0.9987	18	1	2	126	1	2	216361665000	0	0
tr|A0A8J0TM86|A0A8J0TM86_XENLA	A0A8J0TM86	A0A8J0TM86_XENLA	tuba1al.L	483	Xenopus laevis	Tubulin alpha chain	3:Protein inferred from homology	30.43	1	0.999	20	2	2	136	3	3	201108521000	416888384	416888384
tr|A0A8J1LXK7|A0A8J1LXK7_XENLA	A0A8J1LXK7	A0A8J1LXK7_XENLA	tuba1l.S	449	Xenopus laevis	Tubulin alpha chain	3:Protein inferred from homology	67.48	1	0.999	32	13	15	159	17	21	184461689000	2056217860	2056217860
contam_sp|P60712|ACTB_BOVIN	P60712	ACTB_BOVIN	ACTB	375	Bos taurus	Actin, cytoplasmic 1	1:Experimental evidence at protein level	73.87	1	0.999	34	0	2	86	0	4	97647362000	0	1736949500	sp|A2BDB0|ACTG_XENLA, sp|P53505|ACT5_XENLA
sp|O93400|ACTB_XENLA	O93400	ACTB_XENLA	actb	375	Xenopus laevis	Actin, cytoplasmic 1	1:Experimental evidence at protein level	78.4	1	0.999	35	3	35	89	7	89	97647362000	557190400	97647362000
contam_sp|P00761|TRYP_PIG	P00761	TRYP_PIG		231	Sus scrofa	Trypsin	1:Experimental evidence at protein level	58.87	1	0.999	11	11	11	44	44	44	83564986000	83564986000	83564986000
sp|P04751|ACTC_XENLA	P04751	ACTC_XENLA	actc1	377	Xenopus laevis	Actin, alpha cardiac muscle 1	2:Experimental evidence at transcript level	46.15	1	0.999	23	0	4	47	0	5	74121527000	0	4549337100	sp|P04752|ACT3_XENLA, sp|P10995|ACT2_XENLA, tr|A0A1L8EZH4|A0A1L8EZH4_XENLA, tr|Q7ZWR7|Q7ZWR7_XENLA
tr|A0A1L8ELN5|A0A1L8ELN5_XENLA	A0A1L8ELN5	A0A1L8ELN5_XENLA	LOC108702641	457	Xenopus laevis	Tubulin beta chain	3:Protein inferred from homology	12.69	0.9949	0.9824	6	1	3	105	2	5	72884060000	0	0
sp|P17507|EF1A2_XENLA	P17507	EF1A2_XENLA	eef1ao	461	Xenopus laevis	Elongation factor 1-alpha, oocyte form	1:Experimental evidence at protein level	62.47	1	0.999	29	6	29	76	9	76	67188220000	3053626110	67188220000
sp|P17508|EF1A3_XENLA	P17508	EF1A3_XENLA		461	Xenopus laevis	Elongation factor 1-alpha, oocyte form	1:Experimental evidence at protein level	67.46	1	0.999	28	1	5	77	1	10	67188220000	181880672	5713495000
sp|Q2TAF3|EMAL4_XENLA	Q2TAF3	EMAL4_XENLA	eml4	927	Xenopus laevis	Echinoderm microtubule-associated protein-like 4	2:Experimental evidence at transcript level	82.31	1	0.999	80	3	4	218	8	9	62267105000	23461281800	27705104400
tr|A0A1L8G1A2|A0A1L8G1A2_XENLA	A0A1L8G1A2	A0A1L8G1A2_XENLA	eml4.S	1029	Xenopus laevis	echinoderm microtubule-associated protein-like 4 isoform X1	3:Protein inferred from homology	79.01	1	0.999	83	4	82	221	8	220	61409202000	1076109180	61409202000
sp|P13549|EF1A0_XENLA	P13549	EF1A0_XENLA	eef1as	462	Xenopus laevis	Elongation factor 1-alpha, somatic form	2:Experimental evidence at transcript level	20.35	1	0.999	10	0	2	28	0	2	49726480000	0	0	tr|A0A1L8G3E8|A0A1L8G3E8_XENLA
tr|Q7SYT0|Q7SYT0_XENLA	Q7SYT0	Q7SYT0_XENLA	eef1a2.S	463	Xenopus laevis	Elongation factor 1-alpha	2:Experimental evidence at transcript level	21.38	0.9984	0.9851	12	1	1	32	1	1	49726480000	0	0
tr|A0A8J0VAN1|A0A8J0VAN1_XENLA	A0A8J0VAN1	A0A8J0VAN1_XENLA	eml4.L	1027	Xenopus laevis	echinoderm microtubule-associated protein-like 4 isoform X1	3:Protein inferred from homology	66.31	1	0.999	70	13	13	178	23	23	47106351000	9501753300	9501753300
sp|P26642|EF1GA_XENLA	P26642	EF1GA_XENLA	eef1g-a	436	Xenopus laevis	Elongation factor 1-gamma-A	1:Experimental evidence at protein level	60.55	1	0.999	32	18	32	48	28	48	46779879000	24507381800	46779879000
sp|Q91375|EF1GB_XENLA	Q91375	EF1GB_XENLA	eef1g-b	437	Xenopus laevis	Elongation factor 1-gamma-B	2:Experimental evidence at transcript level	55.84	1	0.999	34	20	20	45	25	25	46653317000	17659324400	17659324400
sp|Q92122|KPYM_XENLA	Q92122	KPYM_XENLA	pkm	527	Xenopus laevis	Pyruvate kinase PKM	2:Experimental evidence at transcript level	79.13	1	0.999	39	2	16	66	2	24	38567231000	551471490	3679721470
tr|A0A8J1MGQ5|A0A8J1MGQ5_XENLA	A0A8J1MGQ5	A0A8J1MGQ5_XENLA	pkm.L	590	Xenopus laevis	Pyruvate kinase	3:Protein inferred from homology	68.14	1	0.999	41	18	41	67	25	67	38567231000	14168420400	38567231000
tr|Q7ZTK6|Q7ZTK6_XENLA	Q7ZTK6	Q7ZTK6_XENLA	hspa8.L	646	Xenopus laevis	MGC53952 protein	2:Experimental evidence at transcript level	59.29	1	0.999	43	6	43	76	12	76	35574383000	5715316200	35574383000
tr|Q8AVE2|Q8AVE2_XENLA	Q8AVE2	Q8AVE2_XENLA	hspa1l.S	650	Xenopus laevis	Hsc70 protein	2:Experimental evidence at transcript level	56	1	0.999	40	3	3	69	5	5	35574383000	3653239300	3653239300
tr|Q6AZH8|Q6AZH8_XENLA	Q6AZH8	Q6AZH8_XENLA	hspa1a.S	652	Xenopus laevis	heat shock protein family A (Hsp70) member 1A S homeolog	2:Experimental evidence at transcript level	25.92	0.9997	0.9988	20	0	2	36	0	2	35574383000	0	0
tr|Q8AY70|Q8AY70_XENLA	Q8AY70	Q8AY70_XENLA	gapdh.L	333	Xenopus laevis	Glyceraldehyde-3-phosphate dehydrogenase	2:Experimental evidence at transcript level	84.98	1	0.999	25	18	18	44	27	27	34764100000	20422080500	20422080500
sp|P30151|EF1B_XENLA	P30151	EF1B_XENLA	eef1b	227	Xenopus laevis	Elongation factor 1-beta	1:Experimental evidence at protein level	88.55	1	0.999	21	19	21	31	26	31	33761273900	24121827300	33761273900
sp|P51469|G3P_XENLA	P51469	G3P_XENLA	gapdh	333	Xenopus laevis	Glyceraldehyde-3-phosphate dehydrogenase	2:Experimental evidence at transcript level	73.27	1	0.999	20	11	20	39	17	39	33147222000	16964438000	33147222000
tr|A0A1L8FG57|A0A1L8FG57_XENLA	A0A1L8FG57	A0A1L8FG57_XENLA	eno1.S	434	Xenopus laevis	phosphopyruvate hydratase	3:Protein inferred from homology	87.56	1	0.999	46	3	6	83	5	10	31828254700	3049325060	6355507200
tr|A0A1L8FLY7|A0A1L8FLY7_XENLA	A0A1L8FLY7	A0A1L8FLY7_XENLA	eno1.L	434	Xenopus laevis	phosphopyruvate hydratase	3:Protein inferred from homology	87.1	1	0.999	46	6	46	86	13	86	31828254700	5868705300	31828254700
tr|A0A8J1MYL8|A0A8J1MYL8_XENLA	A0A8J1MYL8	A0A8J1MYL8_XENLA	LOC121393045	211	Xenopus laevis	60S ribosomal protein L13	3:Protein inferred from homology	56.4	1	0.999	18	4	4	29	5	5	28984752100	7111888900	7111888900
tr|Q6DJN5|Q6DJN5_XENLA	Q6DJN5	Q6DJN5_XENLA	rpl13.S	211	Xenopus laevis	60S ribosomal protein L13	1:Experimental evidence at protein level	56.4	1	0.999	18	4	18	29	5	29	28984752100	4376375300	28984752100
sp|P23403|RS20_XENLA	P23403	RS20_XENLA	rps20	119	Xenopus laevis	40S ribosomal protein S20	1:Experimental evidence at protein level	54.62	1	0.999	10	0	10	16	0	16	28443779100	0	28443779100	tr|A0A1L8FZ13|A0A1L8FZ13_XENLA
tr|Q7ZXA3|Q7ZXA3_XENLA	Q7ZXA3	Q7ZXA3_XENLA	eno3.L	434	Xenopus laevis	phosphopyruvate hydratase	2:Experimental evidence at transcript level	32.72	1	0.9989	12	2	2	25	2	2	28428863500	468659904	468659904
tr|A0A8J0UBF2|A0A8J0UBF2_XENLA	A0A8J0UBF2	A0A8J0UBF2_XENLA	eef2.1.S	858	Xenopus laevis	elongation factor 2	3:Protein inferred from homology	80.65	1	0.999	72	22	23	119	35	36	28298068000	9720266800	9720266800
tr|Q7ZXP8|Q7ZXP8_XENLA	Q7ZXP8	Q7ZXP8_XENLA	eef2.1.L	858	Xenopus laevis	Eef2-prov protein	1:Experimental evidence at protein level	79.72	1	0.999	72	20	70	115	28	113	28298068000	8005934600	28298068000
sp|P42119|LDHB_XENLA	P42119	LDHB_XENLA	ldhb	334	Xenopus laevis	L-lactate dehydrogenase B chain	2:Experimental evidence at transcript level	54.19	1	0.999	17	3	10	22	4	12	27233108000	12630478800	21281013800
sp|P29693|EF1D_XENLA	P29693	EF1D_XENLA	eef1d	265	Xenopus laevis	Elongation factor 1-delta	1:Experimental evidence at protein level	34.72	1	0.999	10	0	1	20	0	1	27171909600	0	0	tr|A0A8J0VL72|A0A8J0VL72_XENLA
tr|A0A8J0VMP7|A0A8J0VMP7_XENLA	A0A8J0VMP7	A0A8J0VMP7_XENLA	eef1d.L	715	Xenopus laevis	eukaryotic translation elongation factor 1 delta (Guanine nucleotide exchange protein) L homeolog isoform X1	3:Protein inferred from homology	22.24	1	0.999	15	6	13	29	10	24	27171909600	1901417090	11308589100
sp|P02385|RL4B_XENLA	P02385	RL4B_XENLA	rpl4-b	401	Xenopus laevis	60S ribosomal protein L4-B	1:Experimental evidence at protein level	60.35	1	0.999	35	3	3	53	4	4	27008901100	3020769540	3020769540
sp|P08429|RL4A_XENLA	P08429	RL4A_XENLA	rpl4-a	396	Xenopus laevis	60S ribosomal protein L4-A	2:Experimental evidence at transcript level	63.38	1	0.999	37	5	37	57	8	57	27008901100	8705833000	27008901100
sp|P70010|NDKA1_XENLA	P70010	NDKA1_XENLA		154	Xenopus laevis	Nucleoside diphosphate kinase A1	2:Experimental evidence at transcript level	59.74	1	0.999	9	0	9	20	0	20	26665234400	0	26665234400
sp|P70011|NDKA2_XENLA	P70011	NDKA2_XENLA		154	Xenopus laevis	Nucleoside diphosphate kinase A2	2:Experimental evidence at transcript level	59.74	1	0.999	8	0	4	14	0	5	26665234400	0	896215170	tr|A0A8J1LY34|A0A8J1LY34_XENLA
sp|P42120|LDHA_XENLA	P42120	LDHA_XENLA	ldha	334	Xenopus laevis	L-lactate dehydrogenase A chain	2:Experimental evidence at transcript level	47.31	1	0.999	13	0	13	18	0	18	25538195500	0	25538195500	tr|A0A1L8GWQ3|A0A1L8GWQ3_XENLA
sp|Q3ZM03|RSSA_XENLA	Q3ZM03	RSSA_XENLA	rpsa	306	Xenopus laevis	40S ribosomal protein SA	1:Experimental evidence at protein level	59.48	1	0.999	17	0	17	32	0	32	24961869800	0	24961869800	tr|A0A8J0UZG1|A0A8J0UZG1_XENLA, tr|A0A8J1MV66|A0A8J1MV66_XENLA
tr|Q7T0R9|Q7T0R9_XENLA	Q7T0R9	Q7T0R9_XENLA	rps2.L	281	Xenopus laevis	40S ribosomal protein S2	1:Experimental evidence at protein level	60.5	1	0.999	19	1	19	31	2	31	24934146000	851625150	24934146000
tr|A0A310TRG4|A0A310TRG4_XENLA	A0A310TRG4	A0A310TRG4_XENLA	rps19.S	191	Xenopus laevis	40S ribosomal protein S19	1:Experimental evidence at protein level	51.31	1	0.999	16	5	16	37	16	37	24270794800	15779639300	24270794800
sp|Q801S3|RS3AA_XENLA	Q801S3	RS3AA_XENLA	rps3a-a	264	Xenopus laevis	40S ribosomal protein S3a-A	1:Experimental evidence at protein level	78.79	1	0.999	35	6	35	62	14	62	24051429400	12764739600	24051429400
tr|O12975|O12975_XENLA	O12975	O12975_XENLA	aldoa.S	364	Xenopus laevis	Fructose-bisphosphate aldolase	2:Experimental evidence at transcript level	85.44	1	0.999	33	3	27	48	4	41	23437156400	1435995260	22776291300
tr|Q3KPP7|Q3KPP7_XENLA	Q3KPP7	Q3KPP7_XENLA	aldoa.L	364	Xenopus laevis	Fructose-bisphosphate aldolase	2:Experimental evidence at transcript level	85.44	1	0.999	33	3	3	49	5	5	23437156400	655479680	655479680
sp|P49401|RS4_XENLA	P49401	RS4_XENLA	rps4	263	Xenopus laevis	40S ribosomal protein S4	1:Experimental evidence at protein level	65.78	1	0.999	22	22	22	36	36	36	23365503000	23365503000	23365503000
sp|A8E604|RS3AB_XENLA	A8E604	RS3AB_XENLA	rps3a-b	264	Xenopus laevis	40S ribosomal protein S3a-B	2:Experimental evidence at transcript level	78.03	1	0.999	32	3	3	51	3	3	23260704800	411709952	411709952
tr|Q498I1|Q498I1_XENLA	Q498I1	Q498I1_XENLA	grhpr.2.L	333	Xenopus laevis	LOC398508 protein	2:Experimental evidence at transcript level	93.69	1	0.999	26	23	26	40	36	40	22037852200	22037852200	22037852200
tr|Q6GQB2|Q6GQB2_XENLA	Q6GQB2	Q6GQB2_XENLA	rpl7a.S	266	Xenopus laevis	60S ribosomal protein L7a	1:Experimental evidence at protein level	69.55	1	0.999	28	28	28	45	45	45	21755365400	21755365400	21755365400
tr|Q66KV6|Q66KV6_XENLA	Q66KV6	Q66KV6_XENLA	rpl28.S	137	Xenopus laevis	60S ribosomal protein L28	1:Experimental evidence at protein level	51.82	1	0.999	13	13	13	23	23	23	21403951100	21403951100	21403951100
tr|Q6AZL9|Q6AZL9_XENLA	Q6AZL9	Q6AZL9_XENLA	rps23.S	143	Xenopus laevis	40S ribosomal protein S23	1:Experimental evidence at protein level	56.64	1	0.999	8	8	8	11	11	11	21395447800	21395447800	21395447800
tr|Q4QQZ8|Q4QQZ8_XENLA	Q4QQZ8	Q4QQZ8_XENLA	tubg1.L	451	Xenopus laevis	Tubulin gamma chain	2:Experimental evidence at transcript level	91.35	1	0.999	36	0	3	58	0	3	21315915800	0	92183424
tr|Q5PQ98|Q5PQ98_XENLA	Q5PQ98	Q5PQ98_XENLA	tubg1.S	451	Xenopus laevis	Tubulin gamma chain	2:Experimental evidence at transcript level	94.68	1	0.999	38	5	38	61	6	61	21315915800	1259081470	21315915800
tr|Q6PH94|Q6PH94_XENLA	Q6PH94	Q6PH94_XENLA	rps12.S	132	Xenopus laevis	40S ribosomal protein S12	2:Experimental evidence at transcript level	81.82	1	0.999	14	0	14	24	0	24	20911978500	0	20911978500	tr|Q7ZY09|Q7ZY09_XENLA
tr|Q7ZXG3|Q7ZXG3_XENLA	Q7ZXG3	Q7ZXG3_XENLA	eif5a.L	154	Xenopus laevis	Eukaryotic translation initiation factor 5A	1:Experimental evidence at protein level	73.38	1	0.999	12	4	12	23	9	23	20906666000	5827151900	20906666000
tr|A0A1L8F6I3|A0A1L8F6I3_XENLA	A0A1L8F6I3	A0A1L8F6I3_XENLA	hspa5.L	658	Xenopus laevis	78 kDa glucose-regulated protein	3:Protein inferred from homology	26.6	1	0.999	14	0	2	15	0	2	20668997600	0	0
tr|Q8AVP6|Q8AVP6_XENLA	Q8AVP6	Q8AVP6_XENLA	rack1.L	317	Xenopus laevis	Gnb2l1-prov protein	1:Experimental evidence at protein level	87.07	1	0.999	22	22	22	30	30	30	20631554000	20631554000	20631554000
tr|A0A8J0TIB3|A0A8J0TIB3_XENLA	A0A8J0TIB3	A0A8J0TIB3_XENLA	rpl12.L	165	Xenopus laevis	60S ribosomal protein L12	3:Protein inferred from homology	80	1	0.999	12	2	12	20	4	20	20628676600	3267837950	20628676600
tr|Q8AVW0|Q8AVW0_XENLA	Q8AVW0	Q8AVW0_XENLA	rpl12.S	165	Xenopus laevis	60S ribosomal protein L12	2:Experimental evidence at transcript level	80	1	0.999	12	2	2	20	4	4	20628676600	456266688	456266688
tr|A0A1L8I1W4|A0A1L8I1W4_XENLA	A0A1L8I1W4	A0A1L8I1W4_XENLA	rpl6.L	258	Xenopus laevis	60S ribosomal protein L6	3:Protein inferred from homology	43.02	1	0.999	14	7	14	26	9	26	20401901600	8159964200	20401901600
tr|A0A8J0TXA4|A0A8J0TXA4_XENLA	A0A8J0TXA4	A0A8J0TXA4_XENLA	rpl6.S	293	Xenopus laevis	60S ribosomal protein L6	3:Protein inferred from homology	41.98	1	0.999	15	8	8	26	9	9	20401901600	3300462590	3300462590
sp|P47830|RL27A_XENLA	P47830	RL27A_XENLA	rpl27a	148	Xenopus laevis	60S ribosomal protein L27a	2:Experimental evidence at transcript level	36.49	1	0.999	7	0	7	11	0	11	20246876200	0	20246876200	tr|Q7SZB2|Q7SZB2_XENLA
tr|A0A1L8GV48|A0A1L8GV48_XENLA	A0A1L8GV48	A0A1L8GV48_XENLA	rpl26.S	145	Xenopus laevis	60S ribosomal protein L26	3:Protein inferred from homology	58.62	1	0.999	14	14	14	22	22	22	20179583000	20179583000	20179583000
tr|A0A1L8G435|A0A1L8G435_XENLA	A0A1L8G435	A0A1L8G435_XENLA	eif5a.S	154	Xenopus laevis	Eukaryotic translation initiation factor 5A	3:Protein inferred from homology	57.79	1	0.999	10	2	2	17	3	3	19779123200	1022967420	1022967420
sp|P02350|RS31_XENLA	P02350	RS31_XENLA	rps3-a	246	Xenopus laevis	40S ribosomal protein S3-A	2:Experimental evidence at transcript level	92.28	1	0.999	33	3	33	51	9	51	19483652100	8075099600	19483652100
sp|P47835|RS32_XENLA	P47835	RS32_XENLA	rps3-b	246	Xenopus laevis	40S ribosomal protein S3-B	2:Experimental evidence at transcript level	83.74	1	0.999	31	1	1	44	2	2	19483652100	1053987520	1053987520
sp|Q7ZYS8|RL10A_XENLA	Q7ZYS8	RL10A_XENLA	rpl10a	217	Xenopus laevis	60S ribosomal protein L10a	2:Experimental evidence at transcript level	69.59	1	0.999	20	20	20	34	34	34	19437322200	19437322200	19437322200
tr|A0A1L8I062|A0A1L8I062_XENLA	A0A1L8I062	A0A1L8I062_XENLA	rplp0.L	314	Xenopus laevis	60S acidic ribosomal protein P0	3:Protein inferred from homology	50.32	1	0.999	16	16	16	26	26	26	19278102500	19278102500	19278102500
tr|A0A1L8FWH1|A0A1L8FWH1_XENLA	A0A1L8FWH1	A0A1L8FWH1_XENLA	LOC121394610	138	Xenopus laevis	60S ribosomal protein L14	1:Experimental evidence at protein level	69.57	1	0.999	13	0	13	22	0	22	18971459600	0	18971459600	tr|Q6NTR4|Q6NTR4_XENLA
tr|A0A1L8F5F1|A0A1L8F5F1_XENLA	A0A1L8F5F1	A0A1L8F5F1_XENLA	rpl10.L	215	Xenopus laevis	60S ribosomal protein L10	1:Experimental evidence at protein level	70.7	1	0.999	20	12	20	34	20	34	18925533200	10163075100	18925533200
tr|A0A1L8FTA2|A0A1L8FTA2_XENLA	A0A1L8FTA2	A0A1L8FTA2_XENLA	LOC108695345	246	Xenopus laevis	60S ribosomal protein L7	3:Protein inferred from homology	53.25	1	0.999	18	0	6	30	0	7	18917787600	0	8362251300
tr|Q3B8I3|Q3B8I3_XENLA	Q3B8I3	Q3B8I3_XENLA	rpl7.L	246	Xenopus laevis	MGC130910 protein	1:Experimental evidence at protein level	52.44	1	0.999	16	4	16	29	6	29	18917787600	5255131100	18917787600
sp|P52301|RAN_XENLA	P52301	RAN_XENLA	ran	216	Xenopus laevis	GTP-binding nuclear protein Ran	1:Experimental evidence at protein level	54.17	1	0.999	16	16	16	32	32	32	18792087600	18792087600	18792087600
tr|Q7SZB7|Q7SZB7_XENLA	Q7SZB7	Q7SZB7_XENLA	rpl18a.S	176	Xenopus laevis	60S ribosomal protein L18a	1:Experimental evidence at protein level	68.18	1	0.999	20	1	20	30	2	30	18744815600	1467907840	18744815600
tr|Q7SZ77|Q7SZ77_XENLA	Q7SZ77	Q7SZ77_XENLA	rps11.L	158	Xenopus laevis	40S ribosomal protein S11	1:Experimental evidence at protein level	75.95	1	0.999	22	3	22	33	6	33	18409191400	4343687200	18409191400
sp|P41116|RL8_XENLA	P41116	RL8_XENLA	rpl8	257	Xenopus laevis	60S ribosomal protein L8	2:Experimental evidence at transcript level	56.42	1	0.999	20	0	20	36	0	36	18376851500	0	18376851500	tr|A0A1L8HF43|A0A1L8HF43_XENLA
tr|Q7ZYU4|Q7ZYU4_XENLA	Q7ZYU4	Q7ZYU4_XENLA	rps9	194	Xenopus laevis	40S ribosomal protein S9	1:Experimental evidence at protein level	63.92	1	0.999	22	2	22	28	4	28	18303234000	6482531800	18303234000
tr|A0A8J0T9B1|A0A8J0T9B1_XENLA	A0A8J0T9B1	A0A8J0T9B1_XENLA	rpl35.L	129	Xenopus laevis	60S ribosomal protein L35	3:Protein inferred from homology	41.86	1	0.999	8	2	8	14	3	14	18197895200	244771712	18197895200
tr|A0A8J0TR95|A0A8J0TR95_XENLA	A0A8J0TR95	A0A8J0TR95_XENLA	LOC108700022	155	Xenopus laevis	60S ribosomal protein L35	3:Protein inferred from homology	34.84	1	0.999	8	2	2	13	2	2	18197895200	272095104	272095104
sp|Q7SYU0|RS8_XENLA	Q7SYU0	RS8_XENLA	rps8	208	Xenopus laevis	40S ribosomal protein S8	2:Experimental evidence at transcript level	56.25	1	0.999	18	18	18	26	26	26	18122010600	18122010600	18122010600
tr|A0A1L8FNR9|A0A1L8FNR9_XENLA	A0A1L8FNR9	A0A1L8FNR9_XENLA	rps19.L	145	Xenopus laevis	40S ribosomal protein S19	3:Protein inferred from homology	62.76	1	0.999	14	3	3	26	5	5	18101495800	3187634690	3187634690
tr|Q7ZWZ7|Q7ZWZ7_XENLA	Q7ZWZ7	Q7ZWZ7_XENLA	rpl15.L	204	Xenopus laevis	Ribosomal protein L15	2:Experimental evidence at transcript level	52.45	1	0.999	12	12	12	20	20	20	18017753100	18017753100	18017753100
tr|A0A1L8GUP1|A0A1L8GUP1_XENLA	A0A1L8GUP1	A0A1L8GUP1_XENLA	rps16.S	151	Xenopus laevis	40S ribosomal protein S16	3:Protein inferred from homology	68.87	1	0.999	13	5	13	20	7	20	17970987000	6552021000	17970987000
tr|Q6PHL5|Q6PHL5_XENLA	Q6PHL5	Q6PHL5_XENLA	rpl27.S	136	Xenopus laevis	60S ribosomal protein L27	1:Experimental evidence at protein level	53.68	1	0.999	10	8	10	20	18	20	17949368300	17949368300	17949368300
tr|A0A1L8GHL2|A0A1L8GHL2_XENLA	A0A1L8GHL2	A0A1L8GHL2_XENLA	LOC108715857	135	Xenopus laevis	60S ribosomal protein L32	1:Experimental evidence at protein level	61.48	1	0.999	11	11	11	19	19	19	17804812300	17804812300	17804812300
tr|Q6GP41|Q6GP41_XENLA	Q6GP41	Q6GP41_XENLA	MGC80700	160	Xenopus laevis	60S ribosomal protein L21	1:Experimental evidence at protein level	61.25	1	0.999	13	0	13	18	0	18	17790478300	0	17790478300	tr|Q7SZB3|Q7SZB3_XENLA
tr|Q6DJJ7|Q6DJJ7_XENLA	Q6DJJ7	Q6DJJ7_XENLA	rps20.S	119	Xenopus laevis	40S ribosomal protein S20	2:Experimental evidence at transcript level	54.62	1	0.999	10	3	3	12	3	3	17628936200	2196329470	2196329470
sp|P02412|RL18B_XENLA	P02412	RL18B_XENLA	rpl18-b	188	Xenopus laevis	60S ribosomal protein L18-B	2:Experimental evidence at transcript level	39.36	1	0.999	8	2	8	16	5	16	17532772400	2410230530	17532772400
sp|P09897|RL18A_XENLA	P09897	RL18A_XENLA	rpl18-a	188	Xenopus laevis	60S ribosomal protein L18-A	2:Experimental evidence at transcript level	32.98	0.9996	0.999	7	1	1	13	2	2	17532772400	1447874690	1447874690
tr|A0A1L8F8E2|A0A1L8F8E2_XENLA	A0A1L8F8E2	A0A1L8F8E2_XENLA	rps5.L	203	Xenopus laevis	40S ribosomal protein S5	1:Experimental evidence at protein level	71.43	1	0.999	15	1	15	18	1	18	17522438100	0	17522438100
tr|Q7SYU3|Q7SYU3_XENLA	Q7SYU3	Q7SYU3_XENLA	rps5.S	203	Xenopus laevis	MGC64490 protein	2:Experimental evidence at transcript level	71.43	1	0.999	15	1	1	18	1	1	17522438100	0	0
sp|Q7ZWN5|TPIS_XENLA	Q7ZWN5	TPIS_XENLA	tpi1	248	Xenopus laevis	Triosephosphate isomerase	2:Experimental evidence at transcript level	89.92	1	0.999	22	14	14	36	19	19	17045137400	9176519700	9176519700
tr|A0A1L8FIG2|A0A1L8FIG2_XENLA	A0A1L8FIG2	A0A1L8FIG2_XENLA	tpi1.L	248	Xenopus laevis	Triosephosphate isomerase	3:Protein inferred from homology	91.13	1	0.999	28	20	28	47	30	47	17045137400	12325868500	17045137400
tr|A0A1L8GGZ9|A0A1L8GGZ9_XENLA	A0A1L8GGZ9	A0A1L8GGZ9_XENLA	LOC108715766	403	Xenopus laevis	60S ribosomal protein L3	3:Protein inferred from homology	64.76	1	0.999	31	5	13	47	5	17	17034678300	995744640	12420842500
tr|Q7ZYR1|Q7ZYR1_XENLA	Q7ZYR1	Q7ZYR1_XENLA	rpl3.L	403	Xenopus laevis	Rpl3-prov protein	1:Experimental evidence at protein level	67	1	0.999	32	6	24	51	9	39	17034678300	1241926910	15253171200
tr|A0A8J0T8P6|A0A8J0T8P6_XENLA	A0A8J0T8P6	A0A8J0T8P6_XENLA	rps25.L	162	Xenopus laevis	40S ribosomal protein S25	3:Protein inferred from homology	41.36	1	0.999	11	11	11	13	13	13	17014915100	17014915100	17014915100
tr|Q6GNX6|Q6GNX6_XENLA	Q6GNX6	Q6GNX6_XENLA	rps9.S	194	Xenopus laevis	40S ribosomal protein S9	2:Experimental evidence at transcript level	56.19	1	0.999	22	2	2	26	2	2	16979617800	1512917630	1512917630
tr|A0A8J0QHL7|A0A8J0QHL7_XENLA	A0A8J0QHL7	A0A8J0QHL7_XENLA	mdh1.L	353	Xenopus laevis	Malate dehydrogenase	3:Protein inferred from homology	56.94	1	0.999	17	7	7	23	9	9	16903435300	8232825900	8232825900
sp|P50886|RL22_XENLA	P50886	RL22_XENLA	rpl22	128	Xenopus laevis	60S ribosomal protein L22	1:Experimental evidence at protein level	69.53	1	0.999	10	8	10	14	12	14	16632348700	16632348700	16632348700
tr|Q9PSX0|Q9PSX0_XENLA	Q9PSX0	Q9PSX0_XENLA	aldoc.L	364	Xenopus laevis	Fructose-bisphosphate aldolase	2:Experimental evidence at transcript level	76.65	1	0.999	31	25	31	50	43	50	16547542000	13271426000	16547542000
tr|Q6NTT2|Q6NTT2_XENLA	Q6NTT2	Q6NTT2_XENLA	rps18.L	152	Xenopus laevis	40S ribosomal protein S18	1:Experimental evidence at protein level	69.08	1	0.999	19	19	19	25	25	25	16311367700	16311367700	16311367700
tr|A0A8J0UKA4|A0A8J0UKA4_XENLA	A0A8J0UKA4	A0A8J0UKA4_XENLA	rps26.S	127	Xenopus laevis	40S ribosomal protein S26	3:Protein inferred from homology	44.09	1	0.999	6	0	6	7	0	7	16293273600	0	16293273600	tr|Q6AZL7|Q6AZL7_XENLA
sp|Q6PAB3|MDHC_XENLA	Q6PAB3	MDHC_XENLA	mdh1	334	Xenopus laevis	Malate dehydrogenase, cytoplasmic	2:Experimental evidence at transcript level	64.37	1	0.999	19	1	19	26	1	26	16252470300	722407360	16252470300
tr|A0A8J0UNT7|A0A8J0UNT7_XENLA	A0A8J0UNT7	A0A8J0UNT7_XENLA	rps14.L	157	Xenopus laevis	40S ribosomal protein S14 isoform X1	3:Protein inferred from homology	41.4	1	0.999	9	0	9	16	0	16	16046416900	0	16046416900	tr|Q6PI76|Q6PI76_XENLA
sp|P39017|RS6_XENLA	P39017	RS6_XENLA	rps6	249	Xenopus laevis	40S ribosomal protein S6	2:Experimental evidence at transcript level	61.45	1	0.999	24	3	24	31	6	31	15963430900	1753365380	15963430900
tr|Q7ZYU0|Q7ZYU0_XENLA	Q7ZYU0	Q7ZYU0_XENLA	rps6.L	249	Xenopus laevis	40S ribosomal protein S6	1:Experimental evidence at protein level	61.45	1	0.999	24	3	3	29	4	4	15963430900	2000826620	2000826620
tr|A0A1L8ENM5|A0A1L8ENM5_XENLA	A0A1L8ENM5	A0A1L8ENM5_XENLA	rpl13a.S	231	Xenopus laevis	60S ribosomal protein L13a	1:Experimental evidence at protein level	56.71	1	0.999	21	1	21	37	2	37	15654932500	2406645500	15654932500
tr|Q7ZY48|Q7ZY48_XENLA	Q7ZY48	Q7ZY48_XENLA	rpl13a.L	231	Xenopus laevis	60S ribosomal protein L13a	2:Experimental evidence at transcript level	56.71	0.9998	0.996	21	1	1	36	1	1	15654932500	2495141630	2495141630
tr|A0A8J0TGB9|A0A8J0TGB9_XENLA	A0A8J0TGB9	A0A8J0TGB9_XENLA	pklr.L	545	Xenopus laevis	Pyruvate kinase	3:Protein inferred from homology	19.08	1	0.999	11	3	3	17	3	3	15587297300	415052480	415052480
tr|Q66KY6|Q66KY6_XENLA	Q66KY6	Q66KY6_XENLA	rpl11.S	177	Xenopus laevis	60S ribosomal protein L11	1:Experimental evidence at protein level	78.53	1	0.999	17	2	17	33	2	33	15151292400	237006688	15151292400
sp|P49393|RS13_XENLA	P49393	RS13_XENLA	rps13	151	Xenopus laevis	40S ribosomal protein S13	1:Experimental evidence at protein level	57.62	1	0.999	15	10	15	26	18	26	15103812600	14346582000	15103812600
tr|Q6GNF2|Q6GNF2_XENLA	Q6GNF2	Q6GNF2_XENLA	rpl30.L	116	Xenopus laevis	60S ribosomal protein L30	2:Experimental evidence at transcript level	77.59	1	0.999	10	10	10	18	18	18	14972374000	14972374000	14972374000
tr|A0A1L8FA08|A0A1L8FA08_XENLA	A0A1L8FA08	A0A1L8FA08_XENLA	ckb.L	381	Xenopus laevis	creatine kinase	3:Protein inferred from homology	63.78	1	0.999	27	13	27	52	25	52	14954458100	7508514300	14954458100
tr|Q8AVX2|Q8AVX2_XENLA	Q8AVX2	Q8AVX2_XENLA	rpl5.S	296	Xenopus laevis	60S ribosomal protein L5-A	2:Experimental evidence at transcript level	77.36	1	0.999	28	2	28	48	5	48	14541406200	5847725600	14541406200
tr|A0A8J1LPR8|A0A8J1LPR8_XENLA	A0A8J1LPR8	A0A8J1LPR8_XENLA	ckb.S	381	Xenopus laevis	creatine kinase	3:Protein inferred from homology	68.77	1	0.999	30	16	16	51	24	24	14411098100	5092297700	5092297700
sp|Q6AZJ9|RS21_XENLA	Q6AZJ9	RS21_XENLA	rps21	83	Xenopus laevis	40S ribosomal protein S21	1:Experimental evidence at protein level	83.13	1	0.999	8	2	8	13	4	13	14179348500	5982388200	14179348500
tr|Q6GNF4|Q6GNF4_XENLA	Q6GNF4	Q6GNF4_XENLA	rps17.L	135	Xenopus laevis	40S ribosomal protein S17	1:Experimental evidence at protein level	73.33	1	0.999	14	14	14	20	20	20	14082197500	14082197500	14082197500
tr|Q6GMC1|Q6GMC1_XENLA	Q6GMC1	Q6GMC1_XENLA	rps27a.S	156	Xenopus laevis	Ubiquitin-40S ribosomal protein S27a	2:Experimental evidence at transcript level	57.69	1	0.999	9	1	9	17	1	17	13737394200	0	13737394200
tr|Q6GPT0|Q6GPT0_XENLA	Q6GPT0	Q6GPT0_XENLA	MGC82636	135	Xenopus laevis	Fatty acid-binding protein, adipocyte	2:Experimental evidence at transcript level	87.41	1	0.999	13	11	13	19	16	19	13605451800	11683235800	13605451800
tr|Q8AVP8|Q8AVP8_XENLA	Q8AVP8	Q8AVP8_XENLA	ppia.S	164	Xenopus laevis	Peptidyl-prolyl cis-trans isomerase	2:Experimental evidence at transcript level	82.32	1	0.999	11	8	11	25	15	25	13601528800	9387003900	13601528800
tr|A0A1L8H8B8|A0A1L8H8B8_XENLA	A0A1L8H8B8	A0A1L8H8B8_XENLA	rpl24.S	155	Xenopus laevis	60S ribosomal protein L24	3:Protein inferred from homology	49.03	1	0.999	11	0	11	19	0	19	13060481000	0	13060481000	tr|A0A1L8HGE0|A0A1L8HGE0_XENLA
sp|P02377|RS24_XENLA	P02377	RS24_XENLA	rps24	132	Xenopus laevis	40S ribosomal protein S24	1:Experimental evidence at protein level	34.09	1	0.999	6	0	6	10	0	10	12738322400	0	12738322400	tr|A0A8J1L411|A0A8J1L411_XENLA, tr|A0A8J1L7J7|A0A8J1L7J7_XENLA
tr|A0A8J0TZY3|A0A8J0TZY3_XENLA	A0A8J0TZY3	A0A8J0TZY3_XENLA	LOC108706570	192	Xenopus laevis	60S ribosomal protein L9	3:Protein inferred from homology	80.21	1	0.999	15	7	15	21	8	21	12702799900	2277578240	12702799900
tr|Q7ZWY6|Q7ZWY6_XENLA	Q7ZWY6	Q7ZWY6_XENLA	rpl9.L	192	Xenopus laevis	60S ribosomal protein L9	2:Experimental evidence at transcript level	79.17	1	0.999	13	5	5	20	7	7	12702799900	477712896	477712896
tr|Q6GPU5|Q6GPU5_XENLA	Q6GPU5	Q6GPU5_XENLA	MGC82602	142	Xenopus laevis	MGC82602 protein	2:Experimental evidence at transcript level	61.27	1	0.999	10	9	10	15	14	15	12345921500	12345921500	12345921500
tr|A0A8J1LKU3|A0A8J1LKU3_XENLA	A0A8J1LKU3	A0A8J1LKU3_XENLA	rps27.L	101	Xenopus laevis	40S ribosomal protein S27	3:Protein inferred from homology	36.63	1	0.999	6	2	6	8	3	8	12283586600	4880506400	12283586600
tr|A0A1L8HUR4|A0A1L8HUR4_XENLA	A0A1L8HUR4	A0A1L8HUR4_XENLA	rpl34.L	153	Xenopus laevis	60S ribosomal protein L34	1:Experimental evidence at protein level	28.1	1	0.999	8	8	8	10	10	10	12161267700	12161267700	12161267700
sp|Q6NUH0|RL31_XENLA	Q6NUH0	RL31_XENLA	rpl31	125	Xenopus laevis	60S ribosomal protein L31	1:Experimental evidence at protein level	41.6	1	0.999	9	9	9	12	12	12	12056118300	12056118300	12056118300
sp|A3KMT2|DAL1A_XENLA	A3KMT2	DAL1A_XENLA	dapl1-a	113	Xenopus laevis	Death-associated protein-like 1-A	4:Protein predicted	65.49	1	0.999	7	1	7	18	2	18	11941409800	3.57636e+06	11941409800
tr|A0A1L8I3J8|A0A1L8I3J8_XENLA	A0A1L8I3J8	A0A1L8I3J8_XENLA	rpl17.L	184	Xenopus laevis	60S ribosomal protein L17	1:Experimental evidence at protein level	59.78	1	0.999	16	0	16	26	0	26	11848553500	0	11848553500	tr|Q6AZV3|Q6AZV3_XENLA
tr|A0A8J0TC52|A0A8J0TC52_XENLA	A0A8J0TC52	A0A8J0TC52_XENLA	LOC108698757	56	Xenopus laevis	40S ribosomal protein S29	3:Protein inferred from homology	50	1	0.999	5	1	5	8	1	8	11812649000	1893876100	11812649000
tr|A0A1L8F9Y5|A0A1L8F9Y5_XENLA	A0A1L8F9Y5	A0A1L8F9Y5_XENLA	pygl.L	856	Xenopus laevis	Alpha-1,4 glucan phosphorylase	3:Protein inferred from homology	62.97	1	0.999	60	14	14	82	16	16	11789568000	1446093570	1446093570
tr|Q63ZG6|Q63ZG6_XENLA	Q63ZG6	Q63ZG6_XENLA	pygl.S	855	Xenopus laevis	Alpha-1,4 glucan phosphorylase	2:Experimental evidence at transcript level	69.82	1	0.999	79	33	79	107	41	107	11789568000	7603467800	11789568000
sp|Q07254|RS10_XENLA	Q07254	RS10_XENLA	rps10	165	Xenopus laevis	40S ribosomal protein S10	1:Experimental evidence at protein level	70.3	1	0.999	14	0	14	25	0	25	11752066000	0	11752066000	tr|A0A8J0UAX0|A0A8J0UAX0_XENLA
tr|Q7SZB0|Q7SZB0_XENLA	Q7SZB0	Q7SZB0_XENLA	rpl35a.S	110	Xenopus laevis	60S ribosomal protein L35a	2:Experimental evidence at transcript level	71.82	1	0.999	13	2	13	20	3	20	11584018400	3902554880	11584018400
tr|A0A8J1MBX7|A0A8J1MBX7_XENLA	A0A8J1MBX7	A0A8J1MBX7_XENLA	ndufb4.S	141	Xenopus laevis	NADH dehydrogenase [ubiquinone] 1 beta subcomplex subunit 4	3:Protein inferred from homology	14.89	1	0.9987	2	0	2	2	0	2	11524129800	0	11524129800	tr|Q3KQ78|Q3KQ78_XENLA
tr|Q7SZA7|Q7SZA7_XENLA	Q7SZA7	Q7SZA7_XENLA	hpgds.S	197	Xenopus laevis	XlGSTS1-1 protein	2:Experimental evidence at transcript level	58.88	1	0.999	11	9	11	15	11	15	11305310200	11305310200	11305310200
tr|Q4QR32|Q4QR32_XENLA	Q4QR32	Q4QR32_XENLA	rps29.S	56	Xenopus laevis	40S ribosomal protein S29	2:Experimental evidence at transcript level	50	0.9983	0.9957	5	1	1	8	1	1	11236370400	912047100	912047100
tr|A0A1L8GL32|A0A1L8GL32_XENLA	A0A1L8GL32	A0A1L8GL32_XENLA	gpi.L	553	Xenopus laevis	Glucose-6-phosphate isomerase	3:Protein inferred from homology	70.34	1	0.999	37	21	37	58	36	58	11043023900	8578510800	11043023900
tr|A0A8J1LTQ8|A0A8J1LTQ8_XENLA	A0A8J1LTQ8	A0A8J1LTQ8_XENLA	LOC108700925	85	Xenopus laevis	40S ribosomal protein S21	3:Protein inferred from homology	69.41	0.9996	0.999	6	1	1	9	1	1	10783078400	0	0
sp|P02362|RS7_XENLA	P02362	RS7_XENLA	rps7	194	Xenopus laevis	40S ribosomal protein S7	1:Experimental evidence at protein level	76.29	1	0.999	21	4	21	30	7	30	10776343600	3408974080	10776343600
sp|Q66KU4|RL36_XENLA	Q66KU4	RL36_XENLA	rpl36	105	Xenopus laevis	60S ribosomal protein L36	1:Experimental evidence at protein level	46.67	1	0.999	9	9	9	15	15	15	10589272100	10589272100	10589272100
sp|P47904|RS27_XENLA	P47904	RS27_XENLA	rps27	84	Xenopus laevis	40S ribosomal protein S27	3:Protein inferred from homology	44.05	1	0.999	6	2	2	7	2	2	10455787500	3052707580	3052707580
tr|Q6ING3|Q6ING3_XENLA	Q6ING3	Q6ING3_XENLA	prdx2.L	202	Xenopus laevis	MGC83078 protein	2:Experimental evidence at transcript level	64.85	1	0.999	11	9	11	15	13	15	10349344800	7823248400	10349344800
tr|A0A1L8F302|A0A1L8F302_XENLA	A0A1L8F302	A0A1L8F302_XENLA	LOC108700142	417	Xenopus laevis	Phosphoglycerate kinase	3:Protein inferred from homology	62.83	1	0.999	23	0	6	36	0	10	10349122600	0	2176732160	tr|Q7ZYH7|Q7ZYH7_XENLA
tr|Q6DD48|Q6DD48_XENLA	Q6DD48	Q6DD48_XENLA	pgk1.L	417	Xenopus laevis	Phosphoglycerate kinase	2:Experimental evidence at transcript level	73.38	1	0.999	26	9	26	39	13	39	10349122600	1817280510	10349122600
tr|Q6GP33|Q6GP33_XENLA	Q6GP33	Q6GP33_XENLA	gpi.S	553	Xenopus laevis	Glucose-6-phosphate isomerase	2:Experimental evidence at transcript level	67.99	1	0.999	32	17	17	44	23	23	10194708500	3565595900	3565595900
tr|A0A8J0TRQ9|A0A8J0TRQ9_XENLA	A0A8J0TRQ9	A0A8J0TRQ9_XENLA	MGC114789	140	Xenopus laevis	40S ribosomal protein S15a	3:Protein inferred from homology	72.14	1	0.999	15	0	15	25	0	25	10183561200	0	10183561200	tr|A0A8J0TY01|A0A8J0TY01_XENLA
tr|Q9I8J7|Q9I8J7_XENLA	Q9I8J7	Q9I8J7_XENLA	tktl2.L	625	Xenopus laevis	MGC69114 protein	2:Experimental evidence at transcript level	60.32	1	0.999	30	27	30	45	42	45	10181804000	10181804000	10181804000
tr|Q6GNV0|Q6GNV0_XENLA	Q6GNV0	Q6GNV0_XENLA	pa2g4.L	390	Xenopus laevis	ErbB3-binding protein 1	2:Experimental evidence at transcript level	75.13	1	0.999	34	7	34	54	10	54	9934751700	6317619700	9934751700
sp|Q7ZYS1|RL19_XENLA	Q7ZYS1	RL19_XENLA	rpl19	197	Xenopus laevis	60S ribosomal protein L19	1:Experimental evidence at protein level	52.79	1	0.999	16	16	16	24	24	24	9858326500	9858326500	9858326500
tr|A0A1L8H4S4|A0A1L8H4S4_XENLA	A0A1L8H4S4	A0A1L8H4S4_XENLA	rpl23a.L	155	Xenopus laevis	60S ribosomal protein L23a	1:Experimental evidence at protein level	54.19	1	0.999	12	7	12	19	13	19	9849160700	8263702500	9849160700
tr|A0A1L8FJ84|A0A1L8FJ84_XENLA	A0A1L8FJ84	A0A1L8FJ84_XENLA	MGC82327	241	Xenopus laevis	Glutathione S-transferase omega	3:Protein inferred from homology	62.24	1	0.999	15	12	15	23	18	23	9348181000	9348181000	9348181000
sp|Q9DED4|CIRBB_XENLA	Q9DED4	CIRBB_XENLA	cirbp-b	166	Xenopus laevis	Cold-inducible RNA-binding protein B	1:Experimental evidence at protein level	71.69	1	0.999	15	2	15	24	3	24	9317633000	0	9317633000
sp|Q6AZV1|HS90B_XENLA	Q6AZV1	HS90B_XENLA	hsp90ab1	722	Xenopus laevis	Heat shock cognate protein HSP 90-beta	2:Experimental evidence at transcript level	63.71	1	0.999	47	0	8	63	0	11	9195149300	0	5212197400	tr|A0A8J0VJ01|A0A8J0VJ01_XENLA
tr|A0A8J1KMK0|A0A8J1KMK0_XENLA	A0A8J1KMK0	A0A8J1KMK0_XENLA	LOC108716102	725	Xenopus laevis	heat shock protein HSP 90-beta isoform X1	3:Protein inferred from homology	65.66	1	0.999	49	10	49	64	12	64	9195149300	3139495420	9195149300
tr|Q8AVI7|Q8AVI7_XENLA	Q8AVI7	Q8AVI7_XENLA	rpl5.L	296	Xenopus laevis	60S ribosomal protein L5-B	1:Experimental evidence at protein level	56.42	1	0.999	26	3	6	39	6	11	9136897000	2468673790	3679985150
sp|P20342|RS15_XENLA	P20342	RS15_XENLA	rps15	145	Xenopus laevis	40S ribosomal protein S15	1:Experimental evidence at protein level	48.97	1	0.999	6	0	6	9	0	9	8967708700	0	8967708700	tr|A0A8J1LIC4|A0A8J1LIC4_XENLA
tr|Q5U5C4|Q5U5C4_XENLA	Q5U5C4	Q5U5C4_XENLA	pa2g4.S	390	Xenopus laevis	Pa2g4 protein	2:Experimental evidence at transcript level	75.13	1	0.999	35	8	8	54	10	10	8793802800	1991446530	1991446530
sp|Q91431|NF7O_XENLA	Q91431	NF7O_XENLA		610	Xenopus laevis	Nuclear factor 7, ovary	2:Experimental evidence at transcript level	71.48	1	0.999	45	25	45	72	43	72	8783343600	5974708200	8783343600
tr|Q4KLF0|Q4KLF0_XENLA	Q4KLF0	Q4KLF0_XENLA	fau.L	133	Xenopus laevis	MGC116435 protein	1:Experimental evidence at protein level	9.02	1	0.999	3	3	3	4	4	4	8731808800	8731808800	8731808800
sp|O73787|GCP3_XENLA	O73787	GCP3_XENLA	tubgcp3	906	Xenopus laevis	Gamma-tubulin complex component 3 homolog	1:Experimental evidence at protein level	59.05	1	0.999	55	1	55	70	2	70	8710922200	1152065790	8710922200
tr|Q6PF23|Q6PF23_XENLA	Q6PF23	Q6PF23_XENLA	tubgcp3.S	906	Xenopus laevis	Gamma-tubulin complex component	2:Experimental evidence at transcript level	59.05	1	0.999	55	1	1	69	1	1	8710922200	0	0
tr|A0A1L8HH01|A0A1L8HH01_XENLA	A0A1L8HH01	A0A1L8HH01_XENLA	tubgcp3.L	904	Xenopus laevis	Gamma-tubulin complex component	3:Protein inferred from homology	56.42	1	0.999	51	16	16	60	20	20	8668833800	3045949950	3045949950
sp|P45593|COF1B_XENLA	P45593	COF1B_XENLA	cfl1-b	168	Xenopus laevis	Cofilin-1-B	1:Experimental evidence at protein level	78.57	1	0.999	18	13	18	25	18	25	8649549800	4617679400	8649549800
tr|A0A8J0T6B8|A0A8J0T6B8_XENLA	A0A8J0T6B8	A0A8J0T6B8_XENLA	tubgcp2.L	896	Xenopus laevis	Gamma-tubulin complex component	3:Protein inferred from homology	58.15	1	0.999	44	44	44	68	68	68	8623341600	8623341600	8623341600
sp|Q92021|NF7B_XENLA	Q92021	NF7B_XENLA		609	Xenopus laevis	Nuclear factor 7, brain	1:Experimental evidence at protein level	66.83	1	0.999	36	16	16	55	26	26	8461022700	2537086460	2537086460
tr|A0A8J0TMQ6|A0A8J0TMQ6_XENLA	A0A8J0TMQ6	A0A8J0TMQ6_XENLA	eml1.S	815	Xenopus laevis	echinoderm microtubule associated protein like 1 S homeolog isoform X1	3:Protein inferred from homology	42.7	1	0.999	24	12	12	38	19	19	8399634900	4277435390	4277435390
tr|A0A8J1LSS7|A0A8J1LSS7_XENLA	A0A8J1LSS7	A0A8J1LSS7_XENLA	LOC108701277	354	Xenopus laevis	uncharacterized protein LOC108701277 isoform X1	4:Protein predicted	53.11	1	0.999	15	15	15	22	22	22	8376321500	8376321500	8376321500
tr|A0A1L8H102|A0A1L8H102_XENLA	A0A1L8H102	A0A1L8H102_XENLA	rpl37a.L	92	Xenopus laevis	60S ribosomal protein L37a isoform X3	1:Experimental evidence at protein level	59.78	1	0.999	6	0	6	12	0	12	8265969700	0	8265969700	tr|A0A8J1MRV6|A0A8J1MRV6_XENLA
tr|A0AUT4|A0AUT4_XENLA	A0AUT4	A0AUT4_XENLA	LOC100036778	533	Xenopus laevis	T-complex protein 1 subunit epsilon	2:Experimental evidence at transcript level	75.05	1	0.999	37	11	37	51	13	51	8025011200	1194579200	8025011200
tr|Q7ZTM0|Q7ZTM0_XENLA	Q7ZTM0	Q7ZTM0_XENLA	cct5.S	541	Xenopus laevis	T-complex protein 1 subunit epsilon	2:Experimental evidence at transcript level	65.43	1	0.999	34	8	8	47	9	9	8025011200	2385159170	2385159170
tr|Q6NTQ5|Q6NTQ5_XENLA	Q6NTQ5	Q6NTQ5_XENLA	tcp1.S	555	Xenopus laevis	T-complex protein 1 subunit alpha	2:Experimental evidence at transcript level	62.34	1	0.999	31	6	31	46	8	46	7869945900	3613279230	7869945900
tr|Q7ZXN9|Q7ZXN9_XENLA	Q7ZXN9	Q7ZXN9_XENLA	tcp1.L	555	Xenopus laevis	T-complex protein 1 subunit alpha	2:Experimental evidence at transcript level	61.08	1	0.999	31	6	6	46	8	8	7869945900	526654272	526654272
tr|A0A8J1LFX4|A0A8J1LFX4_XENLA	A0A8J1LFX4	A0A8J1LFX4_XENLA	eml2.L	858	Xenopus laevis	echinoderm microtubule associated protein like 2 L homeolog isoform X1	3:Protein inferred from homology	42.89	1	0.999	28	16	28	44	25	44	7837612500	3863403260	7837612500
sp|P45695|COF1A_XENLA	P45695	COF1A_XENLA	cfl1-a	168	Xenopus laevis	Cofilin-1-A	1:Experimental evidence at protein level	85.71	1	0.999	15	1	10	20	1	13	7597658100	202047168	3356203260
sp|O93477|SAHHB_XENLA	O93477	SAHHB_XENLA	ahcy-b	433	Xenopus laevis	Adenosylhomocysteinase B	2:Experimental evidence at transcript level	59.58	1	0.999	26	5	24	31	5	29	7557366800	2035436670	7557366800
sp|P51893|SAHHA_XENLA	P51893	SAHHA_XENLA	ahcy-a	433	Xenopus laevis	Adenosylhomocysteinase A	2:Experimental evidence at transcript level	60.74	1	0.999	26	0	7	33	0	9	7557366800	0	1373258370
tr|A0A8J1LEM9|A0A8J1LEM9_XENLA	A0A8J1LEM9	A0A8J1LEM9_XENLA	rpl36a.L	112	Xenopus laevis	ribosomal protein L36a L homeolog isoform X1	3:Protein inferred from homology	48.21	1	0.999	13	8	13	17	9	17	7500124700	7500124700	7500124700
tr|Q8UW77|Q8UW77_XENLA	Q8UW77	Q8UW77_XENLA	mapre1.S	295	Xenopus laevis	Microtubule-associated protein RP/EB family member 1	2:Experimental evidence at transcript level	78.64	1	0.999	23	4	23	33	5	33	7493832200	494861792	7493832200
tr|Q8UW78|Q8UW78_XENLA	Q8UW78	Q8UW78_XENLA	mapre1.L	295	Xenopus laevis	Microtubule-associated protein RP/EB family member 1	2:Experimental evidence at transcript level	70.51	1	0.999	20	1	1	29	1	1	7493832200	164560496	164560496
tr|Q6NRY1|Q6NRY1_XENLA	Q6NRY1	Q6NRY1_XENLA	habp4.S	379	Xenopus laevis	MGC81067 protein	2:Experimental evidence at transcript level	60.95	1	0.999	26	24	26	42	37	42	7453588000	4559004700	7453588000
tr|Q6GNH1|Q6GNH1_XENLA	Q6GNH1	Q6GNH1_XENLA	rpl23.S	140	Xenopus laevis	60S ribosomal protein L23	1:Experimental evidence at protein level	72.14	1	0.999	13	13	13	16	16	16	7276817400	7276817400	7276817400
tr|Q6INS0|Q6INS0_XENLA	Q6INS0	Q6INS0_XENLA	gstt1.L	242	Xenopus laevis	glutathione transferase	2:Experimental evidence at transcript level	65.29	1	0.999	15	8	15	20	11	20	7098368500	6608367600	7098368500
tr|Q7SZU3|Q7SZU3_XENLA	Q7SZU3	Q7SZU3_XENLA	rps10.S	165	Xenopus laevis	Rps10-prov protein	2:Experimental evidence at transcript level	68.48	1	0.999	14	3	3	24	4	4	7062108700	3272829950	3272829950
tr|A0A1L8HG76|A0A1L8HG76_XENLA	A0A1L8HG76	A0A1L8HG76_XENLA	cct6a.L	531	Xenopus laevis	T-complex protein 1 subunit zeta	3:Protein inferred from homology	58.38	1	0.999	28	9	28	36	11	36	6993480700	4072551680	6993480700
tr|Q6GMA6|Q6GMA6_XENLA	Q6GMA6	Q6GMA6_XENLA	cct6a.S	531	Xenopus laevis	MGC81949 protein	2:Experimental evidence at transcript level	45.2	1	0.999	24	5	5	30	5	5	6993480700	139351888	139351888
tr|Q8AVE3|Q8AVE3_XENLA	Q8AVE3	Q8AVE3_XENLA	hspa5.S	655	Xenopus laevis	78 kDa glucose-regulated protein	2:Experimental evidence at transcript level	26.41	1	0.999	14	3	12	15	3	13	6984082400	416264512	416264512
tr|Q6GQB3|Q6GQB3_XENLA	Q6GQB3	Q6GQB3_XENLA	prdx1.S	199	Xenopus laevis	MGC80194 protein	2:Experimental evidence at transcript level	47.24	1	0.999	5	2	3	5	2	3	6706471900	74672136	74672136
tr|Q7ZXZ9|Q7ZXZ9_XENLA	Q7ZXZ9	Q7ZXZ9_XENLA	eftud2.S	974	Xenopus laevis	116 kDa U5 small nuclear ribonucleoprotein component	2:Experimental evidence at transcript level	24.54	1	0.999	20	1	20	20	1	20	6650081300	0	6650081300
tr|Q6AZL6|Q6AZL6_XENLA	Q6AZL6	Q6AZL6_XENLA	eif4a1.S	406	Xenopus laevis	RNA helicase	2:Experimental evidence at transcript level	58.62	1	0.999	26	2	13	35	3	18	6604042800	594082240	4427772900
tr|Q6NU02|Q6NU02_XENLA	Q6NU02	Q6NU02_XENLA	eif4a1.L	406	Xenopus laevis	RNA helicase	2:Experimental evidence at transcript level	63.05	1	0.999	26	2	2	35	3	3	6604042800	1679942660	1679942660
tr|A0A1L8HIP9|A0A1L8HIP9_XENLA	A0A1L8HIP9	A0A1L8HIP9_XENLA	krt8.1.L	512	Xenopus laevis	keratin, type II cytoskeletal 8-like	3:Protein inferred from homology	61.33	1	0.999	36	10	36	44	14	44	6599602200	4294317060	6599602200
tr|Q7ZXU4|Q7ZXU4_XENLA	Q7ZXU4	Q7ZXU4_XENLA	krt8.1.S	507	Xenopus laevis	Krt8 protein	2:Experimental evidence at transcript level	46.35	1	0.999	27	0	3	30	0	3	6590212600	0	0
tr|Q8AVB7|Q8AVB7_XENLA	Q8AVB7	Q8AVB7_XENLA	cct2.S	535	Xenopus laevis	T-complex protein 1 subunit beta	2:Experimental evidence at transcript level	74.77	1	0.999	33	16	33	48	21	48	6397746200	4592042500	6397746200
sp|P50143|TCPG_XENLA	P50143	TCPG_XENLA	cct3	547	Xenopus laevis	T-complex protein 1 subunit gamma	2:Experimental evidence at transcript level	74.59	1	0.999	44	5	44	59	7	59	6324955100	2469739780	6324955100
tr|A0A8J0U8H0|A0A8J0U8H0_XENLA	A0A8J0U8H0	A0A8J0U8H0_XENLA	habp4.L	418	Xenopus laevis	uncharacterized protein LOC398807 isoform X1	4:Protein predicted	54.31	1	0.999	26	24	24	37	32	32	6203544100	2960438780	2960438780
tr|A0A1L8HTT3|A0A1L8HTT3_XENLA	A0A1L8HTT3	A0A1L8HTT3_XENLA	paics.1.L	983	Xenopus laevis	multifunctional protein ADE2-like isoform X1	3:Protein inferred from homology	29.09	1	0.999	29	14	29	39	18	39	6140761600	3576366080	6140761600
tr|Q5XGW4|Q5XGW4_XENLA	Q5XGW4	Q5XGW4_XENLA	cct4.S	541	Xenopus laevis	T-complex protein 1 subunit delta	2:Experimental evidence at transcript level	61.55	1	0.999	27	6	6	38	6	6	6003822600	154006544	154006544
tr|Q6GN66|Q6GN66_XENLA	Q6GN66	Q6GN66_XENLA	cct4.L	539	Xenopus laevis	T-complex protein 1 subunit delta	2:Experimental evidence at transcript level	75.7	1	0.999	32	11	31	46	14	42	6003822600	1031696320	5074531300
tr|A0A8J0VD96|A0A8J0VD96_XENLA	A0A8J0VD96	A0A8J0VD96_XENLA	eif4a2.L	407	Xenopus laevis	RNA helicase	3:Protein inferred from homology	31.2	0	0.999	13	0	12	17	0	15	6002113500	0	4778837000
tr|A0A1L8GYM0|A0A1L8GYM0_XENLA	A0A1L8GYM0	A0A1L8GYM0_XENLA	cct2.L	535	Xenopus laevis	T-complex protein 1 subunit beta	3:Protein inferred from homology	71.4	1	0.999	30	13	13	41	14	14	5970579500	1107674370	1107674370
tr|Q7ZTL5|Q7ZTL5_XENLA	Q7ZTL5	Q7ZTL5_XENLA	cct8.L	546	Xenopus laevis	T-complex protein 1 subunit theta	2:Experimental evidence at transcript level	78.21	1	0.999	39	22	39	52	29	52	5956719600	5381765100	5956719600
tr|A0A1L8HHY6|A0A1L8HHY6_XENLA	A0A1L8HHY6	A0A1L8HHY6_XENLA	atp5f1b.L	525	Xenopus laevis	ATP synthase subunit beta	3:Protein inferred from homology	56.38	1	0.999	19	2	19	25	2	25	5894268900	907750400	5894268900
tr|Q7ZWR6|Q7ZWR6_XENLA	Q7ZWR6	Q7ZWR6_XENLA	atp5f1b.S	525	Xenopus laevis	ATP synthase subunit beta	2:Experimental evidence at transcript level	55.24	1	0.999	19	2	2	25	2	2	5894268900	1825499260	1825499260
sp|Q7ZYF2|TCTP_XENLA	Q7ZYF2	TCTP_XENLA	tpt1	172	Xenopus laevis	Translationally-controlled tumor protein homolog	1:Experimental evidence at protein level	90.7	1	0.999	14	14	14	21	21	21	5786865700	5786865700	5786865700
tr|Q8AVW5|Q8AVW5_XENLA	Q8AVW5	Q8AVW5_XENLA	ywhaz.S	245	Xenopus laevis	14-3-3 protein zeta a	2:Experimental evidence at transcript level	57.14	1	0.999	20	1	20	27	2	27	5731484700	0	5731484700
tr|Q5FWM7|Q5FWM7_XENLA	Q5FWM7	Q5FWM7_XENLA	fabp4.L	133	Xenopus laevis	Fatty acid-binding protein, adipocyte	2:Experimental evidence at transcript level	63.91	1	0.999	8	6	6	9	6	6	5664065500	438967360	438967360
tr|Q6GLT0|Q6GLT0_XENLA	Q6GLT0	Q6GLT0_XENLA	paics.1.S	425	Xenopus laevis	MGC84289 protein	2:Experimental evidence at transcript level	48.71	1	0.999	19	4	4	25	4	4	5661900800	105345280	105345280
sp|Q6GLZ5|SEPT7_XENLA	Q6GLZ5	SEPT7_XENLA	septin7	425	Xenopus laevis	Septin-7	2:Experimental evidence at transcript level	64	1	0.999	25	0	25	43	0	43	5638688300	0	5638688300	tr|A0A8J1KXA6|A0A8J1KXA6_XENLA
tr|A0A1L8HSP3|A0A1L8HSP3_XENLA	A0A1L8HSP3	A0A1L8HSP3_XENLA	cct7.L	543	Xenopus laevis	T-complex protein 1 subunit eta	3:Protein inferred from homology	67.22	1	0.999	33	9	33	43	12	43	5602975700	4254511360	5602975700
tr|A2VDA2|A2VDA2_XENLA	A2VDA2	A2VDA2_XENLA	sri.L	196	Xenopus laevis	LOC100037199 protein	2:Experimental evidence at transcript level	56.12	1	0.999	11	4	11	14	5	14	5580655100	2712990980	5580655100
tr|A0A8J1L1X0|A0A8J1L1X0_XENLA	A0A8J1L1X0	A0A8J1L1X0_XENLA	septin7.S	463	Xenopus laevis	Septin	3:Protein inferred from homology	32.61	1	0.999	16	1	1	28	1	1	5412609000	0	0
tr|A0A8J0Q0Y8|A0A8J0Q0Y8_XENLA	A0A8J0Q0Y8	A0A8J0Q0Y8_XENLA	nedd1.L	671	Xenopus laevis	NEDD1 gamma-tubulin ring complex targeting factor L homeolog	4:Protein predicted	60.66	1	0.999	31	20	31	43	27	43	5347573800	4349907500	5347573800
tr|A0A1L8EMZ3|A0A1L8EMZ3_XENLA	A0A1L8EMZ3	A0A1L8EMZ3_XENLA	septin9.S	576	Xenopus laevis	septin 9 S homeolog isoform X1	3:Protein inferred from homology	45.83	1	0.999	25	6	25	32	10	32	5247450100	1253569280	5247450100
tr|A0A1L8EUK6|A0A1L8EUK6_XENLA	A0A1L8EUK6	A0A1L8EUK6_XENLA	septin9.L	576	Xenopus laevis	septin-9 isoform X1	3:Protein inferred from homology	43.92	1	0.999	24	5	5	30	8	8	5247450100	224506560	224506560
tr|A0A8J0U0U7|A0A8J0U0U7_XENLA	A0A8J0U0U7	A0A8J0U0U7_XENLA	atic.S	589	Xenopus laevis	Bifunctional purine biosynthesis protein ATIC	3:Protein inferred from homology	62.14	1	0.999	24	5	24	31	6	31	5246734800	823847490	5246734800
tr|Q3KQ54|Q3KQ54_XENLA	Q3KQ54	Q3KQ54_XENLA	atic.L	589	Xenopus laevis	Bifunctional purine biosynthesis protein ATIC	2:Experimental evidence at transcript level	56.37	1	0.999	24	5	5	31	6	6	5246734800	1765939710	1765939710
tr|A0A8J1LHZ9|A0A8J1LHZ9_XENLA	A0A8J1LHZ9	A0A8J1LHZ9_XENLA	atp5f1a.S	582	Xenopus laevis	ATP synthase subunit alpha	3:Protein inferred from homology	45.36	1	0.999	28	1	6	34	1	6	5219511300	1070920060	2434528510
tr|Q68EY5|Q68EY5_XENLA	Q68EY5	Q68EY5_XENLA	atp5f1a.L	553	Xenopus laevis	ATP synthase subunit alpha	2:Experimental evidence at transcript level	53.89	1	0.999	31	0	4	39	0	6	5219511300	0	1317533950
sp|P08428|ATPA_XENLA	P08428	ATPA_XENLA	atp5f1a	545	Xenopus laevis	ATP synthase subunit alpha, mitochondrial	2:Experimental evidence at transcript level	46.61	0	0.999	26	0	22	34	0	28	5219511300	0	5219511300
tr|Q5FWK8|Q5FWK8_XENLA	Q5FWK8	Q5FWK8_XENLA	alox12b.S	670	Xenopus laevis	MGC85124 protein	2:Experimental evidence at transcript level	43.88	1	0.999	26	21	26	36	29	36	5205112800	4487931400	5205112800
sp|P23787|TERA_XENLA	P23787	TERA_XENLA	vcp	805	Xenopus laevis	Transitional endoplasmic reticulum ATPase	1:Experimental evidence at protein level	66.21	1	0.999	49	9	49	60	9	60	5079026200	1742925570	5079026200
tr|A0A8J1LA55|A0A8J1LA55_XENLA	A0A8J1LA55	A0A8J1LA55_XENLA	vcp.L	805	Xenopus laevis	Transitional endoplasmic reticulum ATPase	3:Protein inferred from homology	65.47	1	0.999	46	6	6	57	6	6	5079026200	208816896	208816896
tr|Q4FZP7|Q4FZP7_XENLA	Q4FZP7	Q4FZP7_XENLA	rpl39.S	51	Xenopus laevis	MGC116452 protein	1:Experimental evidence at protein level	23.53	1	0.999	2	2	2	7	7	7	5059531300	5059531300	5059531300
tr|A0A8J1MTC9|A0A8J1MTC9_XENLA	A0A8J1MTC9	A0A8J1MTC9_XENLA	rps13.L	155	Xenopus laevis	ribosomal protein S13 L homeolog isoform X1	3:Protein inferred from homology	27.1	1	0.999	7	2	2	10	2	2	5051491300	0	0
tr|Q6IRQ8|Q6IRQ8_XENLA	Q6IRQ8	Q6IRQ8_XENLA	pgam1.L	254	Xenopus laevis	Phosphoglycerate mutase	2:Experimental evidence at transcript level	84.25	1	0.999	16	6	16	20	8	20	5034931700	2390001920	5034931700
tr|A0A8J0TPU4|A0A8J0TPU4_XENLA	A0A8J0TPU4	A0A8J0TPU4_XENLA	kpnb1.S	876	Xenopus laevis	importin subunit beta isoform X1	3:Protein inferred from homology	35.39	1	0.999	27	0	2	38	0	3	4966678000	0	1230547460
tr|A0A8J1LV55|A0A8J1LV55_XENLA	A0A8J1LV55	A0A8J1LV55_XENLA	LOC108700788	876	Xenopus laevis	importin subunit beta-like isoform X1	3:Protein inferred from homology	33.79	1	0.999	26	1	26	36	1	36	4966678000	211849136	4966678000
tr|Q7SZA5|Q7SZA5_XENLA	Q7SZA5	Q7SZA5_XENLA	rpl29.L	75	Xenopus laevis	60S ribosomal protein L29	2:Experimental evidence at transcript level	52	1	0.999	4	4	4	6	6	6	4964088800	4964088800	4964088800
sp|O93235|CIRBA_XENLA	O93235	CIRBA_XENLA	cirbp-a	166	Xenopus laevis	Cold-inducible RNA-binding protein A	1:Experimental evidence at protein level	66.87	1	0.999	13	10	10	22	18	18	4942584800	3726760190	3726760190
tr|Q569R9|Q569R9_XENLA	Q569R9	Q569R9_XENLA	sri.S	196	Xenopus laevis	Sri protein	2:Experimental evidence at transcript level	45.92	1	0.999	9	4	4	12	5	5	4842356700	502049664	502049664
tr|Q6AZP8|Q6AZP8_XENLA	Q6AZP8	Q6AZP8_XENLA	pgam1.S	254	Xenopus laevis	Phosphoglycerate mutase	2:Experimental evidence at transcript level	64.96	1	0.999	12	2	2	14	2	2	4838150700	493925760	493925760
tr|Q7SZ34|Q7SZ34_XENLA	Q7SZ34	Q7SZ34_XENLA	stmn1.S	145	Xenopus laevis	Stathmin	2:Experimental evidence at transcript level	43.45	1	0.999	11	1	11	12	1	12	4834135000	0	4834135000
sp|Q09006|STM1A_XENLA	Q09006	STM1A_XENLA	stmn1-a	145	Xenopus laevis	Stathmin-1-A	2:Experimental evidence at transcript level	40.69	0.9998	0.9982	11	1	1	12	1	1	4834135000	189177744	189177744
tr|Q7ZXH6|Q7ZXH6_XENLA	Q7ZXH6	Q7ZXH6_XENLA	ywhaq.S	246	Xenopus laevis	Ywhaq-prov protein	2:Experimental evidence at transcript level	54.07	1	0.999	17	9	14	23	14	19	4794246100	2408322560	2759639040
sp|Q91636|KIF2C_XENLA	Q91636	KIF2C_XENLA	kif2c	730	Xenopus laevis	Kinesin-like protein KIF2C	1:Experimental evidence at protein level	49.18	1	0.999	32	8	8	40	8	8	4754237400	1220106500	1220106500
tr|A0A1L8GM91|A0A1L8GM91_XENLA	A0A1L8GM91	A0A1L8GM91_XENLA	kif2c.L	730	Xenopus laevis	Kinesin-like protein	3:Protein inferred from homology	55.48	1	0.999	37	13	37	46	14	46	4754237400	340261312	4754237400
sp|Q8AVQ3|143BB_XENLA	Q8AVQ3	143BB_XENLA	ywhab-b	244	Xenopus laevis	14-3-3 protein beta/alpha-B	2:Experimental evidence at transcript level	66.8	1	0.999	12	1	9	15	1	11	4645823500	0	2421495300
sp|Q5XHK2|143BA_XENLA	Q5XHK2	143BA_XENLA	ywhab-a	244	Xenopus laevis	14-3-3 protein beta/alpha-A	2:Experimental evidence at transcript level	66.8	0.9999	0.999	12	0	1	15	0	1	4645823500	0	0
tr|A0A8J1LIT8|A0A8J1LIT8_XENLA	A0A8J1LIT8	A0A8J1LIT8_XENLA	LOC108698775	891	Xenopus laevis	echinoderm microtubule-associated protein-like 1 isoform X1	3:Protein inferred from homology	41.86	1	0.999	33	7	7	45	8	8	4628586500	440458560	440458560
tr|A0A8J1LL71|A0A8J1LL71_XENLA	A0A8J1LL71	A0A8J1LL71_XENLA	LOC108699781	868	Xenopus laevis	echinoderm microtubule-associated protein-like 1 isoform X1	3:Protein inferred from homology	48.5	1	0.999	34	8	32	46	9	43	4628586500	1153028350	3385249280
tr|A0A1L8H537|A0A1L8H537_XENLA	A0A1L8H537	A0A1L8H537_XENLA	cct8.S	554	Xenopus laevis	T-complex protein 1 subunit theta	3:Protein inferred from homology	33.57	1	0.999	18	1	1	24	1	1	4456980000	0	0
tr|A0A1L8GBH6|A0A1L8GBH6_XENLA	A0A1L8GBH6	A0A1L8GBH6_XENLA	ywhaq.L	246	Xenopus laevis	14-3-3 protein theta	3:Protein inferred from homology	67.07	1	0.999	17	9	9	21	12	12	4456185300	1324545150	1324545150
tr|A0A1L8GSP7|A0A1L8GSP7_XENLA	A0A1L8GSP7	A0A1L8GSP7_XENLA	tubgcp4.S	666	Xenopus laevis	Gamma-tubulin complex component	3:Protein inferred from homology	34.23	1	0.999	18	3	3	22	3	3	4304210400	289641504	289641504
tr|Q642S3|Q642S3_XENLA	Q642S3	Q642S3_XENLA	tubgcp4.L	666	Xenopus laevis	Gamma-tubulin complex component	1:Experimental evidence at protein level	37.69	1	0.999	20	5	20	24	5	24	4304210400	1195058690	4304210400
sp|Q9DE33|SEP2A_XENLA	Q9DE33	SEP2A_XENLA	sept2-a	356	Xenopus laevis	Septin-2A	1:Experimental evidence at protein level	62.08	1	0.999	20	0	5	26	0	5	4083033090	0	880974590	tr|B7ZR20|B7ZR20_XENLA
tr|A0A1L8G4K7|A0A1L8G4K7_XENLA	A0A1L8G4K7	A0A1L8G4K7_XENLA	septin2.S	352	Xenopus laevis	septin-2B	3:Protein inferred from homology	69.03	1	0.999	24	0	23	33	0	32	4083033090	0	4083033090
sp|Q7ZWU1|STIP1_XENLA	Q7ZWU1	STIP1_XENLA	stip1	543	Xenopus laevis	Stress-induced-phosphoprotein 1	2:Experimental evidence at transcript level	62.62	1	0.999	30	19	30	35	23	35	3919700480	3919700480	3919700480
sp|Q7ZY81|NPL1B_XENLA	Q7ZY81	NPL1B_XENLA	nap1l1-b	393	Xenopus laevis	Nucleosome assembly protein 1-like 1-B	1:Experimental evidence at protein level	45.55	1	0.999	13	1	13	16	2	16	3872490240	124650576	3872490240
tr|A0A8J0UN15|A0A8J0UN15_XENLA	A0A8J0UN15	A0A8J0UN15_XENLA	nap1l1.L	392	Xenopus laevis	nucleosome assembly protein 1-like 1-B isoform X1	3:Protein inferred from homology	45.41	0.9999	0.999	13	1	1	15	1	1	3872490240	0	0
tr|Q6PAD4|Q6PAD4_XENLA	Q6PAD4	Q6PAD4_XENLA	tkt.L	627	Xenopus laevis	MGC68785 protein	2:Experimental evidence at transcript level	22.81	1	0.999	13	8	10	14	8	11	3854268670	0	0
tr|Q5M781|Q5M781_XENLA	Q5M781	Q5M781_XENLA	dynll2.L	89	Xenopus laevis	Dynein light chain	2:Experimental evidence at transcript level	64.04	1	0.999	7	4	5	9	4	5	3821961730	1131499900	1314021760
tr|Q5U4L0|Q5U4L0_XENLA	Q5U4L0	Q5U4L0_XENLA	cgl.2.L	320	Xenopus laevis	LOC100101274 protein	2:Experimental evidence at transcript level	41.25	1	0.999	11	3	11	14	3	14	3784966140	627680960	3784966140
tr|A0A8J1MRE3|A0A8J1MRE3_XENLA	A0A8J1MRE3	A0A8J1MRE3_XENLA	LOC121402019	320	Xenopus laevis	intelectin-1-like	4:Protein predicted	36.56	0.9996	0.999	9	1	1	12	1	1	3784966140	360445536	360445536
tr|A0A8J0UGW4|A0A8J0UGW4_XENLA	A0A8J0UGW4	A0A8J0UGW4_XENLA	ywhae.L	255	Xenopus laevis	14-3-3 protein epsilon isoform X1	3:Protein inferred from homology	56.08	1	0.999	12	0	10	18	0	16	3755657980	0	2762064380	tr|O57468|O57468_XENLA
tr|A0A1L8FNR6|A0A1L8FNR6_XENLA	A0A1L8FNR6	A0A1L8FNR6_XENLA	pold1.L	1109	Xenopus laevis	DNA polymerase	3:Protein inferred from homology	57.98	1	0.999	53	51	53	66	64	66	3754122240	3754122240	3754122240
tr|Q7SZB1|Q7SZB1_XENLA	Q7SZB1	Q7SZB1_XENLA	pfn1.S	137	Xenopus laevis	Profilin	2:Experimental evidence at transcript level	67.88	1	0.999	9	6	9	11	8	11	3649723900	3649723900	3649723900
tr|Q6GPR8|Q6GPR8_XENLA	Q6GPR8	Q6GPR8_XENLA	dynll1.L	89	Xenopus laevis	Dynein light chain	2:Experimental evidence at transcript level	64.04	1	0.999	9	3	9	11	3	11	3607386880	0	3607386880
tr|Q6NTS8|Q6NTS8_XENLA	Q6NTS8	Q6NTS8_XENLA	dynll1.S	89	Xenopus laevis	Dynein light chain	2:Experimental evidence at transcript level	64.04	1	0.999	8	2	2	10	2	2	3607386880	0	0
tr|Q6PCI8|Q6PCI8_XENLA	Q6PCI8	Q6PCI8_XENLA	pc.1.L	1177	Xenopus laevis	Pyruvate carboxylase	2:Experimental evidence at transcript level	10.71	1	0.999	9	8	9	9	8	9	3605644800	3605644800	3605644800
tr|Q5XHE0|Q5XHE0_XENLA	Q5XHE0	Q5XHE0_XENLA	taldo1.L	338	Xenopus laevis	Transaldolase	2:Experimental evidence at transcript level	37.28	1	0.999	14	14	14	16	16	16	3579419140	3579419140	3579419140
sp|Q6AXA6|SEP8A_XENLA	Q6AXA6	SEP8A_XENLA	sept8-a	427	Xenopus laevis	Septin-8-A	2:Experimental evidence at transcript level	18.5	1	0.999	6	0	5	8	0	5	3487760130	0	1685680130	tr|A0A8J0UFV6|A0A8J0UFV6_XENLA
tr|A0A8J0THM8|A0A8J0THM8_XENLA	A0A8J0THM8	A0A8J0THM8_XENLA	septin6.L	434	Xenopus laevis	Septin	3:Protein inferred from homology	45.16	1	0.999	16	6	11	22	8	15	3487760130	364798368	1450171650
tr|A0A8J0TPF8|A0A8J0TPF8_XENLA	A0A8J0TPF8	A0A8J0TPF8_XENLA	septin6.S	450	Xenopus laevis	Septin	3:Protein inferred from homology	39.56	1	0.999	13	3	3	17	3	3	3487760130	0	0
tr|A0A8J1LQ52|A0A8J1LQ52_XENLA	A0A8J1LQ52	A0A8J1LQ52_XENLA	septin11.S	484	Xenopus laevis	septin 11 S homeolog isoform X1	3:Protein inferred from homology	36.36	1	0.999	18	6	11	22	6	13	3487760130	223807680	903250560
tr|A0A8J0TPF7|A0A8J0TPF7_XENLA	A0A8J0TPF7	A0A8J0TPF7_XENLA	ranbp1.L	210	Xenopus laevis	RAN binding protein 1 L homeolog isoform X1	4:Protein predicted	33.33	1	0.999	8	8	8	9	9	9	3474091520	3474091520	3474091520
tr|A0A8J0TWM1|A0A8J0TWM1_XENLA	A0A8J0TWM1	A0A8J0TWM1_XENLA	akr1b1.L	318	Xenopus laevis	aldo-keto reductase family 1 member B1	3:Protein inferred from homology	37.11	1	0.999	10	2	2	16	5	5	3454748670	955616640	955616640
tr|Q6PAB5|Q6PAB5_XENLA	Q6PAB5	Q6PAB5_XENLA	akr1b1.S	318	Xenopus laevis	MGC68609 protein	2:Experimental evidence at transcript level	49.69	1	0.999	13	5	13	17	6	17	3454748670	900396800	3454748670
tr|Q6DDD9|Q6DDD9_XENLA	Q6DDD9	Q6DDD9_XENLA	anxa5.L	323	Xenopus laevis	Annexin	2:Experimental evidence at transcript level	57.89	1	0.999	14	10	14	23	16	23	3446040580	1846895230	3446040580
tr|A0A8J0TRS1|A0A8J0TRS1_XENLA	A0A8J0TRS1	A0A8J0TRS1_XENLA	cpne1.L	534	Xenopus laevis	copine I L homeolog isoform X1	3:Protein inferred from homology	45.69	1	0.999	21	12	12	24	14	14	3342795260	1557845500	1557845500
tr|Q6INK1|Q6INK1_XENLA	Q6INK1	Q6INK1_XENLA	cpne1.S	533	Xenopus laevis	MGC82415 protein	2:Experimental evidence at transcript level	52.16	1	0.999	24	15	24	26	16	26	3342795260	1377741820	3342795260
sp|Q4U0Y4|NPL1A_XENLA	Q4U0Y4	NPL1A_XENLA	nap1l1-a	392	Xenopus laevis	Nucleosome assembly protein 1-like 1-A	1:Experimental evidence at protein level	42.86	1	0.999	10	0	3	12	0	4	3207372540	0	938824510	tr|A0A1L8GUC2|A0A1L8GUC2_XENLA
tr|Q7T0R7|Q7T0R7_XENLA	Q7T0R7	Q7T0R7_XENLA	cndp2.S	474	Xenopus laevis	CNDP dipeptidase 2 b	2:Experimental evidence at transcript level	42.19	1	0.999	18	9	18	24	10	24	3187220220	2407840510	3187220220
tr|A0A1L8EXD6|A0A1L8EXD6_XENLA	A0A1L8EXD6	A0A1L8EXD6_XENLA	LOC108701509	142	Xenopus laevis	hemoglobin subunit alpha-3-like	3:Protein inferred from homology	21.13	0.9969	0.999	3	1	1	3	1	1	3178728450	0	0
tr|A0A1L8EQ06|A0A1L8EQ06_XENLA	A0A1L8EQ06	A0A1L8EQ06_XENLA	LOC108703099	142	Xenopus laevis	hemoglobin subunit alpha-3-like	3:Protein inferred from homology	28.17	0.9927	0.9976	3	0	1	3	0	1	3178728450	0	0
sp|Q9PT63|CKAP5_XENLA	Q9PT63	CKAP5_XENLA	ckap5-a	2065	Xenopus laevis	Cytoskeleton-associated protein 5-A	1:Experimental evidence at protein level	38.01	1	0.999	59	1	1	65	1	1	3166029060	0	0
tr|A0A1L8GDM4|A0A1L8GDM4_XENLA	A0A1L8GDM4	A0A1L8GDM4_XENLA	ckap5.S	2061	Xenopus laevis	cytoskeleton-associated protein 5-A-like isoform X2	3:Protein inferred from homology	29.74	1	0.999	49	1	20	57	1	24	3166029060	0	370457856
tr|A0A8J1MU74|A0A8J1MU74_XENLA	A0A8J1MU74	A0A8J1MU74_XENLA	ckap5.L	2073	Xenopus laevis	cytoskeleton-associated protein 5-A isoform X1	3:Protein inferred from homology	38.69	1	0.999	61	3	61	67	3	67	3166029060	0	3166029060
tr|A0A8J0USN8|A0A8J0USN8_XENLA	A0A8J0USN8	A0A8J0USN8_XENLA	pgm1.L	566	Xenopus laevis	phosphoglucomutase 1 L homeolog isoform X1	3:Protein inferred from homology	35.87	1	0.999	18	2	2	19	2	2	3153936130	187590176	187590176
tr|A0A8J0V5Y4|A0A8J0V5Y4_XENLA	A0A8J0V5Y4	A0A8J0V5Y4_XENLA	LOC414455	566	Xenopus laevis	phosphoglucomutase-1 isoform X1	3:Protein inferred from homology	38.69	1	0.999	19	3	19	20	3	20	3153936130	0	3153936130
tr|A0A1L8HCS3|A0A1L8HCS3_XENLA	A0A1L8HCS3	A0A1L8HCS3_XENLA	gart.L	1013	Xenopus laevis	Trifunctional purine biosynthetic protein adenosine-3	3:Protein inferred from homology	31.39	1	0.999	23	23	23	24	24	24	3099147260	3099147260	3099147260
sp|P52171|IMA1_XENLA	P52171	IMA1_XENLA	kpna2	523	Xenopus laevis	Importin subunit alpha-1	1:Experimental evidence at protein level	23.52	1	0.999	12	0	2	15	0	2	3030486780	0	1004361340	tr|A0A1L8EXD5|A0A1L8EXD5_XENLA
tr|A0A1L8HJT8|A0A1L8HJT8_XENLA	A0A1L8HJT8	A0A1L8HJT8_XENLA	LOC108708798	670	Xenopus laevis	hydroperoxide isomerase ALOXE3 isoform X1	4:Protein predicted	5.37	1	0.999	4	1	1	7	2	2	3017246210	641712640	641712640
tr|Q6DJK5|Q6DJK5_XENLA	Q6DJK5	Q6DJK5_XENLA	cndp2.L	474	Xenopus laevis	CNDP dipeptidase 2 (Metallopeptidase M20 family)	2:Experimental evidence at transcript level	45.99	1	0.999	16	7	7	23	9	9	2979433220	633870850	633870850
tr|A0A1L8GUQ0|A0A1L8GUQ0_XENLA	A0A1L8GUQ0	A0A1L8GUQ0_XENLA	nedd1.S	654	Xenopus laevis	protein NEDD1	4:Protein predicted	30.43	1	0.999	14	3	3	19	3	3	2942621700	0	0
tr|Q6DCF9|Q6DCF9_XENLA	Q6DCF9	Q6DCF9_XENLA	anxa7.L	520	Xenopus laevis	Annexin	2:Experimental evidence at transcript level	39.81	1	0.999	21	5	21	24	8	24	2929182720	2368535040	2929182720
tr|A0A8J1L360|A0A8J1L360_XENLA	A0A8J1L360	A0A8J1L360_XENLA	LOC108717216	234	Xenopus laevis	mitotic-spindle organizing protein 2B isoform X1	3:Protein inferred from homology	26.07	1	0.999	6	4	6	7	5	7	2848610050	1425852420	2848610050
tr|Q6GR36|Q6GR36_XENLA	Q6GR36	Q6GR36_XENLA	anxa5.S	323	Xenopus laevis	Annexin	2:Experimental evidence at transcript level	58.82	1	0.999	14	10	10	18	11	11	2840143100	353541888	353541888
sp|P08802|K118A_XENLA	P08802	K118A_XENLA	krt18-a	428	Xenopus laevis	Keratin, type I cytoskeletal 18-A	2:Experimental evidence at transcript level	40.19	1	0.999	15	8	8	16	9	9	2814602240	415515712	415515712
sp|Q7SY65|K118B_XENLA	Q7SY65	K118B_XENLA	krt18-b	432	Xenopus laevis	Keratin, type I cytoskeletal 18-B	2:Experimental evidence at transcript level	52.55	1	0.999	19	12	19	22	15	22	2814602240	1592383100	2814602240
tr|A0A1L8HKM5|A0A1L8HKM5_XENLA	A0A1L8HKM5	A0A1L8HKM5_XENLA	tacc3.S	931	Xenopus laevis	transforming acidic coiled-coil-containing protein 3 isoform X1	3:Protein inferred from homology	34.8	1	0.999	32	0	20	34	0	21	2794491390	0	1746690050
tr|A0JMR5|A0JMR5_XENLA	A0JMR5	A0JMR5_XENLA	tacc3.L	884	Xenopus laevis	Tacc3 protein	2:Experimental evidence at transcript level	40.72	1	0.999	29	17	29	34	21	34	2794491390	1096447100	2794491390
sp|P52170|IMA5_XENLA	P52170	IMA5_XENLA	kpna1	522	Xenopus laevis	Importin subunit alpha-5	1:Experimental evidence at protein level	31.23	1	0.999	15	0	15	18	0	18	2746438660	0	2746438660	tr|A0A1L8EPY1|A0A1L8EPY1_XENLA
tr|A0A8J0TRW3|A0A8J0TRW3_XENLA	A0A8J0TRW3	A0A8J0TRW3_XENLA	krt19.L	426	Xenopus laevis	keratin 19 L homeolog isoform X1	3:Protein inferred from homology	32.86	1	0.999	12	5	11	15	7	14	2723556100	1194836860	2438466560
tr|A0A1L8GEE7|A0A1L8GEE7_XENLA	A0A1L8GEE7	A0A1L8GEE7_XENLA	nap1l4.S	360	Xenopus laevis	nucleosome assembly protein 1-like 4 isoform X2	3:Protein inferred from homology	12.78	1	0.999	4	2	2	5	2	2	2719145220	0	0
tr|Q66J40|Q66J40_XENLA	Q66J40	Q66J40_XENLA	anxa7.S	528	Xenopus laevis	Annexin	2:Experimental evidence at transcript level	27.27	0.9999	0.999	15	1	1	15	1	1	2690754050	0	0
sp|P21574|YBX2A_XENLA	P21574	YBX2A_XENLA	ybx2-a	336	Xenopus laevis	Y-box-binding protein 2-A	1:Experimental evidence at protein level	36.31	1	0.999	13	1	13	16	1	16	2648261380	1072956290	2648261380
tr|Q6GPL6|Q6GPL6_XENLA	Q6GPL6	Q6GPL6_XENLA	gca.L	207	Xenopus laevis	MGC83560 protein	2:Experimental evidence at transcript level	45.41	1	0.999	8	3	3	9	3	3	2580403200	0	0
sp|Q5U526|I4A3A_XENLA	Q5U526	I4A3A_XENLA	eif4a3-a	415	Xenopus laevis	Eukaryotic initiation factor 4A-III-A	2:Experimental evidence at transcript level	13.01	1	0.999	4	0	4	5	0	5	2519064320	0	2519064320	tr|A0A8J1KU59|A0A8J1KU59_XENLA
tr|A0A8J0TN99|A0A8J0TN99_XENLA	A0A8J0TN99	A0A8J0TN99_XENLA	gsn.S	751	Xenopus laevis	Gelsolin	4:Protein predicted	36.48	1	0.999	21	6	21	31	8	31	2504151040	1294481790	2504151040
tr|A0A1L8HTP1|A0A1L8HTP1_XENLA	A0A1L8HTP1	A0A1L8HTP1_XENLA	lap3.L	520	Xenopus laevis	Cytosol aminopeptidase	3:Protein inferred from homology	64.42	1	0.999	25	25	25	28	28	28	2503299070	2503299070	2503299070
tr|A0A1L8F506|A0A1L8F506_XENLA	A0A1L8F506	A0A1L8F506_XENLA	LOC108700410	173	Xenopus laevis	prefoldin subunit 2	3:Protein inferred from homology	32.95	1	0.999	4	4	4	4	4	4	2468809730	2468809730	2468809730
tr|A0A8J1M0S3|A0A8J1M0S3_XENLA	A0A8J1M0S3	A0A8J1M0S3_XENLA	LOC121399267	313	Xenopus laevis	intelectin-1-like	4:Protein predicted	35.46	1	0.999	9	0	4	9	0	4	2438983940	0	236270176	tr|Q91719|Q91719_XENLA
tr|Q9I893|Q9I893_XENLA	Q9I893	Q9I893_XENLA	pcna.L	261	Xenopus laevis	Proliferating cell nuclear antigen	2:Experimental evidence at transcript level	72.03	1	0.999	15	1	1	15	1	1	2431818240	0	0
tr|Q6PF20|Q6PF20_XENLA	Q6PF20	Q6PF20_XENLA	pcna.S	261	Xenopus laevis	Proliferating cell nuclear antigen	2:Experimental evidence at transcript level	72.03	0.9999	0.999	15	0	2	16	0	3	2431818240	0	542901890
sp|P18248|PCNA_XENLA	P18248	PCNA_XENLA	pcna	261	Xenopus laevis	Proliferating cell nuclear antigen	2:Experimental evidence at transcript level	68.97	0	0.999	14	0	13	15	0	13	2431818240	0	2431818240
sp|Q6NRK1|ADIPA_XENLA	Q6NRK1	ADIPA_XENLA	ssx2ip-a	554	Xenopus laevis	Afadin- and alpha-actinin-binding protein A	1:Experimental evidence at protein level	40.07	1	0.999	24	10	10	29	12	12	2351036420	972074430	972074430
sp|Q6NRX3|ADIPB_XENLA	Q6NRX3	ADIPB_XENLA	ssx2ip-b	545	Xenopus laevis	Afadin- and alpha-actinin-binding protein B	2:Experimental evidence at transcript level	40.73	1	0.999	25	1	25	30	1	30	2351036420	0	2351036420
tr|Q76LD3|Q76LD3_XENLA	Q76LD3	Q76LD3_XENLA	pold3.L	454	Xenopus laevis	DNA polymerase delta subunit 3	2:Experimental evidence at transcript level	73.57	1	0.999	26	26	26	35	35	35	2344617980	2344617980	2344617980
tr|Q05AX6|Q05AX6_XENLA	Q05AX6	Q05AX6_XENLA	krt19.S	443	Xenopus laevis	Krt19 protein	2:Experimental evidence at transcript level	26.41	1	0.999	9	4	4	11	6	6	2325045250	478086464	478086464
tr|A0A8J0U5J3|A0A8J0U5J3_XENLA	A0A8J0U5J3	A0A8J0U5J3_XENLA	psma5.L	241	Xenopus laevis	Proteasome subunit alpha type	3:Protein inferred from homology	34.85	1	0.999	5	5	5	8	8	8	2304875260	2304875260	2304875260
tr|A0A8J0V3J4|A0A8J0V3J4_XENLA	A0A8J0V3J4	A0A8J0V3J4_XENLA	nasp.L	597	Xenopus laevis	uncharacterized protein LOC734974 isoform X1	3:Protein inferred from homology	48.58	1	0.999	22	21	22	27	26	27	2286661890	1943545340	2286661890
sp|O93610|DPOD2_XENLA	O93610	DPOD2_XENLA	pold2	463	Xenopus laevis	DNA polymerase delta subunit 2	2:Experimental evidence at transcript level	34.56	1	0.999	14	1	14	18	2	18	2241249020	696299710	2241249020
contam_sp|Q6IME9|K2C72_MOUSE	Q6IME9	K2C72_MOUSE	Krt72	520	Mus musculus	Keratin, type II cytoskeletal 72	2:Experimental evidence at transcript level	4.04	0.984	0.999	2	1	1	2	1	1	2237496830	77207456	77207456
tr|A0A1L8I343|A0A1L8I343_XENLA	A0A1L8I343	A0A1L8I343_XENLA	vwa5a.2.L	861	Xenopus laevis	von Willebrand factor A domain containing 5A, gene 2 L homeolog isoform X1	4:Protein predicted	33.68	1	0.999	20	20	20	23	23	23	2178699260	2178699260	2178699260
sp|Q9PVQ1|PSA7B_XENLA	Q9PVQ1	PSA7B_XENLA	psma7-b	247	Xenopus laevis	Proteasome subunit alpha type-7-B	2:Experimental evidence at transcript level	63.56	1	0.999	15	0	15	20	0	20	2170693630	0	2170693630	sp|Q9PVY6|PSA7A_XENLA
tr|Q90X16|Q90X16_XENLA	Q90X16	Q90X16_XENLA	anxa4.L	321	Xenopus laevis	Annexin	2:Experimental evidence at transcript level	57.01	1	0.999	17	10	17	22	15	22	2163279870	1407478780	2163279870
contam_sp|P35908|K22E_HUMAN	P35908	K22E_HUMAN	KRT2	639	Homo sapiens	Keratin, type II cytoskeletal 2 epidermal	1:Experimental evidence at protein level	9.55	1	0.999	6	3	3	6	3	3	2160289280	0	0
tr|Q7SYV7|Q7SYV7_XENLA	Q7SYV7	Q7SYV7_XENLA	ftcd.L	469	Xenopus laevis	Formimidoyltransferase-cyclodeaminase	2:Experimental evidence at transcript level	52.45	1	0.999	16	16	16	18	18	18	2150308100	2150308100	2150308100
tr|Q6PAA1|Q6PAA1_XENLA	Q6PAA1	Q6PAA1_XENLA	gca.S	207	Xenopus laevis	MGC68559 protein	2:Experimental evidence at transcript level	46.86	1	0.999	10	6	8	11	6	9	2150297600	1685066500	2123454720
tr|Q0IH85|Q0IH85_XENLA	Q0IH85	Q0IH85_XENLA	ruvbl2.L	462	Xenopus laevis	RuvB-like helicase	2:Experimental evidence at transcript level	35.5	1	0.999	16	1	16	17	1	17	2083252860	0	2083252860
tr|Q801R1|Q801R1_XENLA	Q801R1	Q801R1_XENLA	ruvbl2.S	462	Xenopus laevis	RuvB-like helicase	2:Experimental evidence at transcript level	32.68	0.9999	0.999	15	1	1	16	1	1	2083252860	0	0
sp|P06180|HIBN_XENLA	P06180	HIBN_XENLA		590	Xenopus laevis	Histone-binding protein N1/N2	1:Experimental evidence at protein level	33.05	1	0.999	12	4	11	18	5	17	2057085570	204871392	1499441790
tr|Q7SYT1|Q7SYT1_XENLA	Q7SYT1	Q7SYT1_XENLA	prdx6.L	224	Xenopus laevis	Peroxiredoxin-6	2:Experimental evidence at transcript level	49.55	1	0.999	7	7	7	7	7	7	2052696060	2052696060	2052696060
tr|Q6DEC8|Q6DEC8_XENLA	Q6DEC8	Q6DEC8_XENLA	st13.S	379	Xenopus laevis	MGC78939 protein	2:Experimental evidence at transcript level	26.65	1	0.999	10	5	5	12	6	6	2024566270	794290750	794290750
tr|A0A1L8FJZ5|A0A1L8FJZ5_XENLA	A0A1L8FJZ5	A0A1L8FJZ5_XENLA	camk2g.L	654	Xenopus laevis	calcium/calmodulin-dependent protein kinase	3:Protein inferred from homology	31.04	1	0.999	20	1	20	26	1	26	1995012350	0	1995012350
tr|A0A8J0VMN2|A0A8J0VMN2_XENLA	A0A8J0VMN2	A0A8J0VMN2_XENLA	map4.L	2323	Xenopus laevis	Microtubule-associated protein	4:Protein predicted	7.28	1	0.999	21	10	21	27	13	27	1982345730	1026412930	1982345730
tr|Q6GQ58|Q6GQ58_XENLA	Q6GQ58	Q6GQ58_XENLA	anxa3.L	323	Xenopus laevis	Annexin	2:Experimental evidence at transcript level	49.85	1	0.999	14	10	14	14	10	14	1944697860	1944697860	1944697860
tr|A0A1L8EX90|A0A1L8EX90_XENLA	A0A1L8EX90	A0A1L8EX90_XENLA	hspd1.L	576	Xenopus laevis	60 kDa heat shock protein, mitochondrial	3:Protein inferred from homology	58.68	1	0.999	26	6	26	32	7	32	1943909250	275145472	1943909250
tr|Q6IP60|Q6IP60_XENLA	Q6IP60	Q6IP60_XENLA	hspd1.S	579	Xenopus laevis	60 kDa heat shock protein, mitochondrial	2:Experimental evidence at transcript level	50.95	1	0.999	23	3	3	28	3	3	1943909250	0	0
tr|Q5XGP0|Q5XGP0_XENLA	Q5XGP0	Q5XGP0_XENLA	psma1.S	261	Xenopus laevis	Proteasome subunit alpha type	2:Experimental evidence at transcript level	52.87	1	0.999	10	3	3	11	4	4	1850561790	623902780	623902780
tr|Q6AZU4|Q6AZU4_XENLA	Q6AZU4	Q6AZU4_XENLA	st13.L	376	Xenopus laevis	MGC79131 protein	2:Experimental evidence at transcript level	34.57	1	0.999	11	6	11	13	7	13	1844838910	920275580	1844838910
tr|A0A8J0ULR2|A0A8J0ULR2_XENLA	A0A8J0ULR2	A0A8J0ULR2_XENLA	snd1.L	907	Xenopus laevis	Staphylococcal nuclease domain-containing protein	4:Protein predicted	60.2	1	0.999	42	13	42	49	17	49	1833220350	813190780	1833220350
tr|A0A8J1LI29|A0A8J1LI29_XENLA	A0A8J1LI29	A0A8J1LI29_XENLA	gsn.L	769	Xenopus laevis	Gelsolin	4:Protein predicted	31.34	1	0.999	17	8	8	24	8	8	1819561090	1047351810	1047351810
tr|Q06459|Q06459_XENLA	Q06459	Q06459_XENLA	ncl.S	705	Xenopus laevis	Nucleolin	2:Experimental evidence at transcript level	38.3	1	0.999	16	11	16	21	13	21	1819277060	668398140	1819277060
tr|Q6DE60|Q6DE60_XENLA	Q6DE60	Q6DE60_XENLA	cap1.L	476	Xenopus laevis	Adenylyl cyclase-associated protein	2:Experimental evidence at transcript level	32.14	1	0.999	16	6	16	17	7	17	1814738560	783992190	1814738560
tr|Q9I9M9|Q9I9M9_XENLA	Q9I9M9	Q9I9M9_XENLA	slc25a5.L	298	Xenopus laevis	ADP/ATP translocase	2:Experimental evidence at transcript level	29.87	1	0.999	12	2	12	12	2	12	1814481150	234398176	1814481150
tr|A0A8J0TR49|A0A8J0TR49_XENLA	A0A8J0TR49	A0A8J0TR49_XENLA	dars1.L	533	Xenopus laevis	Aspartate--tRNA ligase, cytoplasmic	3:Protein inferred from homology	59.47	1	0.999	27	4	27	30	5	30	1795362050	662274180	1795362050
sp|P20397|NUCL_XENLA	P20397	NUCL_XENLA	ncl	651	Xenopus laevis	Nucleolin	2:Experimental evidence at transcript level	37.33	1	0.999	14	0	9	18	0	10	1781748860	0	246001440	tr|A0A8J0QFT1|A0A8J0QFT1_XENLA
tr|A0A1L8GN75|A0A1L8GN75_XENLA	A0A1L8GN75	A0A1L8GN75_XENLA	agl.L	1532	Xenopus laevis	Glycogen debranching enzyme	3:Protein inferred from homology	47.65	1	0.999	57	24	57	62	26	62	1772759550	1362710270	1772759550
tr|Q6GQB7|Q6GQB7_XENLA	Q6GQB7	Q6GQB7_XENLA	psmc5.L	415	Xenopus laevis	MGC80185 protein	2:Experimental evidence at transcript level	54.22	1	0.999	19	3	19	22	4	22	1764020480	64034800	1764020480
tr|A0A8J1LS08|A0A8J1LS08_XENLA	A0A8J1LS08	A0A8J1LS08_XENLA	btf3.S	262	Xenopus laevis	Transcription factor BTF3	3:Protein inferred from homology	15.27	1	0.999	3	3	3	3	3	3	1757005820	1757005820	1757005820
tr|Q6B4U5|Q6B4U5_XENLA	Q6B4U5	Q6B4U5_XENLA	mdh2.L	338	Xenopus laevis	Malate dehydrogenase	2:Experimental evidence at transcript level	50	1	0.999	11	3	4	12	3	4	1753638270	0	610197630
tr|Q6GR58|Q6GR58_XENLA	Q6GR58	Q6GR58_XENLA	mdh2.S	338	Xenopus laevis	Malate dehydrogenase	2:Experimental evidence at transcript level	55.62	1	0.999	12	4	11	13	4	12	1753638270	0	1542658050
sp|Q9DG02|KCC2D_XENLA	Q9DG02	KCC2D_XENLA	camk2d	475	Xenopus laevis	Calcium/calmodulin-dependent protein kinase type II delta chain	2:Experimental evidence at transcript level	19.79	1	0.999	8	0	2	11	0	2	1743006720	0	0	tr|A0A8J1LM10|A0A8J1LM10_XENLA, tr|A0A8J1MYE5|A0A8J1MYE5_XENLA
tr|Q58E21|Q58E21_XENLA	Q58E21	Q58E21_XENLA	psma1.L	261	Xenopus laevis	Proteasome subunit alpha type	2:Experimental evidence at transcript level	51.34	1	0.999	10	3	10	12	5	12	1738201340	856878080	1738201340
tr|Q6GPP8|Q6GPP8_XENLA	Q6GPP8	Q6GPP8_XENLA	hba-l5.L	139	Xenopus laevis	MGC82702 protein	2:Experimental evidence at transcript level	40.29	1	0.999	6	3	6	7	4	7	1727503740	531765440	1727503740
tr|Q91643|Q91643_XENLA	Q91643	Q91643_XENLA	cetn1.L	172	Xenopus laevis	Centrin	2:Experimental evidence at transcript level	52.91	1	0.999	8	5	8	11	8	11	1725406720	1725406720	1725406720
tr|A0A1L8GUF6|A0A1L8GUF6_XENLA	A0A1L8GUF6	A0A1L8GUF6_XENLA	LOC108713159	1230	Xenopus laevis	cullin-associated NEDD8-dissociated protein 1	3:Protein inferred from homology	15.04	1	0.999	16	1	1	18	1	1	1716123390	0	0
tr|Q6DKM0|Q6DKM0_XENLA	Q6DKM0	Q6DKM0_XENLA	cand1.L	1230	Xenopus laevis	MGC83065 protein	2:Experimental evidence at transcript level	15.04	1	0.999	16	1	16	18	1	18	1716123390	0	1716123390
tr|A0A1L8FFG3|A0A1L8FFG3_XENLA	A0A1L8FFG3	A0A1L8FFG3_XENLA	LOC108697536	504	Xenopus laevis	Pre-mRNA-processing factor 19	3:Protein inferred from homology	43.25	1	0.999	12	2	12	17	3	17	1713885310	305287808	1713885310
tr|Q5XGL4|Q5XGL4_XENLA	Q5XGL4	Q5XGL4_XENLA	psma6.S	246	Xenopus laevis	Proteasome subunit alpha type	2:Experimental evidence at transcript level	56.5	1	0.999	15	2	15	16	2	16	1712219900	238685232	1712219900
tr|Q6AZR7|Q6AZR7_XENLA	Q6AZR7	Q6AZR7_XENLA	psma6.L	246	Xenopus laevis	Proteasome subunit alpha type	2:Experimental evidence at transcript level	54.47	0.9999	0.999	14	1	1	15	1	1	1712219900	0	0
tr|A0A1L8FNJ7|A0A1L8FNJ7_XENLA	A0A1L8FNJ7	A0A1L8FNJ7_XENLA	LOC108696758	733	Xenopus laevis	Glycogen [starch] synthase	3:Protein inferred from homology	22.92	1	0.999	15	1	1	18	1	1	1709916930	0	0
tr|A0A8J1LDN1|A0A8J1LDN1_XENLA	A0A8J1LDN1	A0A8J1LDN1_XENLA	LOC108697802	736	Xenopus laevis	Glycogen [starch] synthase	3:Protein inferred from homology	29.48	1	0.999	19	5	19	26	9	26	1709916930	505167680	1709916930
tr|Q2NL56|Q2NL56_XENLA	Q2NL56	Q2NL56_XENLA	ipo5.S	1094	Xenopus laevis	Kap beta 3 protein	2:Experimental evidence at transcript level	17.82	1	0.999	14	2	14	16	2	16	1707756420	0	1707756420
tr|Q804V4|Q804V4_XENLA	Q804V4	Q804V4_XENLA	ipo5.L	1094	Xenopus laevis	Karyopherin-beta 3 variant	2:Experimental evidence at transcript level	16.91	0.9999	0.999	13	1	1	15	1	1	1707756420	0	0
tr|Q7ZWR3|Q7ZWR3_XENLA	Q7ZWR3	Q7ZWR3_XENLA	padi2.S	660	Xenopus laevis	protein-arginine deiminase	2:Experimental evidence at transcript level	60.91	1	0.999	32	20	32	41	25	41	1701133440	1354192510	1701133440
contam_sp|P13645|K1C10_HUMAN	P13645	K1C10_HUMAN	KRT10	584	Homo sapiens	Keratin, type I cytoskeletal 10	1:Experimental evidence at protein level	14.73	1	0.999	9	4	6	11	5	7	1693720060	0	151667584
tr|Q7ZTK9|Q7ZTK9_XENLA	Q7ZTK9	Q7ZTK9_XENLA	got1.S	411	Xenopus laevis	Aspartate aminotransferase	2:Experimental evidence at transcript level	47.45	1	0.999	15	6	15	17	6	17	1672799490	1398458110	1672799490
tr|A0A8J0UR45|A0A8J0UR45_XENLA	A0A8J0UR45	A0A8J0UR45_XENLA	tubgcp6.L	1796	Xenopus laevis	tubulin gamma complex associated protein 6 L homeolog isoform X1	3:Protein inferred from homology	38.64	1	0.999	54	54	54	66	66	66	1670034940	1670034940	1670034940
sp|P45441|YBX2B_XENLA	P45441	YBX2B_XENLA	ybx2-b	324	Xenopus laevis	Y-box-binding protein 2-B	1:Experimental evidence at protein level	33.33	1	0.999	10	3	3	13	4	4	1667436930	539173820	539173820
tr|A0A8J1LA17|A0A8J1LA17_XENLA	A0A8J1LA17	A0A8J1LA17_XENLA	padi2.L	660	Xenopus laevis	protein-arginine deiminase	3:Protein inferred from homology	31.36	1	0.999	18	6	6	23	7	7	1661367300	162993664	162993664
sp|Q66J51|EIF3I_XENLA	Q66J51	EIF3I_XENLA	eif3i	325	Xenopus laevis	Eukaryotic translation initiation factor 3 subunit I	2:Experimental evidence at transcript level	50.77	1	0.999	10	3	10	12	3	12	1653534590	788086850	1653534590
tr|A0A8J0VE86|A0A8J0VE86_XENLA	A0A8J0VE86	A0A8J0VE86_XENLA	serpinb6.L	379	Xenopus laevis	serpin family B member 6 L homeolog isoform X1	3:Protein inferred from homology	27.18	1	0.999	11	10	11	13	12	13	1642679810	1642679810	1642679810
sp|Q4KLF5|BT3L4_XENLA	Q4KLF5	BT3L4_XENLA	btf3l4	158	Xenopus laevis	Transcription factor BTF3 homolog 4	2:Experimental evidence at transcript level	41.77	1	0.999	4	4	4	5	5	5	1641671550	1641671550	1641671550
tr|Q5PQ49|Q5PQ49_XENLA	Q5PQ49	Q5PQ49_XENLA	mgst3.L	147	Xenopus laevis	LOC495981 protein	2:Experimental evidence at transcript level	41.5	1	0.999	6	5	6	8	7	8	1612838400	1180623100	1612838400
tr|A0A8J1L2M5|A0A8J1L2M5_XENLA	A0A8J1L2M5	A0A8J1L2M5_XENLA	map4.S	2234	Xenopus laevis	Microtubule-associated protein	4:Protein predicted	9.13	1	0.999	21	10	10	27	13	13	1611681410	855412220	855412220
tr|Q8UVR6|Q8UVR6_XENLA	Q8UVR6	Q8UVR6_XENLA	cap1.S	475	Xenopus laevis	Adenylyl cyclase-associated protein	2:Experimental evidence at transcript level	23.58	1	0.999	14	4	4	14	4	4	1609913090	0	0
tr|Q0IH65|Q0IH65_XENLA	Q0IH65	Q0IH65_XENLA	XB5733004.L	244	Xenopus laevis	LOC733268 protein	2:Experimental evidence at transcript level	31.97	1	0.999	5	5	5	6	6	6	1603879810	1603879810	1603879810
tr|Q7ZX88|Q7ZX88_XENLA	Q7ZX88	Q7ZX88_XENLA	snd1.S	906	Xenopus laevis	Staphylococcal nuclease domain-containing protein	2:Experimental evidence at transcript level	44.04	1	0.999	33	4	4	36	4	4	1601309440	0	0
tr|A0A8J0U7D6|A0A8J0U7D6_XENLA	A0A8J0U7D6	A0A8J0U7D6_XENLA	prpf19.L	505	Xenopus laevis	Pre-mRNA-processing factor 19	3:Protein inferred from homology	38.22	0.9999	0.999	11	1	1	16	2	2	1593699330	0	0
tr|A0A8J1KML0|A0A8J1KML0_XENLA	A0A8J1KML0	A0A8J1KML0_XENLA	agl.S	1532	Xenopus laevis	Glycogen debranching enzyme	3:Protein inferred from homology	30.81	1	0.999	42	9	9	45	9	9	1585996670	0	0
tr|A0A1L8GGP5|A0A1L8GGP5_XENLA	A0A1L8GGP5	A0A1L8GGP5_XENLA	myh9.S	1960	Xenopus laevis	myosin-9	3:Protein inferred from homology	41.84	1	0.999	66	28	28	84	31	31	1578794110	257572912	257572912
tr|O93522|O93522_XENLA	O93522	O93522_XENLA	myh9.L	1964	Xenopus laevis	Nonmuscle myosin II heavy chain A	2:Experimental evidence at transcript level	46.89	1	0.999	76	37	76	101	47	101	1578794110	837602240	1578794110
tr|B1WBD3|B1WBD3_XENLA	B1WBD3	B1WBD3_XENLA	aars1.L	968	Xenopus laevis	Alanine--tRNA ligase	2:Experimental evidence at transcript level	51.96	1	0.999	37	37	37	43	43	43	1571047680	1571047680	1571047680
sp|Q9W7F2|WDR1A_XENLA	Q9W7F2	WDR1A_XENLA	wdr1-a	607	Xenopus laevis	WD repeat-containing protein 1-A	2:Experimental evidence at transcript level	52.06	1	0.999	22	7	22	25	10	25	1548682880	1000590270	1548682880
sp|Q91784|KIF4_XENLA	Q91784	KIF4_XENLA	kif4	1226	Xenopus laevis	Chromosome-associated kinesin KIF4	2:Experimental evidence at transcript level	41.92	1	0.999	44	35	44	54	42	54	1548577660	1548577660	1548577660
tr|A0A1L8GBN4|A0A1L8GBN4_XENLA	A0A1L8GBN4	A0A1L8GBN4_XENLA	trim69.1.L	641	Xenopus laevis	nuclear factor 7, brain-like	4:Protein predicted	38.22	1	0.999	19	16	16	23	19	19	1546301700	803499520	803499520
tr|A0A1L8GF86|A0A1L8GF86_XENLA	A0A1L8GF86	A0A1L8GF86_XENLA	kars1.S	611	Xenopus laevis	Lysine--tRNA ligase	3:Protein inferred from homology	33.55	1	0.999	17	5	17	20	7	20	1542721540	0	1542721540
tr|Q801R2|Q801R2_XENLA	Q801R2	Q801R2_XENLA	kars1.L	605	Xenopus laevis	Lysine--tRNA ligase	2:Experimental evidence at transcript level	25.62	1	0.999	17	5	5	20	7	7	1542721540	471631744	471631744
contam_sp|P02533|K1C14_HUMAN	P02533	K1C14_HUMAN	KRT14	472	Homo sapiens	Keratin, type I cytoskeletal 14	1:Experimental evidence at protein level	8.47	0.8908	0.9618	5	0	1	6	0	1	1542052610	0	0	contam_sp|P08779|K1C16_HUMAN
tr|Q6GPT8|Q6GPT8_XENLA	Q6GPT8	Q6GPT8_XENLA	gmds.S	369	Xenopus laevis	GDP-mannose 4,6-dehydratase	2:Experimental evidence at transcript level	50.95	1	0.999	14	8	14	18	10	18	1540465660	855363970	1540465660
sp|P50533|SMC2_XENLA	P50533	SMC2_XENLA	smc2	1203	Xenopus laevis	Structural maintenance of chromosomes protein 2	1:Experimental evidence at protein level	52.37	1	0.999	52	0	52	64	0	64	1528495100	0	1528495100	tr|A0A1L8HX81|A0A1L8HX81_XENLA
tr|A0A8J0U9L9|A0A8J0U9L9_XENLA	A0A8J0U9L9	A0A8J0U9L9_XENLA	pck2.S	643	Xenopus laevis	phosphoenolpyruvate carboxykinase (GTP)	3:Protein inferred from homology	7.31	1	0.999	4	1	4	4	1	4	1508526590	0	1508526590
sp|Q6VRB0|ANM1B_XENLA	Q6VRB0	ANM1B_XENLA	prmt1-b	351	Xenopus laevis	Protein arginine N-methyltransferase 1-B	1:Experimental evidence at protein level	41.88	1	0.999	10	0	10	11	0	11	1495001220	0	1495001220	tr|A0A8J0T881|A0A8J0T881_XENLA
contam_sp|Q6KB66|K2C80_HUMAN	Q6KB66	K2C80_HUMAN	KRT80	452	Homo sapiens	Keratin, type II cytoskeletal 80	1:Experimental evidence at protein level	4.42	0.9964	0.9988	3	1	1	3	1	1	1469505150	0	0
tr|A0A1L8HF79|A0A1L8HF79_XENLA	A0A1L8HF79	A0A1L8HF79_XENLA	nme7.L	376	Xenopus laevis	Nucleoside diphosphate kinase 7	3:Protein inferred from homology	37.23	1	0.999	12	4	12	15	5	15	1456944260	729586180	1456944260
tr|A0A1L8EL57|A0A1L8EL57_XENLA	A0A1L8EL57	A0A1L8EL57_XENLA	psmd11.S	422	Xenopus laevis	26S proteasome non-ATPase regulatory subunit 11	3:Protein inferred from homology	58.77	1	0.999	21	2	21	23	2	23	1455975420	0	1455975420
tr|A0A1L8ESB3|A0A1L8ESB3_XENLA	A0A1L8ESB3	A0A1L8ESB3_XENLA	psmd11.L	422	Xenopus laevis	26S proteasome non-ATPase regulatory subunit 11	3:Protein inferred from homology	55.69	0.9999	0.9973	20	1	1	22	1	1	1455975420	0	0
sp|Q7ZTK4|IF2A_XENLA	Q7ZTK4	IF2A_XENLA	eif2s1	315	Xenopus laevis	Eukaryotic translation initiation factor 2 subunit 1	2:Experimental evidence at transcript level	67.3	1	0.999	18	2	2	20	2	2	1453001470	0	0
tr|A0A8J1LKY1|A0A8J1LKY1_XENLA	A0A8J1LKY1	A0A8J1LKY1_XENLA	eif2s1.L	317	Xenopus laevis	Eukaryotic translation initiation factor 2 subunit 1	3:Protein inferred from homology	65.93	1	0.999	18	2	18	20	2	20	1453001470	284358592	1453001470
tr|A0A8J1LKH3|A0A8J1LKH3_XENLA	A0A8J1LKH3	A0A8J1LKH3_XENLA	uba1.S	1059	Xenopus laevis	E1 ubiquitin-activating enzyme	3:Protein inferred from homology	33.9	1	0.999	25	5	25	27	6	27	1449655810	260291456	1449655810
tr|A0A8J0T8E8|A0A8J0T8E8_XENLA	A0A8J0T8E8	A0A8J0T8E8_XENLA	uba1.L	1060	Xenopus laevis	E1 ubiquitin-activating enzyme	3:Protein inferred from homology	28.96	0.9999	0.9988	21	1	1	22	1	1	1449655810	0	0
tr|A0A8J0TTD3|A0A8J0TTD3_XENLA	A0A8J0TTD3	A0A8J0TTD3_XENLA	anxa1.1.L	358	Xenopus laevis	Annexin	3:Protein inferred from homology	42.74	1	0.999	15	4	4	16	4	4	1440035200	0	0
tr|Q7SZ11|Q7SZ11_XENLA	Q7SZ11	Q7SZ11_XENLA	anxa1.1.S	343	Xenopus laevis	Annexin	2:Experimental evidence at transcript level	63.27	1	0.999	23	11	23	26	13	26	1440035200	605288260	1440035200
tr|A0A8J0TWC5|A0A8J0TWC5_XENLA	A0A8J0TWC5	A0A8J0TWC5_XENLA	eif3c.S	929	Xenopus laevis	Eukaryotic translation initiation factor 3 subunit C	3:Protein inferred from homology	27.02	1	0.999	21	1	21	25	1	25	1424054530	0	1424054530
tr|A0A1L8HDJ0|A0A1L8HDJ0_XENLA	A0A1L8HDJ0	A0A1L8HDJ0_XENLA	eif2s3.L	472	Xenopus laevis	protein-synthesizing GTPase	4:Protein predicted	41.53	1	0.999	13	1	13	17	1	17	1417730820	0	1417730820
tr|Q7ZY57|Q7ZY57_XENLA	Q7ZY57	Q7ZY57_XENLA	eif2s3.S	472	Xenopus laevis	protein-synthesizing GTPase	2:Experimental evidence at transcript level	41.74	0.9999	0.9988	13	1	1	17	1	1	1417730820	0	0
tr|Q6PAD3|Q6PAD3_XENLA	Q6PAD3	Q6PAD3_XENLA	psmc4.L	420	Xenopus laevis	26S proteasome regulatory subunit 6B	2:Experimental evidence at transcript level	36.19	1	0.999	15	3	15	17	3	17	1416403330	224481792	1416403330
tr|A0A1L8F0C8|A0A1L8F0C8_XENLA	A0A1L8F0C8	A0A1L8F0C8_XENLA	psmc1.S	440	Xenopus laevis	26S proteasome regulatory subunit 4	3:Protein inferred from homology	40	1	0.999	18	18	18	18	18	18	1406343940	1406343940	1406343940
sp|P02281|H2B11_XENLA	P02281	H2B11_XENLA		126	Xenopus laevis	Histone H2B 1.1	1:Experimental evidence at protein level	21.43	1	0.999	3	0	3	3	0	3	1399747710	0	1399747710	sp|P06900|H2B12_XENLA, tr|A0A1L8FQ56|A0A1L8FQ56_XENLA, tr|A0A1L8FQA5|A0A1L8FQA5_XENLA, tr|A0A1L8G795|A0A1L8G795_XENLA, tr|A0A310TM08|A0A310TM08_XENLA, tr|A0A310U368|A0A310U368_XENLA, tr|A0A8J0TWI5|A0A8J0TWI5_XENLA, tr|A0A8J0U496|A0A8J0U496_XENLA, tr|A0A8J0V6P5|A0A8J0V6P5_XENLA, tr|A0A8J0VAD8|A0A8J0VAD8_XENLA, tr|A0A8J0VFB4|A0A8J0VFB4_XENLA, tr|A0A8J1LSP4|A0A8J1LSP4_XENLA, tr|A0A8J1LZU9|A0A8J1LZU9…
tr|Q5XHE2|Q5XHE2_XENLA	Q5XHE2	Q5XHE2_XENLA	uchl3.L	230	Xenopus laevis	Ubiquitin carboxyl-terminal hydrolase	2:Experimental evidence at transcript level	59.13	1	0.999	9	6	9	12	7	12	1396756990	1020006460	1396756990
tr|Q6GPY3|Q6GPY3_XENLA	Q6GPY3	Q6GPY3_XENLA	prdx5.L	189	Xenopus laevis	Peroxiredoxin-5	2:Experimental evidence at transcript level	49.21	1	0.999	7	5	7	8	6	8	1395254780	1254832130	1395254780
tr|Q498L1|Q498L1_XENLA	Q498L1	Q498L1_XENLA	psmd1.S	951	Xenopus laevis	26S proteasome non-ATPase regulatory subunit 1	2:Experimental evidence at transcript level	34.7	1	0.999	23	3	23	27	4	27	1392923140	0	1392923140
tr|Q4V874|Q4V874_XENLA	Q4V874	Q4V874_XENLA	psmd1.L	951	Xenopus laevis	26S proteasome non-ATPase regulatory subunit 1	2:Experimental evidence at transcript level	31.44	1	0.999	21	0	1	24	0	1	1392923140	0	0
sp|P50532|SMC4_XENLA	P50532	SMC4_XENLA	smc4	1290	Xenopus laevis	Structural maintenance of chromosomes protein 4	1:Experimental evidence at protein level	39.46	1	0.999	44	44	44	51	51	51	1369149310	1369149310	1369149310
tr|A0A8J1KMI6|A0A8J1KMI6_XENLA	A0A8J1KMI6	A0A8J1KMI6_XENLA	LOC108705669	328	Xenopus laevis	LOW QUALITY PROTEIN: uncharacterized protein LOC108705669	3:Protein inferred from homology	41.16	1	0.999	9	0	9	9	0	9	1368255230	0	1368255230
tr|Q3B8M1|Q3B8M1_XENLA	Q3B8M1	Q3B8M1_XENLA	fkbp3.L	225	Xenopus laevis	peptidylprolyl isomerase	2:Experimental evidence at transcript level	59.11	1	0.999	12	12	12	16	16	16	1336580610	1336580610	1336580610
tr|Q32N78|Q32N78_XENLA	Q32N78	Q32N78_XENLA	rbm14.L	467	Xenopus laevis	MGC52864 protein	2:Experimental evidence at transcript level	4.93	0.9998	0.9979	3	2	2	3	2	2	1332019580	0	0
sp|P54824|DDX6_XENLA	P54824	DDX6_XENLA	ddx6	481	Xenopus laevis	ATP-dependent RNA helicase ddx6	1:Experimental evidence at protein level	54.26	1	0.999	16	3	16	21	6	21	1331330560	0	1331330560
tr|A0A310UBP8|A0A310UBP8_XENLA	A0A310UBP8	A0A310UBP8_XENLA	ddx6.S	481	Xenopus laevis	RNA helicase	3:Protein inferred from homology	45.95	0.9999	0.999	14	1	1	16	1	1	1331330560	0	0
tr|Q6GNA3|Q6GNA3_XENLA	Q6GNA3	Q6GNA3_XENLA	LOC398563	589	Xenopus laevis	LOC398563 protein	2:Experimental evidence at transcript level	40.92	1	0.999	16	1	1	20	2	2	1315599100	0	0
tr|Q7ZYM9|Q7ZYM9_XENLA	Q7ZYM9	Q7ZYM9_XENLA	ppp2r1b.S	589	Xenopus laevis	Ppp2r1b protein	2:Experimental evidence at transcript level	45.67	1	0.999	17	2	17	20	2	20	1315599100	294438016	1315599100
tr|Q5HZQ7|Q5HZQ7_XENLA	Q5HZQ7	Q5HZQ7_XENLA	snrpd2.L	118	Xenopus laevis	Small nuclear ribonucleoprotein Sm D2	2:Experimental evidence at transcript level	46.61	1	0.999	7	6	7	8	7	8	1314073340	431145216	1314073340
sp|O57526|IF23B_XENLA	O57526	IF23B_XENLA	igf2bp3-b	593	Xenopus laevis	Insulin-like growth factor 2 mRNA-binding protein 3-B	1:Experimental evidence at protein level	34.91	1	0.999	17	0	2	20	0	2	1300443650	0	0	tr|A0A8J1L1X6|A0A8J1L1X6_XENLA
sp|O73932|IF23A_XENLA	O73932	IF23A_XENLA	igf2bp3-a	594	Xenopus laevis	Insulin-like growth factor 2 mRNA-binding protein 3-A	1:Experimental evidence at protein level	39.9	1	0.999	18	0	18	21	0	21	1300443650	0	1300443650	tr|A0A8J0VH49|A0A8J0VH49_XENLA
sp|Q7SYV0|SYFAB_XENLA	Q7SYV0	SYFAB_XENLA	farsa-b	499	Xenopus laevis	Phenylalanine--tRNA ligase alpha subunit B	2:Experimental evidence at transcript level	4.01	0.7527	0.9794	1	1	1	1	1	1	1293428480	1293428480	1293428480
tr|A0A8J1MGU0|A0A8J1MGU0_XENLA	A0A8J1MGU0	A0A8J1MGU0_XENLA	rrm1.S	796	Xenopus laevis	Ribonucleoside-diphosphate reductase	3:Protein inferred from homology	49.12	1	0.999	25	3	25	27	3	27	1276284670	254816784	1276284670
tr|Q6GM88|Q6GM88_XENLA	Q6GM88	Q6GM88_XENLA	rrm1.L	797	Xenopus laevis	Ribonucleoside-diphosphate reductase	2:Experimental evidence at transcript level	45.04	1	0.999	23	1	1	25	1	1	1276284670	0	0
sp|Q6NUD0|MEP50_XENLA	Q6NUD0	MEP50_XENLA	wdr77	333	Xenopus laevis	Methylosome protein 50	1:Experimental evidence at protein level	46.55	1	0.999	11	11	11	11	11	11	1267784960	1267784960	1267784960
tr|A0A1L8F032|A0A1L8F032_XENLA	A0A1L8F032	A0A1L8F032_XENLA	LOC108699777	4645	Xenopus laevis	cytoplasmic dynein 1 heavy chain 1 isoform X1	3:Protein inferred from homology	33.46	1	0.999	117	17	117	128	20	128	1266147330	367527744	1266147330
tr|A0A1L8F9X9|A0A1L8F9X9_XENLA	A0A1L8F9X9	A0A1L8F9X9_XENLA	dync1h1.L	4645	Xenopus laevis	cytoplasmic dynein 1 heavy chain 1	3:Protein inferred from homology	32.87	1	0.999	118	18	18	127	19	19	1266147330	355804224	355804224
tr|A0A1L8F2X8|A0A1L8F2X8_XENLA	A0A1L8F2X8	A0A1L8F2X8_XENLA	slc25a5.S	298	Xenopus laevis	ADP/ATP translocase	3:Protein inferred from homology	26.85	0.9999	0.9989	10	1	1	10	1	1	1262468610	0	0
tr|Q6DCS9|Q6DCS9_XENLA	Q6DCS9	Q6DCS9_XENLA	ptgr1.1.L	329	Xenopus laevis	Prostaglandin reductase 1	2:Experimental evidence at transcript level	44.07	1	0.999	14	9	14	16	9	16	1230929280	877199420	1230929280
tr|A0A1L8F9T2|A0A1L8F9T2_XENLA	A0A1L8F9T2	A0A1L8F9T2_XENLA	psmc6.L	403	Xenopus laevis	26S proteasome regulatory subunit 10B	3:Protein inferred from homology	66.25	1	0.999	21	1	21	26	1	26	1229668220	105109096	1229668220
tr|A0A1L8GCR3|A0A1L8GCR3_XENLA	A0A1L8GCR3	A0A1L8GCR3_XENLA	hadhb.L	470	Xenopus laevis	trifunctional enzyme subunit beta, mitochondrial	3:Protein inferred from homology	30.64	1	0.999	9	1	9	10	1	10	1224917630	100523200	1224917630
tr|A0A1L8HLF9|A0A1L8HLF9_XENLA	A0A1L8HLF9	A0A1L8HLF9_XENLA	acsl1.S	698	Xenopus laevis	Long-chain-fatty-acid--CoA ligase	3:Protein inferred from homology	9.31	1	0.999	6	2	2	6	2	2	1219514620	0	0
tr|A0A8J0V4B8|A0A8J0V4B8_XENLA	A0A8J0V4B8	A0A8J0V4B8_XENLA	acsl1.L	698	Xenopus laevis	Long-chain-fatty-acid--CoA ligase	3:Protein inferred from homology	11.32	1	0.999	8	4	8	8	4	8	1219514620	0	1219514620
tr|A0A8J0VK45|A0A8J0VK45_XENLA	A0A8J0VK45	A0A8J0VK45_XENLA	XB5953084.L	814	Xenopus laevis	Kinesin-like protein	3:Protein inferred from homology	42.14	1	0.999	30	30	30	36	36	36	1214747650	1214747650	1214747650
sp|A2VD00|EIF3A_XENLA	A2VD00	EIF3A_XENLA	eif3a	1424	Xenopus laevis	Eukaryotic translation initiation factor 3 subunit A	2:Experimental evidence at transcript level	21.91	1	0.999	26	3	3	31	4	4	1210564480	233512144	233512144
tr|A0A1L8FIA3|A0A1L8FIA3_XENLA	A0A1L8FIA3	A0A1L8FIA3_XENLA	eif3a.L	1390	Xenopus laevis	Eukaryotic translation initiation factor 3 subunit A	3:Protein inferred from homology	22.45	1	0.999	26	3	26	30	3	30	1210564480	0	1210564480
tr|A0A1L8HTQ5|A0A1L8HTQ5_XENLA	A0A1L8HTQ5	A0A1L8HTQ5_XENLA	uchl1.L	252	Xenopus laevis	Ubiquitin carboxyl-terminal hydrolase	3:Protein inferred from homology	35.32	1	0.999	6	6	6	7	7	7	1205245700	1205245700	1205245700
tr|A0A1L8EQD3|A0A1L8EQD3_XENLA	A0A1L8EQD3	A0A1L8EQD3_XENLA	eif3b.S	687	Xenopus laevis	Eukaryotic translation initiation factor 3 subunit B	3:Protein inferred from homology	31	1	0.999	16	5	16	19	5	19	1204246400	358039488	1204246400
tr|Q6DKE3|Q6DKE3_XENLA	Q6DKE3	Q6DKE3_XENLA	h2ac1.S	139	Xenopus laevis	Histone H2A	1:Experimental evidence at protein level	44.6	1	0.999	5	1	5	5	1	5	1199058690	0	1199058690
tr|A0A1L8GTQ4|A0A1L8GTQ4_XENLA	A0A1L8GTQ4	A0A1L8GTQ4_XENLA	gdi2.S	446	Xenopus laevis	Rab GDP dissociation inhibitor	3:Protein inferred from homology	64.13	1	0.999	22	4	6	24	4	6	1195468160	0	0
tr|A0A1L8GZG8|A0A1L8GZG8_XENLA	A0A1L8GZG8	A0A1L8GZG8_XENLA	gdi2.L	446	Xenopus laevis	Rab GDP dissociation inhibitor	3:Protein inferred from homology	69.96	1	0.999	25	7	25	28	7	28	1195468160	349751936	1195468160
tr|Q6GR62|Q6GR62_XENLA	Q6GR62	Q6GR62_XENLA	snrpd1.S	119	Xenopus laevis	Small nuclear ribonucleoprotein Sm D1	2:Experimental evidence at transcript level	36.97	1	0.999	3	3	3	4	4	4	1183169790	1183169790	1183169790
tr|Q4QR37|Q4QR37_XENLA	Q4QR37	Q4QR37_XENLA	fscn1.L	484	Xenopus laevis	Fascin	2:Experimental evidence at transcript level	34.5	1	0.999	14	2	14	14	2	14	1182339580	0	1182339580
tr|Q6DJL4|Q6DJL4_XENLA	Q6DJL4	Q6DJL4_XENLA	atp5if1.L	110	Xenopus laevis	ATP synthase F1 subunit epsilon	2:Experimental evidence at transcript level	32.73	1	0.999	5	4	5	7	6	7	1176336380	1176336380	1176336380
tr|Q6DJH8|Q6DJH8_XENLA	Q6DJH8	Q6DJH8_XENLA	actr1a.S	376	Xenopus laevis	ARP1 actin related protein 1 homolog A L homeolog	2:Experimental evidence at transcript level	42.82	1	0.999	10	10	10	11	11	11	1174548220	1174548220	1174548220
tr|A3KNF4|A3KNF4_XENLA	A3KNF4	A3KNF4_XENLA	XB22164552.L	98	Xenopus laevis	LOC100049121 protein	2:Experimental evidence at transcript level	75.51	1	0.999	6	6	6	6	6	6	1174239360	1174239360	1174239360
sp|Q569Z1|EIF3B_XENLA	Q569Z1	EIF3B_XENLA	eif3b	688	Xenopus laevis	Eukaryotic translation initiation factor 3 subunit B	2:Experimental evidence at transcript level	32.27	1	0.999	15	4	4	18	4	4	1165774980	0	0
sp|Q9YHB5|CND3_XENLA	Q9YHB5	CND3_XENLA	ncapg	1034	Xenopus laevis	Condensin complex subunit 3	1:Experimental evidence at protein level	29.88	1	0.999	23	23	23	26	26	26	1154887940	1154887940	1154887940
tr|A9UM19|A9UM19_XENLA	A9UM19	A9UM19_XENLA	XB5871767.L	225	Xenopus laevis	LOC100137677 protein	2:Experimental evidence at transcript level	44	1	0.999	9	7	9	9	7	9	1153201790	979710460	1153201790
sp|Q6DE08|AUKBA_XENLA	Q6DE08	AUKBA_XENLA	aurkb-a	361	Xenopus laevis	Aurora kinase B-A	1:Experimental evidence at protein level	50.14	1	0.999	13	2	13	15	2	15	1148585980	304372672	1148585980
tr|Q6GQ40|Q6GQ40_XENLA	Q6GQ40	Q6GQ40_XENLA	psmb2.L	199	Xenopus laevis	Proteasome subunit beta	2:Experimental evidence at transcript level	57.29	1	0.999	7	4	7	7	4	7	1147775230	873632260	1147775230
tr|A0A8J1KP01|A0A8J1KP01_XENLA	A0A8J1KP01	A0A8J1KP01_XENLA	eprs1.L	1781	Xenopus laevis	uncharacterized protein LOC100158287 isoform X1	3:Protein inferred from homology	34.19	1	0.999	43	20	43	54	25	54	1144379780	941478020	1144379780
tr|A0A1L8EQ20|A0A1L8EQ20_XENLA	A0A1L8EQ20	A0A1L8EQ20_XENLA	fscn1.S	486	Xenopus laevis	Fascin	3:Protein inferred from homology	34.98	1	0.999	12	6	6	12	6	6	1140473220	79912008	79912008
tr|A0A8J1LDA0|A0A8J1LDA0_XENLA	A0A8J1LDA0	A0A8J1LDA0_XENLA	LOC121396246	251	Xenopus laevis	Aspartate aminotransferase	3:Protein inferred from homology	29.48	0.9996	0.999	6	1	1	6	1	1	1134945540	0	0
tr|Q3KPV9|Q3KPV9_XENLA	Q3KPV9	Q3KPV9_XENLA	psmb6.L	233	Xenopus laevis	Proteasome subunit beta	2:Experimental evidence at transcript level	30.47	1	0.999	4	2	4	4	2	4	1129844480	172543904	1129844480
tr|Q5U5C2|Q5U5C2_XENLA	Q5U5C2	Q5U5C2_XENLA	vars1.S	1243	Xenopus laevis	Valine--tRNA ligase	2:Experimental evidence at transcript level	32.74	1	0.999	29	11	29	32	13	32	1128387580	688690500	1128387580
tr|Q7SZS3|Q7SZS3_XENLA	Q7SZS3	Q7SZS3_XENLA	got2.L	427	Xenopus laevis	Aspartate aminotransferase	2:Experimental evidence at transcript level	27.63	1	0.999	7	5	7	7	5	7	1122644860	179058576	1122644860
tr|A0A8J1M5G2|A0A8J1M5G2_XENLA	A0A8J1M5G2	A0A8J1M5G2_XENLA	cltc.L	1683	Xenopus laevis	Clathrin heavy chain	3:Protein inferred from homology	24.24	1	0.999	28	2	28	30	2	30	1118015360	0	1118015360
tr|A0A8J1MF51|A0A8J1MF51_XENLA	A0A8J1MF51	A0A8J1MF51_XENLA	cltc.S	1683	Xenopus laevis	Clathrin heavy chain	3:Protein inferred from homology	23.53	1	0.999	27	1	1	29	1	1	1118015360	0	0
tr|A0A8J0UJC2|A0A8J0UJC2_XENLA	A0A8J0UJC2	A0A8J0UJC2_XENLA	eif3i.S	344	Xenopus laevis	Eukaryotic translation initiation factor 3 subunit I	3:Protein inferred from homology	30.23	0.9999	0.999	8	1	1	10	1	1	1114362880	0	0
sp|Q8AVH1|RBBP7_XENLA	Q8AVH1	RBBP7_XENLA	rbbp7	425	Xenopus laevis	Histone-binding protein RBBP7	2:Experimental evidence at transcript level	30.35	1	0.999	8	1	8	8	1	8	1098376060	314489120	1098376060
tr|Q4V871|Q4V871_XENLA	Q4V871	Q4V871_XENLA	MGC114621	113	Xenopus laevis	MGC114621 protein	2:Experimental evidence at transcript level	29.2	0.9846	0.999	2	0	1	2	0	1	1098240260	0	1098240260	tr|Q6P699|Q6P699_XENLA
sp|P62840|UB2D2_XENLA	P62840	UB2D2_XENLA	ube2d2	147	Xenopus laevis	Ubiquitin-conjugating enzyme E2 D2	1:Experimental evidence at protein level	36.05	1	0.999	3	0	3	4	0	4	1089806850	0	1089806850	tr|A0A8J1M3J5|A0A8J1M3J5_XENLA
tr|A0A1L8GTU4|A0A1L8GTU4_XENLA	A0A1L8GTU4	A0A1L8GTU4_XENLA	psmc2.S	433	Xenopus laevis	26S proteasome regulatory subunit 7	3:Protein inferred from homology	59.35	1	0.999	22	1	22	25	1	25	1086493180	60879372	1086493180
contam_sp|P07477|TRY1_HUMAN	P07477	TRY1_HUMAN	PRSS1	247	Homo sapiens	Trypsin-1	1:Experimental evidence at protein level	8.1	0.9846	0.999	1	1	1	1	1	1	1075623680	1075623680	1075623680
tr|A0A1L8HGV4|A0A1L8HGV4_XENLA	A0A1L8HGV4	A0A1L8HGV4_XENLA	txndc9.L	226	Xenopus laevis	thioredoxin domain containing 9 L homeolog isoform X1	4:Protein predicted	47.79	1	0.999	10	10	10	11	11	11	1074482300	1074482300	1074482300
tr|A0A1L8FPI2|A0A1L8FPI2_XENLA	A0A1L8FPI2	A0A1L8FPI2_XENLA	haus5.L	666	Xenopus laevis	HAUS augmin-like complex subunit 5	4:Protein predicted	39.04	1	0.999	20	20	20	20	20	20	1073516670	1073516670	1073516670
tr|A0A8J1L0A6|A0A8J1L0A6_XENLA	A0A8J1L0A6	A0A8J1L0A6_XENLA	LOC108695665	342	Xenopus laevis	LOW QUALITY PROTEIN: septin-2A	3:Protein inferred from homology	8.77	0.9846	0.999	2	1	1	2	1	1	1071070340	0	0
tr|A0A1L8F6D8|A0A1L8F6D8_XENLA	A0A1L8F6D8	A0A1L8F6D8_XENLA	psmb7.L	277	Xenopus laevis	Proteasome subunit beta	3:Protein inferred from homology	22.38	1	0.999	5	2	5	6	2	6	1069181310	159598064	1069181310
tr|A0A8J0UF42|A0A8J0UF42_XENLA	A0A8J0UF42	A0A8J0UF42_XENLA	g3bp1.L	503	Xenopus laevis	GTPase activating protein (SH3 domain) binding protein 1 L homeolog isoform X1	4:Protein predicted	15.31	1	0.999	6	2	5	8	4	7	1066141250	341261120	873899010
tr|Q4KLU9|Q4KLU9_XENLA	Q4KLU9	Q4KLU9_XENLA	septin10.L	452	Xenopus laevis	Septin	2:Experimental evidence at transcript level	43.81	1	0.999	15	5	15	18	7	18	1049988350	381060096	1049988350
tr|A0A1L8HGZ5|A0A1L8HGZ5_XENLA	A0A1L8HGZ5	A0A1L8HGZ5_XENLA	LOC108708438	1019	Xenopus laevis	Gamma-tubulin complex component	1:Experimental evidence at protein level	27.67	1	0.999	23	23	23	26	26	26	1037395520	1037395520	1037395520
sp|P28025|KI11B_XENLA	P28025	KI11B_XENLA	kif11-b	1067	Xenopus laevis	Kinesin-like protein KIF11-B	1:Experimental evidence at protein level	27.27	1	0.999	20	12	20	22	13	22	1025069060	140876208	1025069060
sp|Q91783|KI11A_XENLA	Q91783	KI11A_XENLA	kif11-a	1067	Xenopus laevis	Kinesin-like protein KIF11-A	1:Experimental evidence at protein level	15.28	1	0.999	13	5	5	14	5	5	1025069060	0	0
sp|P24495|PSA2_XENLA	P24495	PSA2_XENLA	psma2	234	Xenopus laevis	Proteasome subunit alpha type-2	2:Experimental evidence at transcript level	46.58	1	0.999	6	6	6	7	7	7	1009162750	1009162750	1009162750
sp|Q6GNI4|EIF3K_XENLA	Q6GNI4	EIF3K_XENLA	eif3k	218	Xenopus laevis	Eukaryotic translation initiation factor 3 subunit K	2:Experimental evidence at transcript level	32.11	1	0.999	6	0	6	9	0	9	1006718210	0	1006718210	tr|A0A8J0THL1|A0A8J0THL1_XENLA
sp|Q6PAX7|WDR1B_XENLA	Q6PAX7	WDR1B_XENLA	wdr1-b	607	Xenopus laevis	WD repeat-containing protein 1-B	2:Experimental evidence at transcript level	47.28	1	0.999	20	5	5	20	5	5	994043390	272776320	272776320
tr|A0A8J0UMJ8|A0A8J0UMJ8_XENLA	A0A8J0UMJ8	A0A8J0UMJ8_XENLA	g3bp1.S	503	Xenopus laevis	ras GTPase-activating protein-binding protein 1 isoform X1	4:Protein predicted	17.1	1	0.999	6	2	2	7	3	3	987649660	233264864	233264864
tr|Q4V845|Q4V845_XENLA	Q4V845	Q4V845_XENLA	psmd4.S	376	Xenopus laevis	26S proteasome non-ATPase regulatory subunit 4	2:Experimental evidence at transcript level	23.67	1	0.999	6	1	6	6	1	6	987489020	0	987489020
tr|A0A8J1KR56|A0A8J1KR56_XENLA	A0A8J1KR56	A0A8J1KR56_XENLA	eprs1.S	1710	Xenopus laevis	glutamyl-prolyl-tRNA synthetase 1 S homeolog isoform X1	3:Protein inferred from homology	31.46	1	0.999	38	15	15	46	17	17	985270140	211373104	211373104
tr|A0A8J0VDZ9|A0A8J0VDZ9_XENLA	A0A8J0VDZ9	A0A8J0VDZ9_XENLA	hadha.L	760	Xenopus laevis	enoyl-CoA hydratase	3:Protein inferred from homology	35.39	1	0.999	20	4	20	24	5	24	978084930	216521216	978084930
tr|Q6GPS9|Q6GPS9_XENLA	Q6GPS9	Q6GPS9_XENLA	hadha.S	760	Xenopus laevis	enoyl-CoA hydratase	2:Experimental evidence at transcript level	31.97	1	0.999	20	4	4	23	4	4	978084930	0	0
tr|A0A1L8H8P4|A0A1L8H8P4_XENLA	A0A1L8H8P4	A0A1L8H8P4_XENLA	septin10.S	452	Xenopus laevis	Septin	3:Protein inferred from homology	30.97	0.999	0.9908	11	1	1	12	1	1	977737600	0	0
tr|A0A8J0TBC2|A0A8J0TBC2_XENLA	A0A8J0TBC2	A0A8J0TBC2_XENLA	LOC108698575	1243	Xenopus laevis	Valine--tRNA ligase	3:Protein inferred from homology	24.3	1	0.999	21	3	3	22	3	3	966139520	0	0
tr|Q5EAX3|Q5EAX3_XENLA	Q5EAX3	Q5EAX3_XENLA	wrap73.L	451	Xenopus laevis	MGC85022 protein	2:Experimental evidence at transcript level	21.73	1	0.999	8	8	8	11	11	11	950045310	950045310	950045310
tr|A0A8J0V9X5|A0A8J0V9X5_XENLA	A0A8J0V9X5	A0A8J0V9X5_XENLA	pcmt1.L	301	Xenopus laevis	protein-L-isoaspartate (D-aspartate) O-methyltransferase L homeolog isoform X2	3:Protein inferred from homology	28.9	1	0.999	8	8	8	11	11	11	949561220	949561220	949561220
tr|A0A1L8GFD3|A0A1L8GFD3_XENLA	A0A1L8GFD3	A0A1L8GFD3_XENLA	got2.S	427	Xenopus laevis	Aspartate aminotransferase	3:Protein inferred from homology	24.59	1	0.999	7	5	5	7	5	5	943586300	0	0
tr|A0A1L8EPX6|A0A1L8EPX6_XENLA	A0A1L8EPX6	A0A1L8EPX6_XENLA	bzw1.S	419	Xenopus laevis	basic leucine zipper and W2 domain-containing protein 1	3:Protein inferred from homology	30.55	1	0.999	12	1	12	13	1	13	940550460	0	940550460
sp|Q8AVM7|5MP2_XENLA	Q8AVM7	5MP2_XENLA	bzw1	419	Xenopus laevis	eIF5-mimic protein 2	2:Experimental evidence at transcript level	28.88	0.9998	0.9932	12	1	1	13	1	1	940550460	0	0
sp|P28024|PSB4_XENLA	P28024	PSB4_XENLA	psmb4	242	Xenopus laevis	Proteasome subunit beta type-4 (Fragment)	2:Experimental evidence at transcript level	35.12	1	0.999	5	0	5	5	0	5	914649470	0	914649470	tr|Q7T0M9|Q7T0M9_XENLA
tr|A0A8J0TAF8|A0A8J0TAF8_XENLA	A0A8J0TAF8	A0A8J0TAF8_XENLA	LOC108698339	1344	Xenopus laevis	uncharacterized protein LOC108698339	4:Protein predicted	27.68	1	0.999	23	23	23	28	28	28	911276540	911276540	911276540
tr|A0A1L8HMI8|A0A1L8HMI8_XENLA	A0A1L8HMI8	A0A1L8HMI8_XENLA	anxa3.S	323	Xenopus laevis	Annexin	3:Protein inferred from homology	15.17	0.9955	0.9985	5	1	1	5	1	1	910093500	0	0
tr|Q6NTU4|Q6NTU4_XENLA	Q6NTU4	Q6NTU4_XENLA	park7.L	189	Xenopus laevis	protein deglycase	2:Experimental evidence at transcript level	30.69	1	0.999	5	1	5	5	1	5	906007420	0	906007420
tr|A0A1L8HMF0|A0A1L8HMF0_XENLA	A0A1L8HMF0	A0A1L8HMF0_XENLA	g3bp2.S	483	Xenopus laevis	ras GTPase-activating protein-binding protein 2 isoform X2	4:Protein predicted	34.58	1	0.999	11	3	3	12	3	3	897705860	0	0
tr|A0A8J0UCJ4|A0A8J0UCJ4_XENLA	A0A8J0UCJ4	A0A8J0UCJ4_XENLA	g3bp2.L	500	Xenopus laevis	G3BP stress granule assembly factor 2 L homeolog isoform X1	4:Protein predicted	31.4	1	0.999	10	2	10	12	3	12	897705860	0	897705860
tr|A0A1L8HYU0|A0A1L8HYU0_XENLA	A0A1L8HYU0	A0A1L8HYU0_XENLA	psmb5.L	257	Xenopus laevis	Proteasome subunit beta	3:Protein inferred from homology	28.79	1	0.999	9	2	9	9	2	9	891536960	0	891536960
sp|Q7ZYA5|PRKAA_XENLA	Q7ZYA5	PRKAA_XENLA	prkra-a	309	Xenopus laevis	Interferon-inducible double-stranded RNA-dependent protein kinase activator A homolog A	2:Experimental evidence at transcript level	46.28	1	0.999	12	1	12	14	1	14	864445440	0	864445440
tr|Q4KLW5|Q4KLW5_XENLA	Q4KLW5	Q4KLW5_XENLA	psmd2.S	897	Xenopus laevis	26S proteasome non-ATPase regulatory subunit 2	2:Experimental evidence at transcript level	37.9	1	0.999	25	3	25	28	3	28	861935550	127830064	861935550
tr|Q6NTP6|Q6NTP6_XENLA	Q6NTP6	Q6NTP6_XENLA	psmd2.L	897	Xenopus laevis	26S proteasome non-ATPase regulatory subunit 2	2:Experimental evidence at transcript level	38.35	1	0.999	24	2	2	27	2	2	861935550	0	0
sp|Q9W603|SP16H_XENLA	Q9W603	SP16H_XENLA	supt16h	1035	Xenopus laevis	FACT complex subunit SPT16	1:Experimental evidence at protein level	6.76	1	0.999	6	2	6	6	2	6	857342020	0	857342020
sp|P81004|VDAC2_XENLA	P81004	VDAC2_XENLA	vdac2	282	Xenopus laevis	Voltage-dependent anion-selective channel protein 2	1:Experimental evidence at protein level	47.87	1	0.999	10	0	10	10	0	10	856900930	0	856900930	tr|Q52KY1|Q52KY1_XENLA
sp|P00407|COX2_XENLA	P00407	COX2_XENLA	mt-co2	229	Xenopus laevis	Cytochrome c oxidase subunit 2	3:Protein inferred from homology	16.16	1	0.999	3	3	3	3	3	3	856367740	856367740	856367740
sp|Q3B8J8|SDHB_XENLA	Q3B8J8	SDHB_XENLA	sdhb	282	Xenopus laevis	Succinate dehydrogenase [ubiquinone] iron-sulfur subunit, mitochondrial	2:Experimental evidence at transcript level	28.37	1	0.999	8	0	8	10	0	10	854042560	0	854042560	tr|A0A8J0T4H3|A0A8J0T4H3_XENLA
tr|A0A1L8FP75|A0A1L8FP75_XENLA	A0A1L8FP75	A0A1L8FP75_XENLA	sdhb.L	301	Xenopus laevis	Succinate dehydrogenase [ubiquinone] iron-sulfur subunit, mitochondrial	3:Protein inferred from homology	26.25	0.9982	0.9955	8	1	1	9	1	1	854042560	0	0
sp|Q9DE26|RUVB1_XENLA	Q9DE26	RUVB1_XENLA	ruvbl1	456	Xenopus laevis	RuvB-like 1	2:Experimental evidence at transcript level	24.12	1	0.999	8	0	8	9	0	9	848560260	0	848560260	tr|Q6GR29|Q6GR29_XENLA
tr|A0A8J0UYD8|A0A8J0UYD8_XENLA	A0A8J0UYD8	A0A8J0UYD8_XENLA	nqo1.L	281	Xenopus laevis	NAD(P)H dehydrogenase, quinone 1 L homeolog isoform X1	3:Protein inferred from homology	36.65	1	0.999	7	7	7	7	7	7	843036990	843036990	843036990
sp|Q9W6C5|PDC6I_XENLA	Q9W6C5	PDC6I_XENLA	pdcd6ip	867	Xenopus laevis	Programmed cell death 6-interacting protein	1:Experimental evidence at protein level	27.34	1	0.999	18	18	18	19	19	19	839054460	839054460	839054460
tr|A0A1L8HZY6|A0A1L8HZY6_XENLA	A0A1L8HZY6	A0A1L8HZY6_XENLA	coro1c.L	743	Xenopus laevis	Coronin	3:Protein inferred from homology	21.4	1	0.999	11	3	11	12	4	12	833162180	0	833162180
tr|Q9PWG8|Q9PWG8_XENLA	Q9PWG8	Q9PWG8_XENLA	coro1c.S	480	Xenopus laevis	Coronin	2:Experimental evidence at transcript level	17.71	0.9996	0.999	9	1	1	9	1	1	833162180	0	0
sp|Q32N93|INCEB_XENLA	Q32N93	INCEB_XENLA	incenp-b	892	Xenopus laevis	Inner centromere protein B	2:Experimental evidence at transcript level	12.89	1	0.999	10	1	4	12	1	5	832062340	0	76147624
tr|A0A8J0V8S4|A0A8J0V8S4_XENLA	A0A8J0V8S4	A0A8J0V8S4_XENLA	incenp.S	890	Xenopus laevis	inner centromere protein B isoform X1	3:Protein inferred from homology	12.36	0.9996	0.999	9	1	1	11	1	1	832062340	0	0
tr|A0A1L8GER1|A0A1L8GER1_XENLA	A0A1L8GER1	A0A1L8GER1_XENLA	psmd7.S	320	Xenopus laevis	26S proteasome non-ATPase regulatory subunit 7	3:Protein inferred from homology	40.62	1	0.999	8	0	8	10	0	10	830379330	0	830379330	tr|Q66IY6|Q66IY6_XENLA
tr|A0A1L8GQ05|A0A1L8GQ05_XENLA	A0A1L8GQ05	A0A1L8GQ05_XENLA	qars1.L	772	Xenopus laevis	glutamine--tRNA ligase	3:Protein inferred from homology	28.76	1	0.999	21	5	5	21	5	5	825952450	214539328	214539328
tr|Q6PF26|Q6PF26_XENLA	Q6PF26	Q6PF26_XENLA	qars1.S	772	Xenopus laevis	glutamine--tRNA ligase	2:Experimental evidence at transcript level	31.22	1	0.999	22	6	22	23	7	23	825952450	255289216	825952450
tr|A0A1L8GPP7|A0A1L8GPP7_XENLA	A0A1L8GPP7	A0A1L8GPP7_XENLA	ruvbl1.L	456	Xenopus laevis	RuvB-like helicase	3:Protein inferred from homology	24.12	0.9996	0.999	8	1	1	9	1	1	818563710	120812720	120812720
sp|Q05AY2|EI3EA_XENLA	Q05AY2	EI3EA_XENLA	eif3e-a	446	Xenopus laevis	Eukaryotic translation initiation factor 3 subunit E-A	2:Experimental evidence at transcript level	20.18	1	0.999	10	0	10	11	0	11	818076740	0	818076740	sp|Q3B8M3|EI3EB_XENLA
tr|Q8AVC0|Q8AVC0_XENLA	Q8AVC0	Q8AVC0_XENLA	shmt1.L	485	Xenopus laevis	Serine hydroxymethyltransferase	2:Experimental evidence at transcript level	34.43	1	0.999	12	12	12	14	14	14	808658180	808658180	808658180
sp|O42587|PR6AA_XENLA	O42587	PR6AA_XENLA	psmc3-a	423	Xenopus laevis	26S proteasome regulatory subunit 6A-A	2:Experimental evidence at transcript level	39.01	1	0.999	11	0	11	12	0	12	803264960	0	803264960	tr|A0A8J0QHB7|A0A8J0QHB7_XENLA, tr|Q7ZWL9|Q7ZWL9_XENLA
tr|Q4KLX0|Q4KLX0_XENLA	Q4KLX0	Q4KLX0_XENLA	atp6v1a.L	617	Xenopus laevis	H(+)-transporting two-sector ATPase	2:Experimental evidence at transcript level	43.44	1	0.999	19	1	19	21	1	21	786030590	0	786030590
sp|Q4R1J6|BI51B_XENLA	Q4R1J6	BI51B_XENLA	birc5.1-b	160	Xenopus laevis	Baculoviral IAP repeat-containing protein 5.1-B	2:Experimental evidence at transcript level	61.25	1	0.999	6	3	6	6	3	6	780514560	0	780514560
sp|Q8JGN5|BI51A_XENLA	Q8JGN5	BI51A_XENLA	birc5.1-a	160	Xenopus laevis	Baculoviral IAP repeat-containing protein 5.1-A	1:Experimental evidence at protein level	50	1	0.999	5	2	2	5	2	2	780514560	0	0
sp|Q9PUL2|KTNA1_XENLA	Q9PUL2	KTNA1_XENLA	katna1	486	Xenopus laevis	Katanin p60 ATPase-containing subunit A1 (Fragment)	2:Experimental evidence at transcript level	42.18	1	0.999	16	13	16	17	14	17	777004290	685838080	777004290
tr|Q640C8|Q640C8_XENLA	Q640C8	Q640C8_XENLA	atp5pb.L	250	Xenopus laevis	ATP synthase subunit b	2:Experimental evidence at transcript level	24	1	0.999	5	2	2	6	2	2	770384380	0	0
tr|Q9IAJ7|Q9IAJ7_XENLA	Q9IAJ7	Q9IAJ7_XENLA	atp5pb.S	250	Xenopus laevis	ATP synthase subunit b	2:Experimental evidence at transcript level	23.2	1	0.999	5	2	5	6	2	6	770384380	0	770384380
tr|A0A1L8HCF0|A0A1L8HCF0_XENLA	A0A1L8HCF0	A0A1L8HCF0_XENLA	cbr1.1.L	277	Xenopus laevis	carbonyl reductase (NADPH)	3:Protein inferred from homology	60.29	1	0.999	12	4	12	13	4	13	768147710	0	768147710
tr|A0A1L8HCP8|A0A1L8HCP8_XENLA	A0A1L8HCP8	A0A1L8HCP8_XENLA	cbr1.3.L	277	Xenopus laevis	carbonyl reductase (NADPH)	3:Protein inferred from homology	44.04	1	0.999	10	2	3	13	4	5	768147710	0	0
tr|Q6IP81|Q6IP81_XENLA	Q6IP81	Q6IP81_XENLA	lta4h.L	609	Xenopus laevis	Leukotriene A(4) hydrolase	1:Experimental evidence at protein level	33	1	0.999	15	15	15	17	17	17	766444800	766444800	766444800
tr|Q7ZYI0|Q7ZYI0_XENLA	Q7ZYI0	Q7ZYI0_XENLA	kpna2.L	526	Xenopus laevis	Importin subunit alpha	2:Experimental evidence at transcript level	31.94	1	0.999	9	5	9	9	5	9	764303420	47281008	764303420
tr|Q7ZX00|Q7ZX00_XENLA	Q7ZX00	Q7ZX00_XENLA	kpna2.S	526	Xenopus laevis	Importin subunit alpha	2:Experimental evidence at transcript level	24.71	1	0.999	7	3	3	7	3	3	764303360	0	0
sp|P07222|NPM_XENLA	P07222	NPM_XENLA	npm1	299	Xenopus laevis	Nucleophosmin	1:Experimental evidence at protein level	41.47	1	0.999	11	0	11	12	0	12	759217220	0	759217220	tr|Q7ZTP6|Q7ZTP6_XENLA
sp|O13024|INCEA_XENLA	O13024	INCEA_XENLA	incenp-a	873	Xenopus laevis	Inner centromere protein A	1:Experimental evidence at protein level	27.49	1	0.999	21	1	21	24	1	24	755914750	0	755914750
sp|P24346|DDX3_XENLA	P24346	DDX3_XENLA	an3	697	Xenopus laevis	Putative ATP-dependent RNA helicase an3	2:Experimental evidence at transcript level	22.81	1	0.999	14	0	14	16	0	16	753291580	0	753291580	tr|A0A8J1MB61|A0A8J1MB61_XENLA
tr|A0A1L8EPA6|A0A1L8EPA6_XENLA	A0A1L8EPA6	A0A1L8EPA6_XENLA	ppp1r9al.S	1315	Xenopus laevis	neurabin-1 isoform X2	4:Protein predicted	1.44	0.9796	0.999	2	0	1	2	0	1	749704830	0	0
tr|A0A1L8GH96|A0A1L8GH96_XENLA	A0A1L8GH96	A0A1L8GH96_XENLA	iars1.S	1259	Xenopus laevis	isoleucine--tRNA ligase	3:Protein inferred from homology	16.68	1	0.999	15	7	15	15	7	15	748157700	0	748157700
tr|A0A1L8GP15|A0A1L8GP15_XENLA	A0A1L8GP15	A0A1L8GP15_XENLA	iars1.L	1259	Xenopus laevis	isoleucine--tRNA ligase	3:Protein inferred from homology	11.04	1	0.999	12	4	4	13	5	5	748157700	0	0
tr|A0A8J0UNT3|A0A8J0UNT3_XENLA	A0A8J0UNT3	A0A8J0UNT3_XENLA	strap.L	352	Xenopus laevis	serine-threonine kinase receptor-associated protein isoform X1	4:Protein predicted	33.81	1	0.999	7	4	7	7	4	7	742338240	591376640	742338240
tr|A0A1L8GE24|A0A1L8GE24_XENLA	A0A1L8GE24	A0A1L8GE24_XENLA	cars1.S	823	Xenopus laevis	cysteine--tRNA ligase	3:Protein inferred from homology	30.26	1	0.999	18	1	18	21	1	21	729337860	0	729337860
tr|A0A1L8FFA7|A0A1L8FFA7_XENLA	A0A1L8FFA7	A0A1L8FFA7_XENLA	pgd.S	526	Xenopus laevis	6-phosphogluconate dehydrogenase, decarboxylating	3:Protein inferred from homology	32.32	1	0.999	12	0	12	14	0	14	724483260	0	724483260	tr|A0A8J1LCC6|A0A8J1LCC6_XENLA
sp|Q8AVJ0|EIF3L_XENLA	Q8AVJ0	EIF3L_XENLA	eif3l	562	Xenopus laevis	Eukaryotic translation initiation factor 3 subunit L	2:Experimental evidence at transcript level	37.54	1	0.999	13	3	13	14	3	14	720659970	241905008	720659970
tr|A0A1L8GTR1|A0A1L8GTR1_XENLA	A0A1L8GTR1	A0A1L8GTR1_XENLA	atp5f1c.S	307	Xenopus laevis	ATP synthase subunit gamma	3:Protein inferred from homology	12.05	1	0.999	3	1	1	5	2	2	718793730	111293296	111293296
sp|A2VD92|DDX1_XENLA	A2VD92	DDX1_XENLA	ddx1	740	Xenopus laevis	ATP-dependent RNA helicase DDX1	2:Experimental evidence at transcript level	21.08	1	0.999	10	10	10	12	12	12	714356220	714356220	714356220
tr|A0A1L8EN71|A0A1L8EN71_XENLA	A0A1L8EN71	A0A1L8EN71_XENLA	myh10.S	1993	Xenopus laevis	myosin, heavy chain 10, non-muscle S homeolog isoform X1	3:Protein inferred from homology	6.32	1	0.999	11	1	6	11	1	6	713687300	0	0
tr|A0A1L8EW75|A0A1L8EW75_XENLA	A0A1L8EW75	A0A1L8EW75_XENLA	dync1i2.L	647	Xenopus laevis	cytoplasmic dynein 1 intermediate chain 2 isoform X2	3:Protein inferred from homology	36.94	1	0.999	13	6	13	16	7	16	707128450	0	707128450
tr|A0A8J1LVV8|A0A8J1LVV8_XENLA	A0A8J1LVV8	A0A8J1LVV8_XENLA	dync1i2.S	655	Xenopus laevis	uncharacterized protein LOC431853 isoform X1	3:Protein inferred from homology	23.21	0.9999	0.999	8	1	1	10	1	1	707128450	0	0
tr|A0A1L8ERY9|A0A1L8ERY9_XENLA	A0A1L8ERY9	A0A1L8ERY9_XENLA	npepps.L	953	Xenopus laevis	Aminopeptidase	3:Protein inferred from homology	23.4	1	0.999	15	6	15	17	8	17	702861890	139435648	702861890
sp|Q7ZTM9|EIF3D_XENLA	Q7ZTM9	EIF3D_XENLA	eif3d	550	Xenopus laevis	Eukaryotic translation initiation factor 3 subunit D	2:Experimental evidence at transcript level	38.18	1	0.999	16	16	16	21	21	21	696160510	696160510	696160510
tr|Q66IX2|Q66IX2_XENLA	Q66IX2	Q66IX2_XENLA	psmd13.S	378	Xenopus laevis	26S proteasome non-ATPase regulatory subunit 13	2:Experimental evidence at transcript level	43.39	1	0.999	14	14	14	16	16	16	693584640	693584640	693584640
tr|A0A1L8G4H4|A0A1L8G4H4_XENLA	A0A1L8G4H4	A0A1L8G4H4_XENLA	eif2a.S	582	Xenopus laevis	Eukaryotic translation initiation factor 2A	3:Protein inferred from homology	47.25	1	0.999	17	1	8	19	2	10	691596990	0	56714224
tr|A0A1L8GAF3|A0A1L8GAF3_XENLA	A0A1L8GAF3	A0A1L8GAF3_XENLA	eif2a.L	580	Xenopus laevis	Eukaryotic translation initiation factor 2A	3:Protein inferred from homology	49.66	1	0.999	19	10	10	19	10	10	691596990	0	0
sp|Q7ZY11|EIF2A_XENLA	Q7ZY11	EIF2A_XENLA	eif2a	582	Xenopus laevis	Eukaryotic translation initiation factor 2A	2:Experimental evidence at transcript level	47.25	0.9999	0.999	17	1	10	18	1	10	691596990	0	691596990
tr|A0A8J1LF57|A0A8J1LF57_XENLA	A0A8J1LF57	A0A8J1LF57_XENLA	LOC121396460	107	Xenopus laevis	ATP synthase subunit	3:Protein inferred from homology	41.12	1	0.999	4	1	4	4	1	4	691488580	253865824	691488580
tr|Q08AV3|Q08AV3_XENLA	Q08AV3	Q08AV3_XENLA	knstrn.S	242	Xenopus laevis	LOC100158408 protein	2:Experimental evidence at transcript level	42.15	1	0.999	8	4	4	9	4	4	682891780	682891780	682891780
tr|Q6PB25|Q6PB25_XENLA	Q6PB25	Q6PB25_XENLA	pgd.L	482	Xenopus laevis	6-phosphogluconate dehydrogenase, decarboxylating	2:Experimental evidence at transcript level	23.86	0.9999	0.999	10	1	1	11	1	1	676494080	0	0
tr|A0A8J0TL63|A0A8J0TL63_XENLA	A0A8J0TL63	A0A8J0TL63_XENLA	LOC108699258	217	Xenopus laevis	small kinetochore-associated protein isoform X2	4:Protein predicted	57.6	1	0.999	12	8	12	13	8	13	665615230	665615230	665615230
tr|Q3KQ82|Q3KQ82_XENLA	Q3KQ82	Q3KQ82_XENLA	pfn1.L	138	Xenopus laevis	Profilin	2:Experimental evidence at transcript level	48.55	1	0.999	7	4	4	7	4	4	664721340	212891472	212891472
tr|Q7ZY93|Q7ZY93_XENLA	Q7ZY93	Q7ZY93_XENLA	metap2.L	462	Xenopus laevis	Methionine aminopeptidase 2	2:Experimental evidence at transcript level	21	1	0.999	8	3	8	9	3	9	662947140	289631936	662947140
tr|Q9W5Z7|Q9W5Z7_XENLA	Q9W5Z7	Q9W5Z7_XENLA	ldha.S	332	Xenopus laevis	L-lactate dehydrogenase	2:Experimental evidence at transcript level	9.64	0.9706	0.9903	3	0	1	4	0	1	659366530	0	0	tr|Q9W7M7|Q9W7M7_XENLA
tr|A0A1L8GQR4|A0A1L8GQR4_XENLA	A0A1L8GQR4	A0A1L8GQR4_XENLA	rtcb.S	505	Xenopus laevis	RNA-splicing ligase RtcB homolog	3:Protein inferred from homology	48.51	1	0.999	16	7	16	17	8	17	655645440	147142416	655645440
tr|Q3KPN6|Q3KPN6_XENLA	Q3KPN6	Q3KPN6_XENLA	psma4.L	261	Xenopus laevis	Proteasome subunit alpha type	2:Experimental evidence at transcript level	42.15	1	0.999	9	2	9	11	4	11	639364990	46862652	639364990
tr|Q498I6|Q498I6_XENLA	Q498I6	Q498I6_XENLA	uroc1.L	677	Xenopus laevis	urocanate hydratase	2:Experimental evidence at transcript level	35.89	1	0.999	18	18	18	21	21	21	628803520	628803520	628803520
tr|A0A1L8HXF7|A0A1L8HXF7_XENLA	A0A1L8HXF7	A0A1L8HXF7_XENLA	LOC108713401	1315	Xenopus laevis	microtubule-associated protein 1S	4:Protein predicted	16.88	1	0.999	19	9	19	21	9	21	622246270	320804448	622246270
tr|A0A1L8F4T2|A0A1L8F4T2_XENLA	A0A1L8F4T2	A0A1L8F4T2_XENLA	eif3f.S	285	Xenopus laevis	Eukaryotic translation initiation factor 3 subunit F	3:Protein inferred from homology	48.07	1	0.999	10	3	10	11	3	11	621855870	125081072	621855870
sp|P55862|MCM5A_XENLA	P55862	MCM5A_XENLA	mcm5-a	735	Xenopus laevis	DNA replication licensing factor mcm5-A	1:Experimental evidence at protein level	22.59	1	0.999	13	5	13	13	5	13	618729980	618729980	618729980
tr|Q6INB6|Q6INB6_XENLA	Q6INB6	Q6INB6_XENLA	atp5f1c.L	294	Xenopus laevis	ATP synthase subunit gamma	2:Experimental evidence at transcript level	22.79	1	0.999	4	2	4	5	2	5	607500420	0	607500420
tr|A0A8J0TA64|A0A8J0TA64_XENLA	A0A8J0TA64	A0A8J0TA64_XENLA	capzb.L	277	Xenopus laevis	F-actin-capping protein subunit beta	3:Protein inferred from homology	34.3	1	0.999	6	0	6	8	0	8	600037700	0	600037700	tr|A0A8J1L9S9|A0A8J1L9S9_XENLA
tr|Q5PQ24|Q5PQ24_XENLA	Q5PQ24	Q5PQ24_XENLA	psmb3.S	205	Xenopus laevis	Proteasome subunit beta	2:Experimental evidence at transcript level	36.59	1	0.999	9	9	9	11	11	11	595326850	595326850	595326850
tr|A0A1L8GA84|A0A1L8GA84_XENLA	A0A1L8GA84	A0A1L8GA84_XENLA	lpp.L	628	Xenopus laevis	LIM domain containing preferred translocation partner in lipoma L homeolog isoform X1	4:Protein predicted	46.82	1	0.999	19	11	19	21	12	21	594887230	309511680	594887230
tr|A0A8J0UNE0|A0A8J0UNE0_XENLA	A0A8J0UNE0	A0A8J0UNE0_XENLA	vdac3.L	300	Xenopus laevis	Voltage-dependent anion-selective channel protein 3	3:Protein inferred from homology	35.67	1	0.999	7	6	6	7	6	6	594409980	256489088	256489088
tr|A0A8J0U3P0|A0A8J0U3P0_XENLA	A0A8J0U3P0	A0A8J0U3P0_XENLA	LOC108703717	1314	Xenopus laevis	microtubule-associated protein 1S	4:Protein predicted	10.5	1	0.999	12	2	2	14	2	2	588939070	0	0
tr|A0A1L8GNT8|A0A1L8GNT8_XENLA	A0A1L8GNT8	A0A1L8GNT8_XENLA	adsl.L	503	Xenopus laevis	Adenylosuccinate lyase	3:Protein inferred from homology	43.94	1	0.999	14	14	14	14	14	14	586705280	586705280	586705280
tr|A0A8J1LWM8|A0A8J1LWM8_XENLA	A0A8J1LWM8	A0A8J1LWM8_XENLA	unc80.L	3363	Xenopus laevis	protein unc-80 homolog isoform X1	4:Protein predicted	0.24	0.8285	0.9869	1	1	1	1	1	1	582690050	582690050	582690050
sp|Q90ZL4|LIS1_XENLA	Q90ZL4	LIS1_XENLA	pafah1b1	410	Xenopus laevis	Lissencephaly-1 homolog	2:Experimental evidence at transcript level	23.66	1	0.999	7	1	7	8	1	8	580311490	0	580311490
tr|Q6IP62|Q6IP62_XENLA	Q6IP62	Q6IP62_XENLA	apex1.L	316	Xenopus laevis	DNA-(apurinic or apyrimidinic site) endonuclease	2:Experimental evidence at transcript level	40.19	1	0.999	8	8	8	10	10	10	578255810	578255810	578255810
tr|A0A1L8FCQ5|A0A1L8FCQ5_XENLA	A0A1L8FCQ5	A0A1L8FCQ5_XENLA	tagln2.L	197	Xenopus laevis	Transgelin	3:Protein inferred from homology	52.28	1	0.999	8	3	8	8	3	8	571384060	291738080	571384060
tr|Q5PPX8|Q5PPX8_XENLA	Q5PPX8	Q5PPX8_XENLA	syngr1.S	231	Xenopus laevis	Synaptogyrin	2:Experimental evidence at transcript level	5.19	0.9666	0.9978	1	0	1	1	0	1	570478460	0	570478460	tr|Q8UW67|Q8UW67_XENLA
tr|Q642N9|Q642N9_XENLA	Q642N9	Q642N9_XENLA	tars1.L	721	Xenopus laevis	threonine--tRNA ligase	2:Experimental evidence at transcript level	19.42	1	0.999	12	10	12	13	11	13	570251010	404022560	570251010
tr|B1H1N8|B1H1N8_XENLA	B1H1N8	B1H1N8_XENLA	vat1.S	475	Xenopus laevis	LOC100036826 protein	2:Experimental evidence at transcript level	18.95	1	0.999	6	1	6	6	1	6	567056000	147959584	567056000
tr|A0A1L8EKP4|A0A1L8EKP4_XENLA	A0A1L8EKP4	A0A1L8EKP4_XENLA	npepps.S	875	Xenopus laevis	Aminopeptidase	3:Protein inferred from homology	16.57	1	0.999	11	2	2	11	2	2	563426240	0	0
tr|A0A8J0UTW4|A0A8J0UTW4_XENLA	A0A8J0UTW4	A0A8J0UTW4_XENLA	nup107.S	1007	Xenopus laevis	Nuclear pore complex protein	1:Experimental evidence at protein level	7.85	1	0.999	6	6	6	6	6	6	562807740	562807740	562807740
tr|Q8AVD2|Q8AVD2_XENLA	Q8AVD2	Q8AVD2_XENLA	psma3.L	255	Xenopus laevis	Proteasome subunit alpha type	2:Experimental evidence at transcript level	40.39	1	0.999	10	2	10	11	2	11	561828350	0	561828350
contam_sp|P04264|K2C1_HUMAN	P04264	K2C1_HUMAN	KRT1	644	Homo sapiens	Keratin, type II cytoskeletal 1	1:Experimental evidence at protein level	26.86	1	0.999	9	7	8	10	8	9	561388990	0	0
tr|A0A8J1KR27|A0A8J1KR27_XENLA	A0A8J1KR27	A0A8J1KR27_XENLA	LOC121393661	239	Xenopus laevis	Proteasome subunit beta	3:Protein inferred from homology	30.96	1	0.999	5	1	5	5	1	5	558220670	0	558220670
tr|A0A1L8ERX0|A0A1L8ERX0_XENLA	A0A1L8ERX0	A0A1L8ERX0_XENLA	psmd3.L	547	Xenopus laevis	26S proteasome non-ATPase regulatory subunit 3	3:Protein inferred from homology	28.88	1	0.999	14	4	14	17	4	17	555467140	261404992	555467140
tr|Q0D260|Q0D260_XENLA	Q0D260	Q0D260_XENLA	uchl5.L	329	Xenopus laevis	Ubiquitin carboxyl-terminal hydrolase	2:Experimental evidence at transcript level	37.08	1	0.999	9	4	9	10	5	10	548058370	215994432	548058370
sp|Q7ZXB1|MCM7B_XENLA	Q7ZXB1	MCM7B_XENLA	mcm7-b	720	Xenopus laevis	DNA replication licensing factor mcm7-B	2:Experimental evidence at transcript level	24.86	1	0.999	15	4	15	15	4	15	546207870	253530528	546207870
tr|A0A1L8HUJ1|A0A1L8HUJ1_XENLA	A0A1L8HUJ1	A0A1L8HUJ1_XENLA	naa16.L	864	Xenopus laevis	putative N-terminal acetyltransferase isoform X1	4:Protein predicted	23.73	1	0.999	16	2	3	16	2	3	537232960	0	0
tr|A8WH35|A8WH35_XENLA	A8WH35	A8WH35_XENLA	naa15.S	864	Xenopus laevis	N(Alpha)-acetyltransferase 15, NatA auxiliary subunit S homeolog	2:Experimental evidence at transcript level	25	1	0.999	16	3	16	16	3	16	537232960	0	537232960
tr|Q7SZT3|Q7SZT3_XENLA	Q7SZT3	Q7SZT3_XENLA	atp6v1g1.S	118	Xenopus laevis	V-type proton ATPase subunit G	2:Experimental evidence at transcript level	47.46	1	0.999	5	2	5	6	3	6	536182784	299469056	536182784
tr|A0A1L8HBI9|A0A1L8HBI9_XENLA	A0A1L8HBI9	A0A1L8HBI9_XENLA	numa1.S	2302	Xenopus laevis	nuclear mitotic apparatus protein 1 S homeolog isoform X1	4:Protein predicted	16.03	1	0.999	26	20	26	27	21	27	532569184	0	532569184
tr|A0A8J0UHA4|A0A8J0UHA4_XENLA	A0A8J0UHA4	A0A8J0UHA4_XENLA	numa1.L	2312	Xenopus laevis	nuclear mitotic apparatus protein 1 isoform X1	4:Protein predicted	5.41	1	0.999	8	3	3	8	3	3	532569184	0	0
tr|Q7T0P8|Q7T0P8_XENLA	Q7T0P8	Q7T0P8_XENLA	ncaph.L	689	Xenopus laevis	Condensin complex subunit 2	2:Experimental evidence at transcript level	11.76	1	0.999	6	2	6	6	2	6	530823712	0	530823712
tr|A0A1L8FTG7|A0A1L8FTG7_XENLA	A0A1L8FTG7	A0A1L8FTG7_XENLA	cpne3.S	533	Xenopus laevis	copine-3	3:Protein inferred from homology	9.76	1	0.999	4	2	3	4	2	3	528921792	0	0
tr|A0A8J0TTH1|A0A8J0TTH1_XENLA	A0A8J0TTH1	A0A8J0TTH1_XENLA	acly.L	1102	Xenopus laevis	ATP-citrate synthase	3:Protein inferred from homology	27.86	1	0.999	22	2	22	25	2	25	523092320	75895968	523092320
tr|A0A8J0TZ98|A0A8J0TZ98_XENLA	A0A8J0TZ98	A0A8J0TZ98_XENLA	acly.S	1102	Xenopus laevis	ATP-citrate synthase	3:Protein inferred from homology	26.41	1	0.999	21	1	1	24	1	1	523092320	0	0
tr|A0A8J0U9Y7|A0A8J0U9Y7_XENLA	A0A8J0U9Y7	A0A8J0U9Y7_XENLA	denr.S	200	Xenopus laevis	Density-regulated protein	3:Protein inferred from homology	52	1	0.999	9	5	9	11	6	11	522803200	451955904	522803200
tr|Q7ZYE1|Q7ZYE1_XENLA	Q7ZYE1	Q7ZYE1_XENLA	psmd6.L	389	Xenopus laevis	26S proteasome non-ATPase regulatory subunit 6	2:Experimental evidence at transcript level	31.62	1	0.999	8	3	8	11	5	11	519579296	112651360	519579296
tr|A0A1L8GQQ7|A0A1L8GQQ7_XENLA	A0A1L8GQQ7	A0A1L8GQQ7_XENLA	rad52.S	429	Xenopus laevis	RAD52 homolog, DNA repair protein S homeolog isoform X1	3:Protein inferred from homology	30.07	1	0.999	9	9	9	10	10	10	516661440	516661440	516661440
tr|A0A1L8GZS5|A0A1L8GZS5_XENLA	A0A1L8GZS5	A0A1L8GZS5_XENLA	LOC108711267	1528	Xenopus laevis	TRPM8 channel-associated factor homolog	3:Protein inferred from homology	1.96	0.9996	0.9987	2	2	2	2	2	2	515962400	515962400	515962400
sp|P18709|VITA2_XENLA	P18709	VITA2_XENLA		1807	Xenopus laevis	Vitellogenin-A2	1:Experimental evidence at protein level	20.14	1	0.999	31	25	31	33	27	33	510962240	510962240	510962240
sp|Q801S2|SDHAB_XENLA	Q801S2	SDHAB_XENLA	sdha-b	665	Xenopus laevis	Succinate dehydrogenase [ubiquinone] flavoprotein subunit B, mitochondrial	2:Experimental evidence at transcript level	26.47	1	0.999	10	6	10	14	9	14	509530400	123128208	509530400
sp|Q6GPQ6|EDF1_XENLA	Q6GPQ6	EDF1_XENLA	edf1	147	Xenopus laevis	Endothelial differentiation-related factor 1 homolog	2:Experimental evidence at transcript level	31.29	1	0.999	4	2	4	4	2	4	507479552	507479552	507479552
tr|Q7ZX29|Q7ZX29_XENLA	Q7ZX29	Q7ZX29_XENLA	cyb5r3.L	301	Xenopus laevis	NADH-cytochrome b5 reductase	2:Experimental evidence at transcript level	23.92	1	0.999	5	3	5	5	3	5	506036224	506036224	506036224
tr|Q6GQF3|Q6GQF3_XENLA	Q6GQF3	Q6GQF3_XENLA	uba52.L	128	Xenopus laevis	Ubiquitin-60S ribosomal protein L40	1:Experimental evidence at protein level	49.22	1	0.999	7	4	4	13	6	6	504468032	319615648	319615648
tr|A0A1L8FHZ8|A0A1L8FHZ8_XENLA	A0A1L8FHZ8	A0A1L8FHZ8_XENLA	LOC108695985	243	Xenopus laevis	trypsin	4:Protein predicted	7.82	1	0.999	2	1	2	2	1	2	503205024	503205024	503205024
tr|Q7ZWZ3|Q7ZWZ3_XENLA	Q7ZWZ3	Q7ZWZ3_XENLA	abce1.S	599	Xenopus laevis	ATP binding cassette subfamily E member 1 S homeolog	2:Experimental evidence at transcript level	30.88	1	0.999	15	2	15	17	2	17	503155200	0	503155200
tr|Q6DCK0|Q6DCK0_XENLA	Q6DCK0	Q6DCK0_XENLA	stip1.S	430	Xenopus laevis	Stress-induced-phosphoprotein 1	2:Experimental evidence at transcript level	46.05	1	0.999	17	6	6	18	6	6	501033632	252688128	252688128
sp|Q4V7H8|BORE2_XENLA	Q4V7H8	BORE2_XENLA	cdca9	296	Xenopus laevis	Borealin-2	1:Experimental evidence at protein level	39.53	1	0.999	12	12	12	12	12	12	495324384	495324384	495324384
sp|Q5HZ68|GAMTB_XENLA	Q5HZ68	GAMTB_XENLA	gamt-b	233	Xenopus laevis	Guanidinoacetate N-methyltransferase B	2:Experimental evidence at transcript level	17.6	1	0.999	3	0	3	3	0	3	494172096	0	494172096	tr|A0A1L8HWE8|A0A1L8HWE8_XENLA
sp|Q7T0M6|AS1AB_XENLA	Q7T0M6	AS1AB_XENLA	asf1ab	200	Xenopus laevis	Histone chaperone asf1a-B	2:Experimental evidence at transcript level	15.5	1	0.999	3	1	3	3	1	3	493416800	260758576	493416800
tr|Q8AVD7|Q8AVD7_XENLA	Q8AVD7	Q8AVD7_XENLA	ndufv1.L	471	Xenopus laevis	NADH dehydrogenase [ubiquinone] flavoprotein 1, mitochondrial	2:Experimental evidence at transcript level	36.09	1	0.999	11	11	11	11	11	11	490822368	490822368	490822368
tr|Q6GQ93|Q6GQ93_XENLA	Q6GQ93	Q6GQ93_XENLA	snrpe.S	93	Xenopus laevis	Small nuclear ribonucleoprotein E	2:Experimental evidence at transcript level	55.91	1	0.999	3	1	3	3	1	3	488628320	240017248	488628320
tr|Q6DKC4|Q6DKC4_XENLA	Q6DKC4	Q6DKC4_XENLA	anxa1.2.L	338	Xenopus laevis	Annexin	2:Experimental evidence at transcript level	23.67	1	0.999	8	6	6	8	6	6	485074528	0	0
tr|A0A8J1M5M0|A0A8J1M5M0_XENLA	A0A8J1M5M0	A0A8J1M5M0_XENLA	nars1.L	561	Xenopus laevis	asparagine--tRNA ligase	4:Protein predicted	15.86	1	0.999	6	2	6	7	2	7	484895424	101970120	484895424
tr|Q6P7I8|Q6P7I8_XENLA	Q6P7I8	Q6P7I8_XENLA	pls3.L	629	Xenopus laevis	MGC68681 protein	2:Experimental evidence at transcript level	25.76	1	0.999	11	2	11	13	2	13	467444416	0	467444416
tr|A0A8J1LN95|A0A8J1LN95_XENLA	A0A8J1LN95	A0A8J1LN95_XENLA	pls3.S	640	Xenopus laevis	plastin-3 isoform X1	4:Protein predicted	25	0.9999	0.999	10	1	1	12	1	1	467444416	0	0
tr|A0A8J0TIC5|A0A8J0TIC5_XENLA	A0A8J0TIC5	A0A8J0TIC5_XENLA	copa.L	1240	Xenopus laevis	Coatomer subunit alpha	4:Protein predicted	18.87	1	0.999	20	2	20	21	2	21	465496384	0	465496384
sp|P63282|UBC9_XENLA	P63282	UBC9_XENLA	ube2i	158	Xenopus laevis	SUMO-conjugating enzyme UBC9	1:Experimental evidence at protein level	8.23	1	0.999	1	0	1	2	0	2	465405472	0	465405472	tr|A0A1L8EQE3|A0A1L8EQE3_XENLA
tr|A0A8J0TIW2|A0A8J0TIW2_XENLA	A0A8J0TIW2	A0A8J0TIW2_XENLA	ndufs1.L	733	Xenopus laevis	NADH-ubiquinone oxidoreductase 75 kDa subunit, mitochondrial	3:Protein inferred from homology	36.15	1	0.999	19	12	19	20	13	20	464040192	464040192	464040192
sp|Q7ZXT3|EDC4_XENLA	Q7ZXT3	EDC4_XENLA	edc4	1391	Xenopus laevis	Enhancer of mRNA-decapping protein 4	2:Experimental evidence at transcript level	6.11	0.9998	0.999	5	0	5	5	0	5	458298208	0	458298208	tr|A0A8J0UXL6|A0A8J0UXL6_XENLA
tr|A0A8J1LF02|A0A8J1LF02_XENLA	A0A8J1LF02	A0A8J1LF02_XENLA	dlgap5.L	1599	Xenopus laevis	uncharacterized protein LOC735156 isoform X1	3:Protein inferred from homology	20.89	1	0.999	15	13	15	18	16	18	456153376	456153376	456153376
tr|A0A8J1LZF1|A0A8J1LZF1_XENLA	A0A8J1LZF1	A0A8J1LZF1_XENLA	agps.S	664	Xenopus laevis	Alkylglycerone-phosphate synthase	3:Protein inferred from homology	21.69	1	0.999	13	2	13	13	2	13	452606688	0	452606688
tr|Q6DFB5|Q6DFB5_XENLA	Q6DFB5	Q6DFB5_XENLA	agps.L	627	Xenopus laevis	Alkylglycerone-phosphate synthase	2:Experimental evidence at transcript level	23.29	1	0.999	13	2	2	13	2	2	452606688	0	0
tr|Q6DEB3|Q6DEB3_XENLA	Q6DEB3	Q6DEB3_XENLA	phb2.S	301	Xenopus laevis	Prohibitin	2:Experimental evidence at transcript level	34.55	1	0.999	8	5	8	8	5	8	448537024	448537024	448537024
tr|A0A8J1MBE5|A0A8J1MBE5_XENLA	A0A8J1MBE5	A0A8J1MBE5_XENLA	naca.S	1033	Xenopus laevis	nascent polypeptide-associated complex subunit alpha isoform X1	4:Protein predicted	9.39	1	0.999	5	1	5	6	2	6	445474112	0	445474112
tr|A0A8J0URW6|A0A8J0URW6_XENLA	A0A8J0URW6	A0A8J0URW6_XENLA	prc1.2.L	683	Xenopus laevis	protein regulator of cytokinesis 1 isoform X1	4:Protein predicted	15.67	1	0.999	7	3	3	8	3	3	444266656	0	0
tr|Q7ZXD0|Q7ZXD0_XENLA	Q7ZXD0	Q7ZXD0_XENLA	prc1.2.S	581	Xenopus laevis	MGC53266 protein	2:Experimental evidence at transcript level	17.21	1	0.999	8	4	8	9	4	9	444266656	0	444266656
sp|Q5PPY1|MCS1A_XENLA	Q5PPY1	MCS1A_XENLA	mcts1-a	181	Xenopus laevis	Malignant T-cell-amplified sequence 1-A	2:Experimental evidence at transcript level	56.91	1	0.999	7	3	7	8	3	8	441326016	0	441326016
sp|Q6NRJ7|MCS1B_XENLA	Q6NRJ7	MCS1B_XENLA	mcts1-b	181	Xenopus laevis	Malignant T-cell-amplified sequence 1-B	2:Experimental evidence at transcript level	47.51	1	0.999	6	2	2	7	2	2	441326016	0	0
tr|A0A8J0VHX9|A0A8J0VHX9_XENLA	A0A8J0VHX9	A0A8J0VHX9_XENLA	cdv3.L	243	Xenopus laevis	protein CDV3 homolog B isoform X1	3:Protein inferred from homology	34.57	1	0.999	4	0	4	5	0	5	438238144	0	438238144
sp|Q7ZYA6|CDV3A_XENLA	Q7ZYA6	CDV3A_XENLA	cdv3-a	240	Xenopus laevis	Protein CDV3 homolog A	2:Experimental evidence at transcript level	25.42	0.9969	0.999	3	1	1	4	1	1	438238144	0	0
tr|A0A1L8GXI4|A0A1L8GXI4_XENLA	A0A1L8GXI4	A0A1L8GXI4_XENLA	hspa4.L	837	Xenopus laevis	Heat shock 70 kDa protein 4	3:Protein inferred from homology	27.36	1	0.999	18	4	18	20	5	20	436492160	0	436492160
tr|Q6DE62|Q6DE62_XENLA	Q6DE62	Q6DE62_XENLA	hspa4.S	836	Xenopus laevis	Heat shock 70 kDa protein 4	2:Experimental evidence at transcript level	23.8	1	0.999	16	2	2	17	2	2	436492160	0	0
tr|Q6AXA3|Q6AXA3_XENLA	Q6AXA3	Q6AXA3_XENLA	psmd12.S	441	Xenopus laevis	Psmd12 protein	2:Experimental evidence at transcript level	38.55	1	0.999	11	6	11	12	7	12	436136064	0	436136064
tr|Q6NRX6|Q6NRX6_XENLA	Q6NRX6	Q6NRX6_XENLA	psmd12.L	441	Xenopus laevis	MGC81129 protein	2:Experimental evidence at transcript level	31.75	1	0.999	10	5	5	11	6	6	436136064	0	0
sp|Q8JGT5|SAE1_XENLA	Q8JGT5	SAE1_XENLA	sae1	344	Xenopus laevis	SUMO-activating enzyme subunit 1	2:Experimental evidence at transcript level	27.62	1	0.999	8	1	7	8	1	7	434726720	0	0
tr|Q6AZF1|Q6AZF1_XENLA	Q6AZF1	Q6AZF1_XENLA	ppp2r1a.S	589	Xenopus laevis	Ppp2r1a-b protein	2:Experimental evidence at transcript level	16.3	0.9969	0.999	6	0	1	6	0	1	433416736	0	0	tr|Q7ZWS7|Q7ZWS7_XENLA
tr|A0A8J0TIV1|A0A8J0TIV1_XENLA	A0A8J0TIV1	A0A8J0TIV1_XENLA	LOC108698272	45	Xenopus laevis	thymosin beta-4	3:Protein inferred from homology	33.33	0.9846	0.999	1	1	1	1	1	1	433274176	433274176	433274176
tr|Q6DJQ1|Q6DJQ1_XENLA	Q6DJQ1	Q6DJQ1_XENLA	mgst3.S	147	Xenopus laevis	MGC81800 protein	2:Experimental evidence at transcript level	35.37	1	0.999	4	3	3	5	4	4	432215264	0	0
tr|Q6DJH7|Q6DJH7_XENLA	Q6DJH7	Q6DJH7_XENLA	sord.L	360	Xenopus laevis	Sorbitol dehydrogenase	2:Experimental evidence at transcript level	40.28	1	0.999	8	4	8	8	4	8	431541632	368261792	431541632
tr|Q4V7M0|Q4V7M0_XENLA	Q4V7M0	Q4V7M0_XENLA	strap.S	273	Xenopus laevis	Strap protein	2:Experimental evidence at transcript level	32.6	1	0.999	5	2	2	5	2	2	426786176	275824544	275824544
sp|Q7ZWV9|MAP1_XENLA	Q7ZWV9	MAP1_XENLA	metap1	385	Xenopus laevis	Methionine aminopeptidase 1	2:Experimental evidence at transcript level	34.55	1	0.999	8	0	8	9	0	9	422469760	0	422469760	tr|A0A8J0UQ66|A0A8J0UQ66_XENLA
tr|Q7ZXE7|Q7ZXE7_XENLA	Q7ZXE7	Q7ZXE7_XENLA	dync1li1.L	508	Xenopus laevis	Dynein light intermediate chain	2:Experimental evidence at transcript level	28.35	1	0.999	10	3	10	11	3	11	417816384	0	417816384
tr|Q9DDL0|Q9DDL0_XENLA	Q9DDL0	Q9DDL0_XENLA	dync1li1.S	508	Xenopus laevis	Dynein light intermediate chain	2:Experimental evidence at transcript level	26.97	1	0.999	9	2	2	10	2	2	417816384	0	0
tr|Q8AVG6|Q8AVG6_XENLA	Q8AVG6	Q8AVG6_XENLA	dnaja1.L	401	Xenopus laevis	DnaJ heat shock protein family (Hsp40) member A1 L homeolog	2:Experimental evidence at transcript level	24.69	1	0.999	9	1	9	11	1	11	414949440	0	414949440
sp|Q76BK2|MIF_XENLA	Q76BK2	MIF_XENLA	mif	115	Xenopus laevis	Macrophage migration inhibitory factor	1:Experimental evidence at protein level	29.57	1	0.999	4	4	4	4	4	4	414668160	414668160	414668160
tr|A0A8J1L9M8|A0A8J1L9M8_XENLA	A0A8J1L9M8	A0A8J1L9M8_XENLA	haus1.L	286	Xenopus laevis	HAUS augmin-like complex subunit 1	3:Protein inferred from homology	47.9	1	0.999	10	10	10	14	14	14	413987520	413987520	413987520
tr|A0A1L8GX00|A0A1L8GX00_XENLA	A0A1L8GX00	A0A1L8GX00_XENLA	hars2.L	530	Xenopus laevis	histidine--tRNA ligase	3:Protein inferred from homology	30.19	1	0.999	11	11	11	12	12	12	413898240	413898240	413898240
tr|Q6NU16|Q6NU16_XENLA	Q6NU16	Q6NU16_XENLA	eif1ax.L	144	Xenopus laevis	Eukaryotic translation initiation factor 4C	2:Experimental evidence at transcript level	25.69	1	0.999	3	3	3	3	3	3	411401952	411401952	411401952
tr|Q642Q6|Q642Q6_XENLA	Q642Q6	Q642Q6_XENLA	esd.L	282	Xenopus laevis	S-formylglutathione hydrolase	2:Experimental evidence at transcript level	26.24	1	0.999	4	2	2	5	2	2	406317344	0	0
tr|A0A1L8H9J8|A0A1L8H9J8_XENLA	A0A1L8H9J8	A0A1L8H9J8_XENLA	esd.S	282	Xenopus laevis	S-formylglutathione hydrolase	3:Protein inferred from homology	18.09	0.9996	0.999	3	1	3	4	1	4	406317344	0	406317344
tr|A0A1L8GXT0|A0A1L8GXT0_XENLA	A0A1L8GXT0	A0A1L8GXT0_XENLA	thoc3.L	319	Xenopus laevis	THO complex subunit 3	4:Protein predicted	21.32	1	0.999	5	5	5	5	5	5	404266048	404266048	404266048
sp|Q6GQL2|PP1B_XENLA	Q6GQL2	PP1B_XENLA	ppp1cb	327	Xenopus laevis	Serine/threonine-protein phosphatase PP1-beta catalytic subunit	2:Experimental evidence at transcript level	30.58	1	0.999	9	3	9	9	3	9	400396736	0	400396736
tr|Q71U69|Q71U69_XENLA	Q71U69	Q71U69_XENLA	erh.S	104	Xenopus laevis	Enhancer of rudimentary homolog	2:Experimental evidence at transcript level	31.73	1	0.999	2	1	2	2	1	2	393989056	393989056	393989056
tr|Q7ZWJ2|Q7ZWJ2_XENLA	Q7ZWJ2	Q7ZWJ2_XENLA	uqcrc1.L	478	Xenopus laevis	Uqcrc1 protein	2:Experimental evidence at transcript level	42.05	1	0.999	11	11	11	13	13	13	389790848	389790848	389790848
tr|Q6GN79|Q6GN79_XENLA	Q6GN79	Q6GN79_XENLA	rpl37.S	97	Xenopus laevis	Ribosomal protein L37	2:Experimental evidence at transcript level	36.08	1	0.999	4	1	4	4	1	4	387212448	0	387212448
sp|Q6PA58|SDHAA_XENLA	Q6PA58	SDHAA_XENLA	sdha-a	665	Xenopus laevis	Succinate dehydrogenase [ubiquinone] flavoprotein subunit A, mitochondrial	2:Experimental evidence at transcript level	20.3	1	0.999	8	4	4	10	5	5	386402176	0	0
tr|A0A8J0PWW3|A0A8J0PWW3_XENLA	A0A8J0PWW3	A0A8J0PWW3_XENLA	rtca.L	365	Xenopus laevis	RNA 3'-terminal-phosphate cyclase (ATP)	3:Protein inferred from homology	33.7	1	0.999	9	9	9	10	10	10	380654656	380654656	380654656
tr|A0A1L8GHR2|A0A1L8GHR2_XENLA	A0A1L8GHR2	A0A1L8GHR2_XENLA	copg1.S	874	Xenopus laevis	Coatomer subunit gamma	3:Protein inferred from homology	21.17	1	0.999	15	3	15	15	3	15	378476896	0	378476896
tr|Q6P7I2|Q6P7I2_XENLA	Q6P7I2	Q6P7I2_XENLA	copg1.L	874	Xenopus laevis	Coatomer subunit gamma	2:Experimental evidence at transcript level	21.4	1	0.999	15	3	3	16	4	4	378476896	0	0
tr|Q4V7I1|Q4V7I1_XENLA	Q4V7I1	Q4V7I1_XENLA	haus4.L	353	Xenopus laevis	HAUS augmin like complex subunit 4 L homeolog	2:Experimental evidence at transcript level	48.16	1	0.999	13	13	13	16	16	16	376722592	376722592	376722592
tr|Q0P3Q4|Q0P3Q4_XENLA	Q0P3Q4	Q0P3Q4_XENLA	metap2.S	481	Xenopus laevis	Methionine aminopeptidase 2	2:Experimental evidence at transcript level	14.55	0.9996	0.999	6	1	1	7	1	1	373315200	0	0
tr|Q640C9|Q640C9_XENLA	Q640C9	Q640C9_XENLA	nudc.S	327	Xenopus laevis	Nuclear migration protein nudC	2:Experimental evidence at transcript level	24.46	1	0.999	7	3	7	7	3	7	371990784	0	371990784
tr|A0A1L8H5G8|A0A1L8H5G8_XENLA	A0A1L8H5G8	A0A1L8H5G8_XENLA	atp5po.S	211	Xenopus laevis	ATP synthase subunit O, mitochondrial	3:Protein inferred from homology	36.49	1	0.999	6	6	6	6	6	6	369489888	369489888	369489888
tr|A2RV94|A2RV94_XENLA	A2RV94	A2RV94_XENLA	psmd8.L	271	Xenopus laevis	26S proteasome non-ATPase regulatory subunit 8	2:Experimental evidence at transcript level	36.9	1	0.999	7	1	7	8	1	8	364187328	0	364187328
tr|A0A8J0T4P2|A0A8J0T4P2_XENLA	A0A8J0T4P2	A0A8J0T4P2_XENLA	usp5.S	855	Xenopus laevis	Ubiquitin carboxyl-terminal hydrolase	3:Protein inferred from homology	31.23	1	0.999	16	8	16	16	8	16	363062912	176293408	363062912
tr|A0A8J0ULN7|A0A8J0ULN7_XENLA	A0A8J0ULN7	A0A8J0ULN7_XENLA	LOC108709846	160	Xenopus laevis	prostaglandin E synthase 3	3:Protein inferred from homology	35	1	0.999	6	5	6	6	5	6	362317792	362317792	362317792
sp|P49739|MCM3M_XENLA	P49739	MCM3M_XENLA	mmcm3	807	Xenopus laevis	Maternal DNA replication licensing factor mcm3	1:Experimental evidence at protein level	19.83	1	0.999	11	7	11	11	7	11	359264864	359264864	359264864
tr|A0A1L8HNV4|A0A1L8HNV4_XENLA	A0A1L8HNV4	A0A1L8HNV4_XENLA	haus6.S	981	Xenopus laevis	HAUS augmin-like complex subunit 6 isoform X1	4:Protein predicted	16.31	1	0.999	15	9	15	15	9	15	358214848	0	358214848
tr|A0JPI0|A0JPI0_XENLA	A0JPI0	A0JPI0_XENLA	haus6.L	978	Xenopus laevis	HAUS augmin like complex subunit 6 L homeolog	2:Experimental evidence at transcript level	14.21	1	0.999	12	6	6	12	6	6	358214848	0	0
tr|Q7SZF6|Q7SZF6_XENLA	Q7SZF6	Q7SZF6_XENLA	vtgb1.L	1817	Xenopus laevis	Vitellogenin B1	2:Experimental evidence at transcript level	14.42	1	0.999	22	18	22	24	20	24	356964576	259597856	356964576
tr|A0A8J1KJD2|A0A8J1KJD2_XENLA	A0A8J1KJD2	A0A8J1KJD2_XENLA	LOC108715604	140	Xenopus laevis	sterol carrier protein 2-like	4:Protein predicted	30	1	0.999	5	2	5	5	2	5	356601152	131943536	356601152
tr|A0A8J0TRI6|A0A8J0TRI6_XENLA	A0A8J0TRI6	A0A8J0TRI6_XENLA	metap1.S	384	Xenopus laevis	Methionine aminopeptidase	3:Protein inferred from homology	20.05	0.9969	0.999	5	1	1	5	1	1	354688128	0	0
tr|Q9PVV6|Q9PVV6_XENLA	Q9PVV6	Q9PVV6_XENLA	set.S	278	Xenopus laevis	SET nuclear proto-oncogene S homeolog	2:Experimental evidence at transcript level	26.26	1	0.999	4	1	4	4	1	4	353477568	353477568	353477568
tr|Q6DDF2|Q6DDF2_XENLA	Q6DDF2	Q6DDF2_XENLA	acad9.S	622	Xenopus laevis	Acad9-prov protein	2:Experimental evidence at transcript level	31.67	1	0.999	15	15	15	16	16	16	352031392	352031392	352031392
sp|P62321|RUXF_XENLA	P62321	RUXF_XENLA	snrpf	86	Xenopus laevis	Small nuclear ribonucleoprotein F	3:Protein inferred from homology	48.84	1	0.999	3	3	3	3	3	3	349865536	349865536	349865536
tr|A0A1L8F736|A0A1L8F736_XENLA	A0A1L8F736	A0A1L8F736_XENLA	gatd3alc.1.L	225	Xenopus laevis	glutamine amidotransferase-like class 1 domain-containing protein 3A, mitochondrial	4:Protein predicted	44.89	1	0.999	7	3	6	8	4	7	343425376	0	139290544
tr|A0A1L8F971|A0A1L8F971_XENLA	A0A1L8F971	A0A1L8F971_XENLA	capns2.L	228	Xenopus laevis	Calpain small subunit 1	4:Protein predicted	35.09	1	0.999	7	5	7	7	5	7	341814144	100113032	341814144
tr|Q6NTS1|Q6NTS1_XENLA	Q6NTS1	Q6NTS1_XENLA	atp5pd.S	161	Xenopus laevis	ATP synthase subunit d, mitochondrial	2:Experimental evidence at transcript level	35.4	1	0.999	4	1	4	5	1	5	340912768	0	340912768
tr|A0A1L8GUR0|A0A1L8GUR0_XENLA	A0A1L8GUR0	A0A1L8GUR0_XENLA	slc25a3.S	360	Xenopus laevis	Phosphate carrier protein, mitochondrial	3:Protein inferred from homology	14.17	1	0.999	5	1	5	5	1	5	332537600	0	332537600
sp|Q5XH16|NH2L1_XENLA	Q5XH16	NH2L1_XENLA	snu13	128	Xenopus laevis	NHP2-like protein 1	2:Experimental evidence at transcript level	45.31	1	0.999	4	2	4	5	3	5	331423936	228667616	331423936
tr|A0A8J0UZ70|A0A8J0UZ70_XENLA	A0A8J0UZ70	A0A8J0UZ70_XENLA	smg7.L	1180	Xenopus laevis	SMG7 nonsense mediated mRNA decay factor L homeolog isoform X1	4:Protein predicted	1.61	0.997	0.9977	2	2	2	2	2	2	331398816	331398816	331398816
sp|Q641B2|EI3GB_XENLA	Q641B2	EI3GB_XENLA	eif3g-b	308	Xenopus laevis	Eukaryotic translation initiation factor 3 subunit G-B	2:Experimental evidence at transcript level	24.03	1	0.999	5	1	5	7	3	7	326837792	168708256	326837792
tr|Q7ZX77|Q7ZX77_XENLA	Q7ZX77	Q7ZX77_XENLA	hspa9.L	670	Xenopus laevis	Stress-70 protein, mitochondrial	2:Experimental evidence at transcript level	32.84	1	0.999	17	17	17	18	18	18	322811840	322811840	322811840
tr|A0A1L8FZW4|A0A1L8FZW4_XENLA	A0A1L8FZW4	A0A1L8FZW4_XENLA	eif3h.L	334	Xenopus laevis	Eukaryotic translation initiation factor 3 subunit H	3:Protein inferred from homology	26.65	1	0.999	7	5	7	8	6	8	322755264	0	322755264
sp|Q4FZP2|MTNA_XENLA	Q4FZP2	MTNA_XENLA	mri1	354	Xenopus laevis	Methylthioribose-1-phosphate isomerase	2:Experimental evidence at transcript level	47.74	1	0.999	10	10	10	10	10	10	322079872	322079872	322079872
tr|A0A1L8H210|A0A1L8H210_XENLA	A0A1L8H210	A0A1L8H210_XENLA	LOC108711609	511	Xenopus laevis	Vacuolar proton pump subunit B	3:Protein inferred from homology	44.23	1	0.999	14	1	14	14	1	14	319879744	0	319879744
tr|A0A1L8HF09|A0A1L8HF09_XENLA	A0A1L8HF09	A0A1L8HF09_XENLA	capza1.L	286	Xenopus laevis	F-actin-capping protein subunit alpha	3:Protein inferred from homology	40.21	1	0.999	7	2	7	7	2	7	319010080	183048736	319010080
tr|Q5PPZ0|Q5PPZ0_XENLA	Q5PPZ0	Q5PPZ0_XENLA	cbr1.1.S	277	Xenopus laevis	carbonyl reductase (NADPH)	2:Experimental evidence at transcript level	14.08	0.9749	0.9918	4	1	1	4	1	1	318181600	0	0
tr|I6N3H5|I6N3H5_XENLA	I6N3H5	I6N3H5_XENLA	rif1.S	2327	Xenopus laevis	Rif1 protein	2:Experimental evidence at transcript level	3.78	1	0.999	6	6	6	6	6	6	314978752	314978752	314978752
sp|Q66J30|DCT2A_XENLA	Q66J30	DCT2A_XENLA	dctn2-a	403	Xenopus laevis	Dynactin subunit 2-A	2:Experimental evidence at transcript level	22.33	1	0.999	8	0	8	8	0	8	313146816	0	313146816	tr|A0A8J1M5K1|A0A8J1M5K1_XENLA
sp|Q6IRB3|DCT2B_XENLA	Q6IRB3	DCT2B_XENLA	dctn2-b	403	Xenopus laevis	Dynactin subunit 2-B	2:Experimental evidence at transcript level	15.14	1	0.9989	7	2	2	7	2	2	313146816	0	0
tr|Q4FZM5|Q4FZM5_XENLA	Q4FZM5	Q4FZM5_XENLA	cyc1.S	309	Xenopus laevis	MGC116545 protein	2:Experimental evidence at transcript level	14.89	1	0.999	4	0	4	6	0	6	310131360	0	310131360	tr|Q7ZX80|Q7ZX80_XENLA
tr|Q4V867|Q4V867_XENLA	Q4V867	Q4V867_XENLA	orc5.L	448	Xenopus laevis	MGC114641 protein	2:Experimental evidence at transcript level	9.38	1	0.999	3	3	3	3	3	3	309151008	309151008	309151008
tr|A0A1L8F3N4|A0A1L8F3N4_XENLA	A0A1L8F3N4	A0A1L8F3N4_XENLA	clic1.S	240	Xenopus laevis	Chloride intracellular channel protein	3:Protein inferred from homology	38.33	1	0.999	7	1	7	7	1	7	306092768	132809544	306092768
tr|Q68FI2|Q68FI2_XENLA	Q68FI2	Q68FI2_XENLA	akr1c1.L	324	Xenopus laevis	MGC86423 protein	2:Experimental evidence at transcript level	21.3	1	0.999	5	2	5	5	2	5	305339456	305339456	305339456
tr|Q6NU78|Q6NU78_XENLA	Q6NU78	Q6NU78_XENLA	smn1.L	282	Xenopus laevis	LOC398438 protein	2:Experimental evidence at transcript level	20.92	1	0.999	4	4	4	6	6	6	305126080	305126080	305126080
tr|A0A8J1KSS8|A0A8J1KSS8_XENLA	A0A8J1KSS8	A0A8J1KSS8_XENLA	hnrnpk.L	396	Xenopus laevis	Heterogeneous nuclear ribonucleoprotein K	4:Protein predicted	15.66	0.9998	0.999	5	1	5	5	1	5	303536576	219271312	303536576
sp|Q5PQ01|PI42C_XENLA	Q5PQ01	PI42C_XENLA	pip4k2c	419	Xenopus laevis	Phosphatidylinositol 5-phosphate 4-kinase type-2 gamma	2:Experimental evidence at transcript level	18.38	1	0.999	6	1	6	7	1	7	301037632	0	301037632
sp|Q6GMY9|XPO2_XENLA	Q6GMY9	XPO2_XENLA	cse1l	971	Xenopus laevis	Exportin-2	2:Experimental evidence at transcript level	15.45	1	0.999	12	1	12	14	1	14	300078752	0	300078752
tr|A0A8J1MXP4|A0A8J1MXP4_XENLA	A0A8J1MXP4	A0A8J1MXP4_XENLA	phf5a.L	128	Xenopus laevis	PHD finger protein 5A L homeolog isoform X1	3:Protein inferred from homology	21.88	0.9985	0.999	2	0	2	2	0	2	298425568	0	298425568	tr|Q5I000|Q5I000_XENLA
tr|A0A8J0VKP7|A0A8J0VKP7_XENLA	A0A8J0VKP7	A0A8J0VKP7_XENLA	puf60.L	529	Xenopus laevis	poly(U)-binding-splicing factor PUF60 isoform X1	3:Protein inferred from homology	34.4	1	0.999	13	13	13	13	13	13	292435072	292435072	292435072
tr|Q6DJG5|Q6DJG5_XENLA	Q6DJG5	Q6DJG5_XENLA	cox4i2.S	174	Xenopus laevis	Cytochrome c oxidase subunit 4	2:Experimental evidence at transcript level	31.61	1	0.999	4	2	4	5	2	5	289987232	289987232	289987232
sp|Q01588|RFA1_XENLA	Q01588	RFA1_XENLA	rpa1	609	Xenopus laevis	Replication protein A 70 kDa DNA-binding subunit	1:Experimental evidence at protein level	26.44	1	0.999	11	7	11	12	8	12	289442240	117370984	289442240
sp|P30664|MCM4B_XENLA	P30664	MCM4B_XENLA	mcm4-b	863	Xenopus laevis	DNA replication licensing factor mcm4-B	1:Experimental evidence at protein level	34.41	1	0.999	19	8	19	20	8	20	289304576	127010272	289304576
tr|A0A8J0TB09|A0A8J0TB09_XENLA	A0A8J0TB09	A0A8J0TB09_XENLA	LOC108696439	513	Xenopus laevis	Coatomer subunit delta	3:Protein inferred from homology	22.42	1	0.999	12	3	12	12	3	12	288626816	107624408	288626816
tr|A0A8J1KXT4|A0A8J1KXT4_XENLA	A0A8J1KXT4	A0A8J1KXT4_XENLA	rab10.S	200	Xenopus laevis	ras-related protein Rab-10	4:Protein predicted	32.5	1	0.999	5	0	5	6	0	6	286505952	0	286505952	tr|Q6PAW9|Q6PAW9_XENLA
tr|A0A8J1KVB7|A0A8J1KVB7_XENLA	A0A8J1KVB7	A0A8J1KVB7_XENLA	LOC108718052	615	Xenopus laevis	lipoma-preferred partner homolog isoform X1	4:Protein predicted	29.76	1	0.999	13	5	5	15	6	6	285375552	0	0
tr|A0A8J1MAR3|A0A8J1MAR3_XENLA	A0A8J1MAR3	A0A8J1MAR3_XENLA	nup98l.L	1793	Xenopus laevis	Nuclear pore complex protein Nup98-Nup96	3:Protein inferred from homology	4.46	1	0.999	7	4	6	7	4	6	283550080	0	0
sp|Q7ZYU8|EIF3M_XENLA	Q7ZYU8	EIF3M_XENLA	eif3m	374	Xenopus laevis	Eukaryotic translation initiation factor 3 subunit M	2:Experimental evidence at transcript level	16.58	1	0.999	4	0	4	5	0	5	282790464	0	282790464	tr|A0A1L8GJ07|A0A1L8GJ07_XENLA
tr|A0A8J0TEA5|A0A8J0TEA5_XENLA	A0A8J0TEA5	A0A8J0TEA5_XENLA	kif20b.S	1864	Xenopus laevis	kinesin family member 20B S homeolog isoform X1	3:Protein inferred from homology	9.44	1	0.999	14	14	14	14	14	14	282020352	282020352	282020352
tr|A0A8J0Q006|A0A8J0Q006_XENLA	A0A8J0Q006	A0A8J0Q006_XENLA	atp5mf.S	89	Xenopus laevis	ATP synthase subunit f, mitochondrial	3:Protein inferred from homology	12.36	0.9846	0.999	1	1	1	1	1	1	279894240	279894240	279894240
sp|Q05116|MP2K1_XENLA	Q05116	MP2K1_XENLA	map2k1	395	Xenopus laevis	Dual specificity mitogen-activated protein kinase kinase 1	1:Experimental evidence at protein level	34.94	1	0.999	11	0	11	12	0	12	278015680	0	278015680	tr|A0A1L8GSC6|A0A1L8GSC6_XENLA
sp|Q5FWM4|PGAM5_XENLA	Q5FWM4	PGAM5_XENLA	pgam5	275	Xenopus laevis	Serine/threonine-protein phosphatase PGAM5, mitochondrial	2:Experimental evidence at transcript level	26.91	1	0.999	5	4	5	6	5	6	276664064	276664064	276664064
sp|Q7SZL5|MTUS1_XENLA	Q7SZL5	MTUS1_XENLA	mtus1	1338	Xenopus laevis	Microtubule-associated tumor suppressor 1 homolog	1:Experimental evidence at protein level	21.38	1	0.999	21	15	21	23	17	23	276425728	276425728	276425728
tr|A0A1L8FJ42|A0A1L8FJ42_XENLA	A0A1L8FJ42	A0A1L8FJ42_XENLA	glrx3.L	326	Xenopus laevis	glutaredoxin-3	4:Protein predicted	27.61	1	0.999	6	3	6	6	3	6	275725760	20846604	275725760
tr|Q6NRC2|Q6NRC2_XENLA	Q6NRC2	Q6NRC2_XENLA	psmb2.S	199	Xenopus laevis	Proteasome subunit beta	2:Experimental evidence at transcript level	31.16	0.9969	0.999	4	1	1	4	1	1	274143040	0	0
sp|Q3KPT7|DHRS6_XENLA	Q3KPT7	DHRS6_XENLA	bdh2	245	Xenopus laevis	Dehydrogenase/reductase SDR family member 6	2:Experimental evidence at transcript level	33.47	1	0.999	6	6	6	6	6	6	273327584	273327584	273327584
tr|A0A8J1LKM4|A0A8J1LKM4_XENLA	A0A8J1LKM4	A0A8J1LKM4_XENLA	tpm3.S	271	Xenopus laevis	uncharacterized protein LOC398952 isoform X2	3:Protein inferred from homology	21.77	1	0.999	4	1	4	5	1	5	269761344	0	269761344
tr|A0A8J1MRD7|A0A8J1MRD7_XENLA	A0A8J1MRD7	A0A8J1MRD7_XENLA	LOC397944	326	Xenopus laevis	tropomyosin alpha-1 chain-like isoform X14	3:Protein inferred from homology	11.66	0.9373	0.9788	3	1	1	4	1	1	269761344	0	0
tr|A0A8J0TQ27|A0A8J0TQ27_XENLA	A0A8J0TQ27	A0A8J0TQ27_XENLA	dlgap5.S	871	Xenopus laevis	disks large-associated protein 5 isoform X1	3:Protein inferred from homology	23.77	1	0.999	14	12	12	17	15	15	266321360	266321360	266321360
tr|Q68F32|Q68F32_XENLA	Q68F32	Q68F32_XENLA	arhgdig.S	199	Xenopus laevis	MGC81977 protein	2:Experimental evidence at transcript level	64.82	1	0.999	8	6	8	8	6	8	265697472	265697472	265697472
tr|Q52KT0|Q52KT0_XENLA	Q52KT0	Q52KT0_XENLA	npepl1.S	521	Xenopus laevis	MGC115168 protein	2:Experimental evidence at transcript level	24.57	1	0.999	8	2	8	9	3	9	263468896	0	263468896
sp|O42260|GEMI2_XENLA	O42260	GEMI2_XENLA	gemin2	259	Xenopus laevis	Gem-associated protein 2	2:Experimental evidence at transcript level	23.94	1	0.999	4	0	4	4	0	4	263356288	0	263356288	tr|A0A8J0Q0J7|A0A8J0Q0J7_XENLA
tr|Q6GN75|Q6GN75_XENLA	Q6GN75	Q6GN75_XENLA	urod.L	367	Xenopus laevis	Uroporphyrinogen decarboxylase	2:Experimental evidence at transcript level	17.98	1	0.999	5	1	5	5	1	5	260307264	0	260307264
tr|Q6PAA5|Q6PAA5_XENLA	Q6PAA5	Q6PAA5_XENLA	eif4h.S	250	Xenopus laevis	Eukaryotic translation initiation factor 4H	2:Experimental evidence at transcript level	27.6	1	0.999	4	3	4	6	5	6	258745360	258745360	258745360
tr|A0A1L8F739|A0A1L8F739_XENLA	A0A1L8F739	A0A1L8F739_XENLA	LOC121397014	51	Xenopus laevis	ATP synthase subunit epsilon, mitochondrial-like	3:Protein inferred from homology	15.69	0.8776	0.9911	1	1	1	1	1	1	256443040	256443040	256443040
tr|Q5M993|Q5M993_XENLA	Q5M993	Q5M993_XENLA	glrx3.S	326	Xenopus laevis	LOC496161 protein	2:Experimental evidence at transcript level	19.94	0.9969	0.999	4	1	1	4	1	1	254879168	0	0
tr|Q6DDN7|Q6DDN7_XENLA	Q6DDN7	Q6DDN7_XENLA	hacl1.L	577	Xenopus laevis	2-hydroxyacyl-CoA lyase 1 L homeolog	2:Experimental evidence at transcript level	23.22	1	0.999	8	8	8	9	9	9	245998656	245998656	245998656
tr|Q6DDN9|Q6DDN9_XENLA	Q6DDN9	Q6DDN9_XENLA	cbs.S	562	Xenopus laevis	Cystathionine beta-synthase	2:Experimental evidence at transcript level	22.42	1	0.999	10	2	10	12	2	12	245255616	0	245255616
tr|Q7ZXW6|Q7ZXW6_XENLA	Q7ZXW6	Q7ZXW6_XENLA	cbs.L	565	Xenopus laevis	Cystathionine beta-synthase	2:Experimental evidence at transcript level	20.88	0.9999	0.999	9	1	1	11	1	1	245255616	0	0
tr|Q4V7Z2|Q4V7Z2_XENLA	Q4V7Z2	Q4V7Z2_XENLA	msn.L	580	Xenopus laevis	MGC114910 protein	2:Experimental evidence at transcript level	20.69	1	0.999	9	3	8	12	4	11	244333568	0	244333568
tr|A0A1L8F270|A0A1L8F270_XENLA	A0A1L8F270	A0A1L8F270_XENLA	msn.S	580	Xenopus laevis	moesin isoform X1	4:Protein predicted	13.28	0.9996	0.9989	6	1	1	8	1	1	244333568	0	0
tr|A0A1L8F0M5|A0A1L8F0M5_XENLA	A0A1L8F0M5	A0A1L8F0M5_XENLA	capns2.S	237	Xenopus laevis	Calpain small subunit 1	4:Protein predicted	18.14	0.9123	0.9699	3	1	1	3	1	1	241701120	0	0
tr|Q6Q4H9|Q6Q4H9_XENLA	Q6Q4H9	Q6Q4H9_XENLA	eif2s2.L	335	Xenopus laevis	Eukaryote initiation factor 2 beta	2:Experimental evidence at transcript level	24.48	1	0.999	8	3	8	10	3	10	238049008	81189184	238049008
tr|Q498K6|Q498K6_XENLA	Q498K6	Q498K6_XENLA	copb1.S	953	Xenopus laevis	Coatomer subunit beta	2:Experimental evidence at transcript level	24.24	1	0.999	15	2	15	17	2	17	235978016	0	235978016
tr|Q6GMC3|Q6GMC3_XENLA	Q6GMC3	Q6GMC3_XENLA	hsd17b4.L	741	Xenopus laevis	MGC81885 protein	2:Experimental evidence at transcript level	10.93	1	0.999	6	6	6	6	6	6	235194144	235194144	235194144
sp|Q91372|DDX4_XENLA	Q91372	DDX4_XENLA	ddx4	700	Xenopus laevis	Probable ATP-dependent RNA helicase DDX4	2:Experimental evidence at transcript level	5.14	0.9954	0.9932	4	0	2	4	0	2	234708656	0	0	tr|A0A8J0TQZ3|A0A8J0TQZ3_XENLA
sp|P35567|CDK1A_XENLA	P35567	CDK1A_XENLA	cdk1-a	302	Xenopus laevis	Cyclin-dependent kinase 1-A	1:Experimental evidence at protein level	28.81	1	0.999	8	3	8	10	5	10	233029072	0	233029072
tr|Q66J66|Q66J66_XENLA	Q66J66	Q66J66_XENLA	dhrs12.L	323	Xenopus laevis	MGC81751 protein	2:Experimental evidence at transcript level	43.96	1	0.999	8	8	8	8	8	8	231704592	231704592	231704592
tr|A0A8J0UXC2|A0A8J0UXC2_XENLA	A0A8J0UXC2	A0A8J0UXC2_XENLA	hmga2.S	128	Xenopus laevis	high mobility group protein HMGI-C isoform X1	3:Protein inferred from homology	25	1	0.999	3	3	3	3	3	3	229724000	229724000	229724000
tr|A4FVF5|A4FVF5_XENLA	A4FVF5	A4FVF5_XENLA	XB5843130.S	111	Xenopus laevis	60S acidic ribosomal protein P2	2:Experimental evidence at transcript level	44.14	1	0.999	4	3	4	4	3	4	229428704	229428704	229428704
tr|Q6PAF2|Q6PAF2_XENLA	Q6PAF2	Q6PAF2_XENLA	capn11.L	704	Xenopus laevis	MGC68756 protein	2:Experimental evidence at transcript level	17.76	1	0.999	9	7	9	9	7	9	228671424	112144000	228671424
sp|Q7ZTP2|ARP2A_XENLA	Q7ZTP2	ARP2A_XENLA	actr2-a	394	Xenopus laevis	Actin-related protein 2-A	1:Experimental evidence at protein level	23.86	1	0.999	6	0	6	6	0	6	225311696	0	225311696	sp|Q7ZXV3|ARP2B_XENLA
tr|A0A8J0TS27|A0A8J0TS27_XENLA	A0A8J0TS27	A0A8J0TS27_XENLA	LOC108700221	564	Xenopus laevis	HAUS augmin-like complex subunit 3 isoform X2	3:Protein inferred from homology	25.18	1	0.999	11	11	11	11	11	11	224310560	224310560	224310560
tr|A0A8J0V8K7|A0A8J0V8K7_XENLA	A0A8J0V8K7	A0A8J0V8K7_XENLA	fubp1.S	666	Xenopus laevis	far upstream element binding protein 1 S homeolog isoform X1	4:Protein predicted	14.41	1	0.999	6	2	6	6	2	6	222167136	0	222167136
sp|P15107|SOD1B_XENLA	P15107	SOD1B_XENLA	sod1-b	151	Xenopus laevis	Superoxide dismutase [Cu-Zn] B	1:Experimental evidence at protein level	34.44	1	0.999	4	0	4	5	0	5	221051296	0	221051296	tr|A0A1L8HCL3|A0A1L8HCL3_XENLA
tr|A0A8J1L1X9|A0A8J1L1X9_XENLA	A0A8J1L1X9	A0A8J1L1X9_XENLA	clip1.L	2369	Xenopus laevis	CAP-Gly domain-containing linker protein 1 isoform X1	4:Protein predicted	2.11	0.9972	0.9988	4	2	2	4	2	2	216061184	216061184	216061184
tr|A0A1L8GUD0|A0A1L8GUD0_XENLA	A0A1L8GUD0	A0A1L8GUD0_XENLA	csrp2.S	192	Xenopus laevis	cysteine and glycine rich protein 2 S homeolog isoform X1	4:Protein predicted	61.46	1	0.999	8	4	8	9	4	9	213472320	0	213472320
tr|Q68FI9|Q68FI9_XENLA	Q68FI9	Q68FI9_XENLA	csrp2.L	192	Xenopus laevis	MGC86339 protein	2:Experimental evidence at transcript level	38.54	0.9996	0.999	5	1	1	6	1	1	213472320	0	0
tr|A0A8J0V8I9|A0A8J0V8I9_XENLA	A0A8J0V8I9	A0A8J0V8I9_XENLA	caprin1.S	681	Xenopus laevis	cell cycle associated protein 1 S homeolog isoform X2	3:Protein inferred from homology	11.6	1	0.999	6	3	3	6	3	3	212717040	0	0
tr|B7ZQZ7|B7ZQZ7_XENLA	B7ZQZ7	B7ZQZ7_XENLA	caprin1.L	665	Xenopus laevis	uncharacterized protein LOC100653491	2:Experimental evidence at transcript level	13.98	1	0.999	8	5	8	8	5	8	212717040	0	212717040
tr|A0A8J1LPU1|A0A8J1LPU1_XENLA	A0A8J1LPU1	A0A8J1LPU1_XENLA	psmd14.L	270	Xenopus laevis	proteasome 26S subunit, non-ATPase 14 L homeolog isoform X2	4:Protein predicted	21.85	1	0.999	6	0	6	8	0	8	209831264	0	209831264	tr|Q7ZX92|Q7ZX92_XENLA
sp|P28049|LAB_XENLA	P28049	LAB_XENLA	ssb-b	427	Xenopus laevis	Lupus La protein homolog B	2:Experimental evidence at transcript level	41.45	1	0.999	13	1	13	14	1	14	207995232	0	207995232
tr|A0A1L8F6P6|A0A1L8F6P6_XENLA	A0A1L8F6P6	A0A1L8F6P6_XENLA	aifm1.L	637	Xenopus laevis	apoptosis-inducing factor 1, mitochondrial isoform X1	3:Protein inferred from homology	23.08	1	0.999	13	13	13	14	14	14	203599168	203599168	203599168
tr|A0A8J0V488|A0A8J0V488_XENLA	A0A8J0V488	A0A8J0V488_XENLA	gsta1.L	247	Xenopus laevis	glutathione transferase	3:Protein inferred from homology	6.88	0.8264	0.9867	2	1	1	2	1	1	202772320	202772320	202772320
tr|A0A1L8HAJ0|A0A1L8HAJ0_XENLA	A0A1L8HAJ0	A0A1L8HAJ0_XENLA	katnal1.S	486	Xenopus laevis	Multifunctional fusion protein	3:Protein inferred from homology	10.08	0.9969	0.999	4	0	1	4	0	1	202656672	0	0	tr|A0A8J0UH93|A0A8J0UH93_XENLA
tr|A0A1L8H0R6|A0A1L8H0R6_XENLA	A0A1L8H0R6	A0A1L8H0R6_XENLA	pdia3.L	500	Xenopus laevis	Protein disulfide-isomerase	3:Protein inferred from homology	28.4	1	0.999	12	4	4	13	5	5	200576352	0	0
tr|Q7ZWU3|Q7ZWU3_XENLA	Q7ZWU3	Q7ZWU3_XENLA	pdia3.S	502	Xenopus laevis	Protein disulfide-isomerase	2:Experimental evidence at transcript level	34.86	1	0.999	16	8	16	20	12	20	200576352	0	200576352
sp|Q6GLZ1|DENR_XENLA	Q6GLZ1	DENR_XENLA	denr	198	Xenopus laevis	Density-regulated protein	2:Experimental evidence at transcript level	43.43	1	0.999	6	2	2	7	2	2	199814736	128967408	128967408
tr|A0A1L8HAW1|A0A1L8HAW1_XENLA	A0A1L8HAW1	A0A1L8HAW1_XENLA	rdx.S	602	Xenopus laevis	radixin	4:Protein predicted	13.62	1	0.999	7	3	4	8	3	4	199786976	0	0
sp|Q6GN67|ADM1A_XENLA	Q6GN67	ADM1A_XENLA	adrm1-a	404	Xenopus laevis	Proteasomal ubiquitin receptor ADRM1-A	2:Experimental evidence at transcript level	14.36	1	0.999	4	0	4	5	0	5	197079872	0	197079872	sp|Q7ZXD6|ADM1B_XENLA
tr|A0A1L8FGS2|A0A1L8FGS2_XENLA	A0A1L8FGS2	A0A1L8FGS2_XENLA	u2af2.S	466	Xenopus laevis	Splicing factor U2AF subunit	3:Protein inferred from homology	9.66	1	0.999	3	0	3	4	0	4	197021952	0	197021952	tr|A0A1L8FMU9|A0A1L8FMU9_XENLA
tr|A1L2Q9|A1L2Q9_XENLA	A1L2Q9	A1L2Q9_XENLA	gemin8.S	232	Xenopus laevis	LOC100036923 protein	2:Experimental evidence at transcript level	15.95	1	0.999	3	2	3	6	5	6	196954544	0	196954544
tr|A0A8J1MMC2|A0A8J1MMC2_XENLA	A0A8J1MMC2	A0A8J1MMC2_XENLA	snrnp200.L	2135	Xenopus laevis	U5 small nuclear ribonucleoprotein 200 kDa helicase	3:Protein inferred from homology	8.76	1	0.999	14	2	14	14	2	14	196721184	0	196721184
tr|A0A1L8GS40|A0A1L8GS40_XENLA	A0A1L8GS40	A0A1L8GS40_XENLA	snrnp200.S	2135	Xenopus laevis	U5 small nuclear ribonucleoprotein 200 kDa helicase	3:Protein inferred from homology	8.29	0.9999	0.999	13	1	1	13	1	1	196721184	0	0
tr|Q7ZTR0|Q7ZTR0_XENLA	Q7ZTR0	Q7ZTR0_XENLA	copb2.S	915	Xenopus laevis	Coatomer subunit beta'	2:Experimental evidence at transcript level	25.25	1	0.999	15	4	15	15	4	15	194792640	0	194792640
sp|P28021|CSK2B_XENLA	P28021	CSK2B_XENLA	csnk2b	215	Xenopus laevis	Casein kinase II subunit beta	1:Experimental evidence at protein level	13.02	1	0.999	3	3	3	4	4	4	194136560	194136560	194136560
tr|A0A1L8FYH9|A0A1L8FYH9_XENLA	A0A1L8FYH9	A0A1L8FYH9_XENLA	ndufv2.L	243	Xenopus laevis	NADH dehydrogenase [ubiquinone] flavoprotein 2, mitochondrial	3:Protein inferred from homology	15.23	1	0.999	2	2	2	2	2	2	192559664	192559664	192559664
tr|Q6DKB9|Q6DKB9_XENLA	Q6DKB9	Q6DKB9_XENLA	aco2.S	782	Xenopus laevis	Aconitate hydratase, mitochondrial	2:Experimental evidence at transcript level	29.67	1	0.999	15	6	15	16	6	16	188503280	0	188503280
tr|Q6NTP7|Q6NTP7_XENLA	Q6NTP7	Q6NTP7_XENLA	LOC398139	782	Xenopus laevis	Aconitate hydratase, mitochondrial	2:Experimental evidence at transcript level	22.63	1	0.999	12	3	3	14	4	4	188503280	0	0
tr|A0A8J0TXR1|A0A8J0TXR1_XENLA	A0A8J0TXR1	A0A8J0TXR1_XENLA	kif2a.S	745	Xenopus laevis	Kinesin-like protein	3:Protein inferred from homology	17.99	1	0.999	10	1	8	11	1	8	186691872	0	86918848
tr|Q6NRW7|Q6NRW7_XENLA	Q6NRW7	Q6NRW7_XENLA	clns1a.L	240	Xenopus laevis	Methylosome subunit pICln	2:Experimental evidence at transcript level	43.75	1	0.999	6	4	6	7	4	7	186516800	0	186516800
sp|P54106|ICLN_XENLA	P54106	ICLN_XENLA	clns1a	241	Xenopus laevis	Methylosome subunit pICln	2:Experimental evidence at transcript level	20.33	0.9969	0.999	3	0	1	4	0	1	186516800	0	0	tr|A0A1L8FLF6|A0A1L8FLF6_XENLA, tr|A0A1L8HB32|A0A1L8HB32_XENLA
sp|Q6GP53|NAA50_XENLA	Q6GP53	NAA50_XENLA	naa50	170	Xenopus laevis	N-alpha-acetyltransferase 50	2:Experimental evidence at transcript level	21.76	1	0.999	3	0	3	3	0	3	184919616	0	184919616	tr|A0A1L8HC07|A0A1L8HC07_XENLA, tr|A0A8J1MCF5|A0A8J1MCF5_XENLA
tr|A0A8J0TUL5|A0A8J0TUL5_XENLA	A0A8J0TUL5	A0A8J0TUL5_XENLA	carhsp1.L	168	Xenopus laevis	calcium regulated heat stable protein 1 L homeolog isoform X1	4:Protein predicted	11.9	0.9842	0.999	1	1	1	1	1	1	182800976	182800976	182800976
tr|A0A8J1KPN9|A0A8J1KPN9_XENLA	A0A8J1KPN9	A0A8J1KPN9_XENLA	abcf3.L	602	Xenopus laevis	uncharacterized protein LOC495035 isoform X1	4:Protein predicted	3.65	0.9996	0.999	2	0	2	2	0	2	182505360	0	182505360	tr|Q5U5A7|Q5U5A7_XENLA
tr|A0A1L8G7J1|A0A1L8G7J1_XENLA	A0A1L8G7J1	A0A1L8G7J1_XENLA	ugp2.L	508	Xenopus laevis	UTP--glucose-1-phosphate uridylyltransferase	3:Protein inferred from homology	14.76	1	0.999	6	6	6	6	6	6	182427184	182427184	182427184
tr|A0A8J0UJ12|A0A8J0UJ12_XENLA	A0A8J0UJ12	A0A8J0UJ12_XENLA	sypl1.L	261	Xenopus laevis	synaptophysin-like protein 1 isoform X1	3:Protein inferred from homology	6.9	0.9846	0.999	1	1	1	1	1	1	177131392	177131392	177131392
tr|Q6NRP7|Q6NRP7_XENLA	Q6NRP7	Q6NRP7_XENLA	srm.L	290	Xenopus laevis	MGC83147 protein	2:Experimental evidence at transcript level	40.69	1	0.999	8	8	8	8	8	8	176802000	176802000	176802000
tr|A0A8J0QDM7|A0A8J0QDM7_XENLA	A0A8J0QDM7	A0A8J0QDM7_XENLA	gpx4.L	196	Xenopus laevis	Glutathione peroxidase	3:Protein inferred from homology	24.49	1	0.999	3	2	3	3	2	3	174807536	112543512	174807536
tr|A0A8J1MUS8|A0A8J1MUS8_XENLA	A0A8J1MUS8	A0A8J1MUS8_XENLA	cat.2.L	511	Xenopus laevis	Catalase	3:Protein inferred from homology	36.4	1	0.999	15	7	15	17	8	17	172517376	172517376	172517376
tr|Q66KU9|Q66KU9_XENLA	Q66KU9	Q66KU9_XENLA	lsm6.L	80	Xenopus laevis	MGC85411 protein	2:Experimental evidence at transcript level	37.5	1	0.999	3	3	3	3	3	3	168945568	168945568	168945568
sp|Q641G7|ARPC4_XENLA	Q641G7	ARPC4_XENLA	arpc4	168	Xenopus laevis	Actin-related protein 2/3 complex subunit 4	1:Experimental evidence at protein level	33.33	1	0.999	5	5	5	5	5	5	168683248	168683248	168683248
tr|A0A8J1KUQ3|A0A8J1KUQ3_XENLA	A0A8J1KUQ3	A0A8J1KUQ3_XENLA	gyg1.S	380	Xenopus laevis	glycogenin 1 S homeolog isoform X1	4:Protein predicted	12.89	1	0.999	4	2	4	4	2	4	168261440	0	168261440
tr|Q6DFG8|Q6DFG8_XENLA	Q6DFG8	Q6DFG8_XENLA	gyg1.L	332	Xenopus laevis	Gyg protein	2:Experimental evidence at transcript level	11.45	1	0.999	3	1	1	4	2	2	168261440	0	0
sp|Q7ZXC9|PRPS2_XENLA	Q7ZXC9	PRPS2_XENLA	prps2	318	Xenopus laevis	Ribose-phosphate pyrophosphokinase 2	2:Experimental evidence at transcript level	22.01	1	0.999	5	1	5	5	1	5	167677056	0	167677056
tr|Q6AZI9|Q6AZI9_XENLA	Q6AZI9	Q6AZI9_XENLA	prps1.L	318	Xenopus laevis	ribose-phosphate diphosphokinase	2:Experimental evidence at transcript level	19.5	0.9969	0.999	4	1	1	4	1	1	167677056	0	0
sp|P0DP33|CALM1_XENLA	P0DP33	CALM1_XENLA	calm1	149	Xenopus laevis	Calmodulin-1	1:Experimental evidence at protein level	10.74	0.9846	0.999	1	0	1	1	0	1	163298016	0	163298016	sp|P0DP34|CAM2A_XENLA, sp|P0DP35|CAM2B_XENLA
tr|Q7SYV4|Q7SYV4_XENLA	Q7SYV4	Q7SYV4_XENLA	vbp1.L	192	Xenopus laevis	Prefoldin subunit 3	2:Experimental evidence at transcript level	45.31	1	0.999	6	4	6	7	5	7	163037376	163037376	163037376
tr|Q7ZY43|Q7ZY43_XENLA	Q7ZY43	Q7ZY43_XENLA	rangap1.L	584	Xenopus laevis	RAN GTPase activating protein 1	2:Experimental evidence at transcript level	15.41	1	0.999	6	4	6	6	4	6	162493840	162493840	162493840
sp|P48597|IF4E_XENLA	P48597	IF4E_XENLA	eif4e	213	Xenopus laevis	Eukaryotic translation initiation factor 4E	1:Experimental evidence at protein level	22.07	1	0.999	4	2	4	4	2	4	160538896	0	160538896
tr|Q5HZ86|Q5HZ86_XENLA	Q5HZ86	Q5HZ86_XENLA	eif4e.L	213	Xenopus laevis	MGC85107 protein	2:Experimental evidence at transcript level	39.44	1	0.999	5	3	3	5	3	3	160538896	0	0
tr|Q6PAE3|Q6PAE3_XENLA	Q6PAE3	Q6PAE3_XENLA	hsp90b1.S	805	Xenopus laevis	MGC68448 protein	2:Experimental evidence at transcript level	9.69	1	0.999	7	2	2	7	2	2	159366384	0	0
tr|Q7ZTB3|Q7ZTB3_XENLA	Q7ZTB3	Q7ZTB3_XENLA	hsp90b1.L	804	Xenopus laevis	Heat shock protein gp96	2:Experimental evidence at transcript level	11.94	1	0.999	8	3	7	8	3	7	159366384	0	0
sp|Q6DJI8|EI3GA_XENLA	Q6DJI8	EI3GA_XENLA	eif3g-a	308	Xenopus laevis	Eukaryotic translation initiation factor 3 subunit G-A	2:Experimental evidence at transcript level	30.84	1	0.999	6	2	2	6	2	2	158129536	0	0
tr|Q3KQE0|Q3KQE0_XENLA	Q3KQE0	Q3KQE0_XENLA	eif2s2.S	332	Xenopus laevis	MGC130708 protein	2:Experimental evidence at transcript level	27.41	1	0.999	7	2	2	9	2	2	156859824	0	0
tr|Q6NTP3|Q6NTP3_XENLA	Q6NTP3	Q6NTP3_XENLA	cox6c.S	79	Xenopus laevis	Cytochrome c oxidase subunit 6C	2:Experimental evidence at transcript level	45.57	1	0.999	4	3	4	5	3	5	156783008	156783008	156783008
tr|Q66IZ6|Q66IZ6_XENLA	Q66IZ6	Q66IZ6_XENLA	nup37.L	326	Xenopus laevis	MGC83926 protein	1:Experimental evidence at protein level	15.03	1	0.999	4	4	4	6	6	6	155805504	155805504	155805504
tr|Q7ZXX4|Q7ZXX4_XENLA	Q7ZXX4	Q7ZXX4_XENLA	aldh9a1.S	518	Xenopus laevis	MGC52697 protein	2:Experimental evidence at transcript level	22.2	1	0.999	9	9	9	10	10	10	155781824	155781824	155781824
tr|Q7ZYT2|Q7ZYT2_XENLA	Q7ZYT2	Q7ZYT2_XENLA	nmt1.L	484	Xenopus laevis	Glycylpeptide N-tetradecanoyltransferase	2:Experimental evidence at transcript level	13.64	1	0.999	5	2	5	5	2	5	154790080	0	154790080
tr|A0A8J1LZC4|A0A8J1LZC4_XENLA	A0A8J1LZC4	A0A8J1LZC4_XENLA	LOC108702554	484	Xenopus laevis	Glycylpeptide N-tetradecanoyltransferase	3:Protein inferred from homology	10.33	0.9969	0.999	4	1	1	4	1	1	154790080	0	0
tr|A0A1L8FSU2|A0A1L8FSU2_XENLA	A0A1L8FSU2	A0A1L8FSU2_XENLA	myl12b.S	172	Xenopus laevis	myosin regulatory light chain 2, smooth muscle minor isoform	4:Protein predicted	18.02	0.9846	0.999	2	1	2	2	1	2	154608560	0	154608560
tr|Q641H1|Q641H1_XENLA	Q641H1	Q641H1_XENLA	myl9.S	172	Xenopus laevis	MGC81583 protein	2:Experimental evidence at transcript level	18.02	0.9846	0.999	2	1	1	2	1	1	154608560	0	0
tr|Q6DCU1|Q6DCU1_XENLA	Q6DCU1	Q6DCU1_XENLA	myl9.L	172	Xenopus laevis	MGC80742 protein	2:Experimental evidence at transcript level	18.02	0.9846	0.999	2	1	1	2	1	1	154608560	0	0
tr|A0A1L8GYC6|A0A1L8GYC6_XENLA	A0A1L8GYC6	A0A1L8GYC6_XENLA	ube2n.L	152	Xenopus laevis	ubiquitin-conjugating enzyme E2 N	3:Protein inferred from homology	38.16	1	0.999	5	4	5	5	4	5	153974592	153974592	153974592
tr|Q05AY9|Q05AY9_XENLA	Q05AY9	Q05AY9_XENLA	LOC398450	317	Xenopus laevis	GDP-L-fucose synthase	2:Experimental evidence at transcript level	45.74	1	0.999	11	1	11	12	1	12	153380096	0	153380096
tr|Q6GQC6|Q6GQC6_XENLA	Q6GQC6	Q6GQC6_XENLA	rplp2.S	115	Xenopus laevis	60S acidic ribosomal protein P2	2:Experimental evidence at transcript level	46.09	1	0.999	3	2	2	3	2	2	153330448	153330448	153330448
tr|Q4V813|Q4V813_XENLA	Q4V813	Q4V813_XENLA	adh5.L	376	Xenopus laevis	S-(hydroxymethyl)glutathione dehydrogenase	2:Experimental evidence at transcript level	36.17	1	0.999	10	10	10	12	12	12	150293536	150293536	150293536
tr|Q6DCL1|Q6DCL1_XENLA	Q6DCL1	Q6DCL1_XENLA	bpnt1.L	308	Xenopus laevis	3'(2'), 5'-bisphosphate nucleotidase 1	2:Experimental evidence at transcript level	6.17	0.8431	0.9882	1	1	1	1	1	1	149626912	149626912	149626912
tr|A2VD65|A2VD65_XENLA	A2VD65	A2VD65_XENLA	plpbp.L	261	Xenopus laevis	Pyridoxal phosphate homeostasis protein	2:Experimental evidence at transcript level	29.5	1	0.999	5	5	5	5	5	5	146155840	146155840	146155840
tr|A0A8J0TR51|A0A8J0TR51_XENLA	A0A8J0TR51	A0A8J0TR51_XENLA	aimp1.S	340	Xenopus laevis	aminoacyl tRNA synthetase complex-interacting multifunctional protein 1 S homeolog isoform X1	4:Protein predicted	17.35	1	0.999	4	4	4	4	4	4	144890848	144890848	144890848
tr|A0A1L8ET20|A0A1L8ET20_XENLA	A0A1L8ET20	A0A1L8ET20_XENLA	ythdf1.L	578	Xenopus laevis	YTH N(6)-methyladenosine RNA binding protein 1 L homeolog isoform X1	4:Protein predicted	9.34	1	0.999	3	1	3	4	2	4	144279584	0	144279584
sp|Q6DEB4|AR19A_XENLA	Q6DEB4	AR19A_XENLA	arpp19-a	117	Xenopus laevis	cAMP-regulated phosphoprotein 19-A	1:Experimental evidence at protein level	9.4	0.9689	0.998	1	0	1	1	0	1	144251152	0	144251152	sp|Q6GQG3|AR19B_XENLA, sp|Q7ZXH9|ENSA_XENLA, tr|A0A8J0TMB4|A0A8J0TMB4_XENLA, tr|A0A8J0UFR1|A0A8J0UFR1_XENLA, tr|Q6P425|Q6P425_XENLA
tr|A0A8J0SYL0|A0A8J0SYL0_XENLA	A0A8J0SYL0	A0A8J0SYL0_XENLA	abcf2.S	614	Xenopus laevis	ATP-binding cassette sub-family F member 2	4:Protein predicted	15.8	1	0.999	9	0	9	10	0	10	142793600	0	142793600	tr|Q7ZWW5|Q7ZWW5_XENLA
sp|Q6INR1|EIF3J_XENLA	Q6INR1	EIF3J_XENLA	eif3j	255	Xenopus laevis	Eukaryotic translation initiation factor 3 subunit J	2:Experimental evidence at transcript level	18.04	1	0.999	3	2	3	3	2	3	138766448	0	138766448
tr|A0A8J1MN69|A0A8J1MN69_XENLA	A0A8J1MN69	A0A8J1MN69_XENLA	LOC108711518	282	Xenopus laevis	Eukaryotic translation initiation factor 3 subunit J	3:Protein inferred from homology	13.48	1	0.999	3	2	2	3	2	2	138766448	0	0
tr|B1H1T5|B1H1T5_XENLA	B1H1T5	B1H1T5_XENLA	haus7.S	348	Xenopus laevis	HAUS augmin like complex subunit 7 S homeolog	2:Experimental evidence at transcript level	20.11	1	0.999	5	5	5	5	5	5	138482256	138482256	138482256
tr|Q5M7D5|Q5M7D5_XENLA	Q5M7D5	Q5M7D5_XENLA	ndufs3.S	250	Xenopus laevis	NADH dehydrogenase [ubiquinone] iron-sulfur protein 3, mitochondrial	2:Experimental evidence at transcript level	16	1	0.999	3	3	3	3	3	3	137798848	137798848	137798848
sp|P55861|MCM2_XENLA	P55861	MCM2_XENLA	mcm2	886	Xenopus laevis	DNA replication licensing factor mcm2	1:Experimental evidence at protein level	21.9	1	0.999	14	2	14	17	2	17	136223200	0	136223200
tr|A0A8J0V274|A0A8J0V274_XENLA	A0A8J0V274	A0A8J0V274_XENLA	vtgb1.S	1800	Xenopus laevis	vitellogenin-B2	4:Protein predicted	4.39	1	0.999	7	3	3	8	4	4	132791440	0	0
sp|Q6PAY8|HSDL2_XENLA	Q6PAY8	HSDL2_XENLA	hsdl2	417	Xenopus laevis	Hydroxysteroid dehydrogenase-like protein 2	2:Experimental evidence at transcript level	26.38	1	0.999	10	10	10	11	11	11	130326768	130326768	130326768
tr|A0A310UE25|A0A310UE25_XENLA	A0A310UE25	A0A310UE25_XENLA	ak2.S	235	Xenopus laevis	Adenylate kinase 2, mitochondrial	3:Protein inferred from homology	23.83	1	0.999	4	0	4	4	0	4	128599816	0	128599816	tr|A0A8J0U737|A0A8J0U737_XENLA
sp|P28020|CSK21_XENLA	P28020	CSK21_XENLA	csnk2a1	392	Xenopus laevis	Casein kinase II subunit alpha	2:Experimental evidence at transcript level	27.55	1	0.999	9	0	9	9	0	9	127968480	0	127968480	tr|A0A8J0TQC4|A0A8J0TQC4_XENLA, tr|A0A8J0TTC0|A0A8J0TTC0_XENLA
tr|A0A8J0TSV1|A0A8J0TSV1_XENLA	A0A8J0TSV1	A0A8J0TSV1_XENLA	p4hb.L	510	Xenopus laevis	Protein disulfide-isomerase	3:Protein inferred from homology	15.49	1	0.999	6	3	6	6	3	6	126327424	126327424	126327424
sp|Q6GR16|EPABB_XENLA	Q6GR16	EPABB_XENLA	epabp-b	629	Xenopus laevis	Embryonic polyadenylate-binding protein B	2:Experimental evidence at transcript level	27.03	1	0.999	14	0	14	14	0	14	125754800	0	125754800	tr|A0A1L8ES55|A0A1L8ES55_XENLA
sp|Q98SP8|EPABA_XENLA	Q98SP8	EPABA_XENLA	epabp-a	629	Xenopus laevis	Embryonic polyadenylate-binding protein A	1:Experimental evidence at protein level	24.64	1	0.999	13	0	2	13	0	2	125754800	0	0	tr|A0A8J1LXZ9|A0A8J1LXZ9_XENLA
tr|Q7SZ26|Q7SZ26_XENLA	Q7SZ26	Q7SZ26_XENLA	ppib.L	216	Xenopus laevis	Peptidyl-prolyl cis-trans isomerase	2:Experimental evidence at transcript level	26.85	1	0.999	5	4	5	5	4	5	121927864	0	121927864
tr|Q7ZTL1|Q7ZTL1_XENLA	Q7ZTL1	Q7ZTL1_XENLA	acaa2.L	397	Xenopus laevis	Acaa2-prov protein	2:Experimental evidence at transcript level	26.45	1	0.999	8	5	8	9	6	9	119997248	119997248	119997248
sp|Q7ZXR7|UB10B_XENLA	Q7ZXR7	UB10B_XENLA	usp10-b	805	Xenopus laevis	Ubiquitin carboxyl-terminal hydrolase 10-B	2:Experimental evidence at transcript level	9.19	1	0.999	5	0	5	5	0	5	118680784	0	118680784	tr|A0A8J0V2M0|A0A8J0V2M0_XENLA
tr|A0A1L8GVA6|A0A1L8GVA6_XENLA	A0A1L8GVA6	A0A1L8GVA6_XENLA	gnpda1.S	289	Xenopus laevis	Glucosamine-6-phosphate isomerase	3:Protein inferred from homology	26.3	1	0.999	3	0	3	3	0	3	118442544	0	118442544	tr|A0A1L8GXG6|A0A1L8GXG6_XENLA
sp|Q5FWY4|MCM6M_XENLA	Q5FWY4	MCM6M_XENLA	mmcm6	821	Xenopus laevis	Maternal DNA replication licensing factor mcm6	1:Experimental evidence at protein level	21.19	1	0.999	11	9	11	11	9	11	118433752	0	118433752
tr|A0A8J0VDC1|A0A8J0VDC1_XENLA	A0A8J0VDC1	A0A8J0VDC1_XENLA	pgm3.L	553	Xenopus laevis	Phosphoacetylglucosamine mutase	3:Protein inferred from homology	11.75	1	0.999	5	5	5	5	5	5	118071232	118071232	118071232
sp|Q561L6|HUTI_XENLA	Q561L6	HUTI_XENLA	amdhd1	438	Xenopus laevis	Probable imidazolonepropionase	2:Experimental evidence at transcript level	23.52	1	0.999	6	0	6	6	0	6	116825928	0	116825928	tr|A0A1L8GYE6|A0A1L8GYE6_XENLA
tr|A0A1L8GVE9|A0A1L8GVE9_XENLA	A0A1L8GVE9	A0A1L8GVE9_XENLA	rars1.S	660	Xenopus laevis	Arginine--tRNA ligase, cytoplasmic	3:Protein inferred from homology	33.33	1	0.999	16	16	16	18	18	18	116155488	116155488	116155488
tr|A0A8J0TRG9|A0A8J0TRG9_XENLA	A0A8J0TRG9	A0A8J0TRG9_XENLA	tpd52l2.L	233	Xenopus laevis	tumor protein D52-like 2 L homeolog isoform X1	3:Protein inferred from homology	20.6	1	0.999	4	1	4	4	1	4	116032576	0	116032576
tr|Q7T0N8|Q7T0N8_XENLA	Q7T0N8	Q7T0N8_XENLA	hadh.L	313	Xenopus laevis	Hadhsc-prov protein	2:Experimental evidence at transcript level	4.79	0.9846	0.999	1	1	1	1	1	1	115301424	115301424	115301424
tr|A0A8J1MKQ4|A0A8J1MKQ4_XENLA	A0A8J1MKQ4	A0A8J1MKQ4_XENLA	LOC108710817	1494	Xenopus laevis	gem-associated protein 5-like isoform X1	4:Protein predicted	17	1	0.999	17	17	17	19	19	19	115286672	115286672	115286672
tr|A0A8J0TTL3|A0A8J0TTL3_XENLA	A0A8J0TTL3	A0A8J0TTL3_XENLA	arhgdig.L	232	Xenopus laevis	rho GDP dissociation inhibitor (GDI) gamma L homeolog isoform X1	3:Protein inferred from homology	26.29	1	0.999	4	2	2	4	2	2	114008608	114008608	114008608
sp|Q6GPW2|SMO2B_XENLA	Q6GPW2	SMO2B_XENLA	sumo2-b	95	Xenopus laevis	Small ubiquitin-related modifier 2-B	3:Protein inferred from homology	12.63	0.9846	0.999	1	0	1	1	0	1	113975424	0	113975424	sp|Q7SZ22|SUMO3_XENLA, sp|Q7ZTK7|SMO2A_XENLA, tr|A0A8J0U0N6|A0A8J0U0N6_XENLA, tr|A0A8J1LPC4|A0A8J1LPC4_XENLA, tr|A0A8J1LRS0|A0A8J1LRS0_XENLA
tr|Q6DE33|Q6DE33_XENLA	Q6DE33	Q6DE33_XENLA	uqcrc2.L	451	Xenopus laevis	Uqcrc2 protein	2:Experimental evidence at transcript level	13.08	1	0.999	4	2	4	5	3	5	113889224	0	113889224
tr|Q7ZTQ8|Q7ZTQ8_XENLA	Q7ZTQ8	Q7ZTQ8_XENLA	uqcrc2.S	451	Xenopus laevis	Uqcrc2-prov protein	2:Experimental evidence at transcript level	11.31	1	0.999	4	2	2	4	2	2	113889224	0	0
sp|P25979|UBF1A_XENLA	P25979	UBF1A_XENLA	ubtf-a	677	Xenopus laevis	Nucleolar transcription factor 1-A	2:Experimental evidence at transcript level	11.82	1	0.999	7	2	7	7	2	7	113685984	0	113685984
tr|A0A1L8EKW3|A0A1L8EKW3_XENLA	A0A1L8EKW3	A0A1L8EKW3_XENLA	phb1.S	272	Xenopus laevis	Prohibitin	3:Protein inferred from homology	20.96	1	0.999	4	1	4	6	1	6	113413904	0	113413904
tr|Q7ZYF7|Q7ZYF7_XENLA	Q7ZYF7	Q7ZYF7_XENLA	phb1.L	272	Xenopus laevis	Prohibitin	2:Experimental evidence at transcript level	19.85	0.9979	0.9948	4	1	1	6	1	1	113413904	0	0
sp|Q6DKD7|COPG2_XENLA	Q6DKD7	COPG2_XENLA	copg2	872	Xenopus laevis	Coatomer subunit gamma-2	2:Experimental evidence at transcript level	5.62	0.9965	0.9988	5	0	1	5	0	1	111255648	0	0
tr|A0A1L8GR14|A0A1L8GR14_XENLA	A0A1L8GR14	A0A1L8GR14_XENLA	ppp2ca.S	309	Xenopus laevis	Serine/threonine-protein phosphatase	3:Protein inferred from homology	37.86	1	0.999	6	0	6	7	0	7	108168336	0	108168336	tr|Q8AVH9|Q8AVH9_XENLA
tr|A0A1L8G4Y5|A0A1L8G4Y5_XENLA	A0A1L8G4Y5	A0A1L8G4Y5_XENLA	thap4.S	494	Xenopus laevis	peroxynitrite isomerase THAP4 isoform X1	4:Protein predicted	2.83	0.9846	0.999	1	1	1	1	1	1	105350584	105350584	105350584
tr|A1L2V6|A1L2V6_XENLA	A1L2V6	A1L2V6_XENLA	tyms.L	309	Xenopus laevis	Thymidylate synthase	2:Experimental evidence at transcript level	22.33	1	0.999	5	5	5	5	5	5	104745104	104745104	104745104
tr|A0A1L8FDW9|A0A1L8FDW9_XENLA	A0A1L8FDW9	A0A1L8FDW9_XENLA	ncapd2.S	1358	Xenopus laevis	Condensin complex subunit 1	3:Protein inferred from homology	15.68	1	0.999	14	4	14	16	4	16	104236848	0	104236848
tr|A0A8J1LID9|A0A8J1LID9_XENLA	A0A8J1LID9	A0A8J1LID9_XENLA	MGC69154	484	Xenopus laevis	Programmed cell death protein 4	3:Protein inferred from homology	28.1	1	0.999	8	7	8	9	8	9	103075872	103075872	103075872
tr|A0A8J1LH17|A0A8J1LH17_XENLA	A0A8J1LH17	A0A8J1LH17_XENLA	LOC108698945	1461	Xenopus laevis	WD repeat-containing protein 62	4:Protein predicted	8.35	1	0.999	7	7	7	7	7	7	102527112	102527112	102527112
tr|A0A8J1MVN3|A0A8J1MVN3_XENLA	A0A8J1MVN3	A0A8J1MVN3_XENLA	eif2b3.L	462	Xenopus laevis	eukaryotic translation initiation factor 2B, subunit 3 gamma isoform X1	4:Protein predicted	13.2	1	0.999	4	4	4	4	4	4	100966944	100966944	100966944
tr|A0A8J1LQ07|A0A8J1LQ07_XENLA	A0A8J1LQ07	A0A8J1LQ07_XENLA	cetn3.S	167	Xenopus laevis	uncharacterized protein LOC431984 isoform X1	4:Protein predicted	18.56	1	0.999	3	1	3	4	1	4	100743416	0	100743416
sp|Q6GPJ5|LRC40_XENLA	Q6GPJ5	LRC40_XENLA	lrrc40	605	Xenopus laevis	Leucine-rich repeat-containing protein 40	2:Experimental evidence at transcript level	25.29	1	0.999	8	8	8	8	8	8	97799392	97799392	97799392
tr|A0A8J1LEI1|A0A8J1LEI1_XENLA	A0A8J1LEI1	A0A8J1LEI1_XENLA	g6pd.L	528	Xenopus laevis	Glucose-6-phosphate 1-dehydrogenase	3:Protein inferred from homology	26.14	1	0.999	10	5	10	10	5	10	94901168	94901168	94901168
sp|Q6PF69|MVP_XENLA	Q6PF69	MVP_XENLA	mvp	849	Xenopus laevis	Major vault protein	2:Experimental evidence at transcript level	24.97	1	0.999	14	1	14	14	1	14	93927144	0	93927144
tr|A0A8J1LWL1|A0A8J1LWL1_XENLA	A0A8J1LWL1	A0A8J1LWL1_XENLA	mvp.S	849	Xenopus laevis	Major vault protein	4:Protein predicted	19.2	0.9999	0.999	11	1	1	11	1	1	93927144	0	0
tr|Q7ZXW3|Q7ZXW3_XENLA	Q7ZXW3	Q7ZXW3_XENLA	naa10.S	237	Xenopus laevis	N-terminal amino-acid N(alpha)-acetyltransferase NatA	2:Experimental evidence at transcript level	40.93	1	0.999	7	2	7	8	2	8	93556256	0	93556256
sp|Q7ZWM6|OLA1_XENLA	Q7ZWM6	OLA1_XENLA	ola1	396	Xenopus laevis	Obg-like ATPase 1	2:Experimental evidence at transcript level	7.83	1	0.999	2	2	2	3	3	3	93111872	93111872	93111872
tr|Q6DDW1|Q6DDW1_XENLA	Q6DDW1	Q6DDW1_XENLA	txnl1.S	289	Xenopus laevis	MGC81675 protein	2:Experimental evidence at transcript level	24.91	1	0.999	5	3	5	5	3	5	90324992	0	90324992
tr|A0A8J0U1K5|A0A8J0U1K5_XENLA	A0A8J0U1K5	A0A8J0U1K5_XENLA	vcl.S	1145	Xenopus laevis	Vinculin	3:Protein inferred from homology	8.82	1	0.999	6	5	6	7	6	7	90226712	90226712	90226712
tr|Q6DD84|Q6DD84_XENLA	Q6DD84	Q6DD84_XENLA	hmmr.L	1175	Xenopus laevis	MGC78831 protein	2:Experimental evidence at transcript level	28.34	1	0.999	24	24	24	26	26	26	90149136	90149136	90149136
tr|Q6GPQ9|Q6GPQ9_XENLA	Q6GPQ9	Q6GPQ9_XENLA	ndufs6.S	133	Xenopus laevis	MGC82679 protein	2:Experimental evidence at transcript level	38.35	1	0.999	3	1	3	4	2	4	90104280	0	90104280
tr|A0A8J0UF40|A0A8J0UF40_XENLA	A0A8J0UF40	A0A8J0UF40_XENLA	kpna6.L	531	Xenopus laevis	Importin subunit alpha	3:Protein inferred from homology	27.87	1	0.999	7	3	7	7	3	7	88155272	0	88155272
tr|A0A8J1MD28|A0A8J1MD28_XENLA	A0A8J1MD28	A0A8J1MD28_XENLA	kpna6.S	543	Xenopus laevis	Importin subunit alpha	3:Protein inferred from homology	16.76	1	0.999	6	2	2	6	2	2	88155272	0	0
tr|Q640H5|Q640H5_XENLA	Q640H5	Q640H5_XENLA	idh1.L	415	Xenopus laevis	Isocitrate dehydrogenase [NADP]	2:Experimental evidence at transcript level	25.54	1	0.999	10	10	10	11	11	11	86820488	86820488	86820488
sp|Q7ZX83|HNDLA_XENLA	Q7ZX83	HNDLA_XENLA	hnrnpdl-a	293	Xenopus laevis	Heterogeneous nuclear ribonucleoprotein D-like-A	2:Experimental evidence at transcript level	24.91	1	0.999	5	2	5	5	2	5	86405728	0	86405728
sp|Q6NU14|HNDLB_XENLA	Q6NU14	HNDLB_XENLA	hnrnpdl-b	291	Xenopus laevis	Heterogeneous nuclear ribonucleoprotein D-like-B	2:Experimental evidence at transcript level	18.56	0.9969	0.999	4	0	1	4	0	1	86405728	0	0	tr|A0A8J0U4L6|A0A8J0U4L6_XENLA
tr|Q2VPH9|Q2VPH9_XENLA	Q2VPH9	Q2VPH9_XENLA	prmt5.L	633	Xenopus laevis	Protein arginine N-methyltransferase 5	2:Experimental evidence at transcript level	31.28	1	0.999	13	7	13	13	7	13	84677376	84677376	84677376
tr|Q7ZXK8|Q7ZXK8_XENLA	Q7ZXK8	Q7ZXK8_XENLA	hnrnpk.S	399	Xenopus laevis	Heterogeneous nuclear ribonucleoprotein K	2:Experimental evidence at transcript level	15.54	0.9998	0.999	5	1	1	5	1	1	84265248	0	0
tr|A0A8J1LHR3|A0A8J1LHR3_XENLA	A0A8J1LHR3	A0A8J1LHR3_XENLA	LOC108704467	2644	Xenopus laevis	filamin-A isoform X1	3:Protein inferred from homology	7.53	1	0.999	14	1	1	15	1	1	82609392	0	0
tr|A0A8J1LP05|A0A8J1LP05_XENLA	A0A8J1LP05	A0A8J1LP05_XENLA	LOC108699999	2644	Xenopus laevis	filamin-A isoform X1	3:Protein inferred from homology	9.64	1	0.999	17	4	17	19	5	19	82609392	0	82609392
tr|A0A1L8EZ13|A0A1L8EZ13_XENLA	A0A1L8EZ13	A0A1L8EZ13_XENLA	phgdh.L	537	Xenopus laevis	D-3-phosphoglycerate dehydrogenase isoform X1	3:Protein inferred from homology	17.5	1	0.999	6	0	6	6	0	6	81662808	0	81662808	tr|A1L3N1|A1L3N1_XENLA
sp|Q7ZTQ5|FXR1B_XENLA	Q7ZTQ5	FXR1B_XENLA	fxr1-b	675	Xenopus laevis	RNA-binding protein fxr1-B	2:Experimental evidence at transcript level	15.41	1	0.999	8	0	8	8	0	8	80556240	0	80556240	tr|A0A1L8G447|A0A1L8G447_XENLA
tr|A0A8J0U0W1|A0A8J0U0W1_XENLA	A0A8J0U0W1	A0A8J0U0W1_XENLA	thop1.S	683	Xenopus laevis	thimet oligopeptidase	3:Protein inferred from homology	29.87	1	0.999	18	15	18	19	16	19	78371776	0	78371776
sp|Q6GMC7|AK1A1_XENLA	Q6GMC7	AK1A1_XENLA	akr1a1	327	Xenopus laevis	Aldo-keto reductase family 1 member A1	2:Experimental evidence at transcript level	8.87	1	0.999	2	0	2	3	0	3	75147264	0	75147264	tr|A0A8J0V334|A0A8J0V334_XENLA
sp|Q5XHI4|TCAF_XENLA	Q5XHI4	TCAF_XENLA	tcaf	905	Xenopus laevis	TRPM8 channel-associated factor homolog	2:Experimental evidence at transcript level	1.44	0.9846	0.999	1	1	1	1	1	1	73285184	73285184	73285184
tr|A0A1L8GAR0|A0A1L8GAR0_XENLA	A0A1L8GAR0	A0A1L8GAR0_XENLA	hdlbp.L	1281	Xenopus laevis	vigilin	4:Protein predicted	13.43	1	0.999	13	13	13	14	14	14	71969376	71969376	71969376
tr|A0A8J0T126|A0A8J0T126_XENLA	A0A8J0T126	A0A8J0T126_XENLA	ppp3cc.L	521	Xenopus laevis	Serine/threonine-protein phosphatase	3:Protein inferred from homology	10.75	0.9984	0.999	4	0	4	4	0	4	71955616	0	71955616	tr|A0A8J1LBT1|A0A8J1LBT1_XENLA
tr|A0A1L8HV39|A0A1L8HV39_XENLA	A0A1L8HV39	A0A1L8HV39_XENLA	ppp3ca.L	530	Xenopus laevis	Serine/threonine-protein phosphatase	3:Protein inferred from homology	8.68	0.9939	0.998	4	0	1	4	0	1	71955616	0	0	tr|Q801N4|Q801N4_XENLA
sp|P14872|ALBUB_XENLA	P14872	ALBUB_XENLA	alb-b	607	Xenopus laevis	Albumin B	2:Experimental evidence at transcript level	9.56	1	0.999	4	3	4	6	5	6	71380792	30589608	71380792
tr|A0A310TRB4|A0A310TRB4_XENLA	A0A310TRB4	A0A310TRB4_XENLA	fuca1.S	468	Xenopus laevis	Alpha-L-fucosidase	3:Protein inferred from homology	9.83	1	0.999	4	0	4	6	0	6	67691848	0	67691848	tr|A9UMN2|A9UMN2_XENLA
tr|Q640G9|Q640G9_XENLA	Q640G9	Q640G9_XENLA	hcfc1.S	2101	Xenopus laevis	LOC494675 protein	2:Experimental evidence at transcript level	8.19	1	0.999	12	3	12	13	3	13	64118720	0	64118720
tr|A0A8J1LHP1|A0A8J1LHP1_XENLA	A0A8J1LHP1	A0A8J1LHP1_XENLA	LOC108704501	2094	Xenopus laevis	host cell factor 1-like isoform X1	4:Protein predicted	7.07	0.9999	0.999	10	1	1	11	1	1	64118720	0	0
tr|A0A8J0QEN5|A0A8J0QEN5_XENLA	A0A8J0QEN5	A0A8J0QEN5_XENLA	gpx4.S	170	Xenopus laevis	Glutathione peroxidase	3:Protein inferred from homology	15.88	0.9846	0.999	2	1	1	2	1	1	62264024	0	0
tr|A0A8J0TMH9|A0A8J0TMH9_XENLA	A0A8J0TMH9	A0A8J0TMH9_XENLA	actn1.S	912	Xenopus laevis	uncharacterized protein LOC431885 isoform X1	3:Protein inferred from homology	15.13	1	0.999	12	3	11	12	3	11	60984816	0	0
tr|A0A8J1LN98|A0A8J1LN98_XENLA	A0A8J1LN98	A0A8J1LN98_XENLA	actn4.S	926	Xenopus laevis	actinin alpha 4 S homeolog isoform X2	3:Protein inferred from homology	12.96	1	0.999	10	0	7	10	0	7	60984816	0	60984816
tr|Q7ZWL4|Q7ZWL4_XENLA	Q7ZWL4	Q7ZWL4_XENLA	dnaja2.L	411	Xenopus laevis	DnaJ heat shock protein family (Hsp40) member A2 L homeolog	2:Experimental evidence at transcript level	15.82	1	0.999	4	4	4	5	5	5	60585360	60585360	60585360
tr|A0A8J0U6W5|A0A8J0U6W5_XENLA	A0A8J0U6W5	A0A8J0U6W5_XENLA	sf3a3.L	501	Xenopus laevis	splicing factor 3A subunit 3	3:Protein inferred from homology	9.78	1	0.999	4	1	4	4	1	4	56324128	0	56324128
tr|Q2NLB1|Q2NLB1_XENLA	Q2NLB1	Q2NLB1_XENLA	gars1.S	740	Xenopus laevis	Glycine--tRNA ligase	2:Experimental evidence at transcript level	18.24	1	0.999	10	1	10	11	1	11	53473324	0	53473324
tr|Q6DEA1|Q6DEA1_XENLA	Q6DEA1	Q6DEA1_XENLA	gars1.L	747	Xenopus laevis	Glycine--tRNA ligase	2:Experimental evidence at transcript level	17.14	0.9998	0.9981	10	1	1	11	1	1	53473324	0	0
sp|Q91628|ORC2_XENLA	Q91628	ORC2_XENLA	orc2	558	Xenopus laevis	Origin recognition complex subunit 2	2:Experimental evidence at transcript level	7.17	1	0.999	2	0	2	2	0	2	53080596	0	53080596	tr|Q5XGS9|Q5XGS9_XENLA
tr|Q3B8C6|Q3B8C6_XENLA	Q3B8C6	Q3B8C6_XENLA	ndufa8.L	172	Xenopus laevis	NADH dehydrogenase [ubiquinone] 1 alpha subcomplex subunit 8	2:Experimental evidence at transcript level	48.84	1	0.999	6	3	6	6	3	6	48695524	0	48695524
tr|A0A1L8GLU2|A0A1L8GLU2_XENLA	A0A1L8GLU2	A0A1L8GLU2_XENLA	serbp1.L	393	Xenopus laevis	plasminogen activator inhibitor 1 RNA-binding protein isoform X1	4:Protein predicted	6.62	0.9846	0.999	2	1	1	2	1	1	44593804	0	0
sp|Q66IV6|CH2BB_XENLA	Q66IV6	CH2BB_XENLA	chmp2b-b	214	Xenopus laevis	Charged multivesicular body protein 2b-B	2:Experimental evidence at transcript level	8.41	0.9998	0.999	2	0	2	2	0	2	42029644	0	42029644	sp|Q7SYR0|CH2BA_XENLA
tr|Q8AVB9|Q8AVB9_XENLA	Q8AVB9	Q8AVB9_XENLA	vps4b.S	442	Xenopus laevis	vesicle-fusing ATPase	2:Experimental evidence at transcript level	14.25	1	0.999	5	1	5	5	1	5	40079384	40079384	40079384
tr|A0A8J0U6N7|A0A8J0U6N7_XENLA	A0A8J0U6N7	A0A8J0U6N7_XENLA	smtn.L	998	Xenopus laevis	smoothelin isoform X1	4:Protein predicted	2.1	1	0.999	1	1	1	2	2	2	36775472	36775472	36775472
tr|A0A8J1KLD4|A0A8J1KLD4_XENLA	A0A8J1KLD4	A0A8J1KLD4_XENLA	sec23b.L	767	Xenopus laevis	Protein transport protein SEC23	3:Protein inferred from homology	10.43	1	0.999	6	0	6	7	0	7	36442312	0	36442312
sp|Q7ZY40|AN32E_XENLA	Q7ZY40	AN32E_XENLA	anp32e	263	Xenopus laevis	Acidic leucine-rich nuclear phosphoprotein 32 family member E	1:Experimental evidence at protein level	20.53	1	0.999	3	0	3	3	0	3	35607984	0	35607984	tr|A0A8J0THM9|A0A8J0THM9_XENLA
tr|A0A1L8HG59|A0A1L8HG59_XENLA	A0A1L8HG59	A0A1L8HG59_XENLA	asl.L	490	Xenopus laevis	argininosuccinate lyase isoform X1	3:Protein inferred from homology	22.45	1	0.999	8	8	8	9	9	9	31200550	31200550	31200550
sp|P70040|FEN1A_XENLA	P70040	FEN1A_XENLA	fen1-a	382	Xenopus laevis	Flap endonuclease 1-A	1:Experimental evidence at protein level	23.56	1	0.999	6	3	6	7	4	7	19278316	19278316	19278316
tr|A3KND7|A3KND7_XENLA	A3KND7	A3KND7_XENLA	rnf113a.S	319	Xenopus laevis	LOC446953 protein	2:Experimental evidence at transcript level	4.7	1	0.999	1	1	1	2	2	2	18284282	18284282	18284282
sp|Q6IRB1|ARC2B_XENLA	Q6IRB1	ARC2B_XENLA	arpc2-b	300	Xenopus laevis	Actin-related protein 2/3 complex subunit 2-B	1:Experimental evidence at protein level	13	1	0.999	4	2	4	5	3	5	17342898	17342898	17342898
tr|A0A1L8EZQ9|A0A1L8EZQ9_XENLA	A0A1L8EZQ9	A0A1L8EZQ9_XENLA	srsf5.S	280	Xenopus laevis	serine/arginine-rich splicing factor 5	4:Protein predicted	12.14	1	0.999	2	0	2	2	0	2	17014742	0	17014742	tr|A0A1L8FAL3|A0A1L8FAL3_XENLA
tr|A0A1L8EMY4|A0A1L8EMY4_XENLA	A0A1L8EMY4	A0A1L8EMY4_XENLA	srsf2.S	215	Xenopus laevis	Serine/arginine-rich splicing factor 2	3:Protein inferred from homology	5.12	0.9846	0.999	1	0	1	1	0	1	9743127	0	9743127	tr|Q7ZX57|Q7ZX57_XENLA
contam_sp|Q86YZ3|HORN_HUMAN	Q86YZ3	HORN_HUMAN	HRNR	2850	Homo sapiens	Hornerin	1:Experimental evidence at protein level	3.89	1	0.999	3	3	3	3	3	3	9482491	9482491	9482491
tr|A0A8J1MBC9|A0A8J1MBC9_XENLA	A0A8J1MBC9	A0A8J1MBC9_XENLA	srpk1.S	618	Xenopus laevis	SRSF protein kinase 1 S homeolog isoform X1	4:Protein predicted	8.9	1	0.999	5	5	5	6	6	6	5709351	5709351	5709351
tr|A0A8J0TL20|A0A8J0TL20_XENLA	A0A8J0TL20	A0A8J0TL20_XENLA	ppm1a.L	383	Xenopus laevis	protein phosphatase 1A	3:Protein inferred from homology	14.36	1	0.999	5	0	5	6	0	6	5084780	0	5084780	tr|Q8AVG2|Q8AVG2_XENLA
tr|Q6GPS6|Q6GPS6_XENLA	Q6GPS6	Q6GPS6_XENLA	ppp5c.S	493	Xenopus laevis	Serine/threonine-protein phosphatase	2:Experimental evidence at transcript level	23.94	1	0.999	8	1	8	9	1	9	4455213	0	4455213
sp|Q6NUF4|TPX2A_XENLA	Q6NUF4	TPX2A_XENLA	tpx2-a	716	Xenopus laevis	Targeting protein for Xklp2-A	1:Experimental evidence at protein level	12.57	1	0.999	7	0	7	8	0	8	4.05812e+06	0	4.05812e+06	tr|A0A8J0TJ15|A0A8J0TJ15_XENLA
tr|A0A8J1LD42|A0A8J1LD42_XENLA	A0A8J1LD42	A0A8J1LD42_XENLA	LOC733283	2558	Xenopus laevis	talin-1 isoform X1	4:Protein predicted	5.32	1	0.999	10	0	10	11	0	11	1.62326e+06	0	1.62326e+06	tr|A0A8J1LGB6|A0A8J1LGB6_XENLA
contam_sp|P35527|K1C9_HUMAN	P35527	K1C9_HUMAN	KRT9	623	Homo sapiens	Keratin, type I cytoskeletal 9	1:Experimental evidence at protein level	9.95	1	0.999	4	3	3	4	3	3	0	0	0
sp|A2VD93|HS7EB_XENLA	A2VD93	HS7EB_XENLA	hspa14-b	507	Xenopus laevis	Heat shock 70 kDa protein 14-B	2:Experimental evidence at transcript level	8.88	1	0.999	2	0	2	2	0	2	0	0	0	sp|A5D8N7|HS7EA_XENLA
sp|A3KMI0|DHX29_XENLA	A3KMI0	DHX29_XENLA	dhx29	1362	Xenopus laevis	ATP-dependent RNA helicase dhx29	2:Experimental evidence at transcript level	2.28	1	0.999	2	2	2	2	2	2	0	0	0
sp|B1H1S4|SKA3_XENLA	B1H1S4	SKA3_XENLA	ska3	556	Xenopus laevis	Spindle and kinetochore-associated protein 3	2:Experimental evidence at transcript level	13.49	1	0.999	5	5	5	5	5	5	0	0	0
sp|B1H1X4|SRRTA_XENLA	B1H1X4	SRRTA_XENLA	srrt-a	849	Xenopus laevis	Serrate RNA effector molecule homolog A	2:Experimental evidence at transcript level	4.59	1	0.999	3	0	3	3	0	3	0	0	0	sp|Q6INH5|SRRTB_XENLA, tr|A0A8J0U1N0|A0A8J0U1N0_XENLA
sp|O13046|WDHD1_XENLA	O13046	WDHD1_XENLA	wdhd1	1127	Xenopus laevis	WD repeat and HMG-box DNA-binding protein 1	1:Experimental evidence at protein level	3.9	1	0.999	3	0	3	5	0	5	0	0	0	tr|Q2TAV8|Q2TAV8_XENLA
sp|O57683|SF3B1_XENLA	O57683	SF3B1_XENLA	sf3b1	1307	Xenopus laevis	Splicing factor 3B subunit 1	2:Experimental evidence at transcript level	9.18	1	0.999	8	0	8	8	0	8	0	0	0	tr|A0A8J0TYA5|A0A8J0TYA5_XENLA
sp|O93308|SMC1A_XENLA	O93308	SMC1A_XENLA	smc1a	1232	Xenopus laevis	Structural maintenance of chromosomes protein 1A	1:Experimental evidence at protein level	7.63	1	0.999	7	0	7	7	0	7	0	0	0	tr|A0A1L8F1L3|A0A1L8F1L3_XENLA, tr|Q7ZTJ9|Q7ZTJ9_XENLA
sp|O93309|SMC3_XENLA	O93309	SMC3_XENLA	smc3	1209	Xenopus laevis	Structural maintenance of chromosomes protein 3	1:Experimental evidence at protein level	7.53	1	0.999	7	0	7	7	0	7	0	0	0	tr|Q8AW91|Q8AW91_XENLA
sp|O93479|ORC4_XENLA	O93479	ORC4_XENLA	orc4	432	Xenopus laevis	Origin recognition complex subunit 4	2:Experimental evidence at transcript level	6.94	1	0.9989	3	0	3	3	0	3	0	0	0	tr|Q3B8I2|Q3B8I2_XENLA
sp|P09380|SSBPA_XENLA	P09380	SSBPA_XENLA	ssbp1-a	146	Xenopus laevis	Single-stranded DNA-binding protein 1-A, mitochondrial	1:Experimental evidence at protein level	24.66	1	0.999	2	2	2	2	2	2	0	0	0
sp|P20233|TRFEA_XENLA	P20233	TRFEA_XENLA	tf-a	702	Xenopus laevis	Serotransferrin-A	2:Experimental evidence at transcript level	4.42	1	0.999	3	0	3	3	0	3	0	0	0	tr|A0A8J1KRB1|A0A8J1KRB1_XENLA
sp|P22232|FBRL_XENLA	P22232	FBRL_XENLA	fbl	323	Xenopus laevis	rRNA 2'-O-methyltransferase fibrillarin	2:Experimental evidence at transcript level	6.5	1	0.999	2	0	2	2	0	2	0	0	0	tr|A0A8J0T448|A0A8J0T448_XENLA, tr|Q6GNA5|Q6GNA5_XENLA
sp|P26696|MK01_XENLA	P26696	MK01_XENLA	mapk1	361	Xenopus laevis	Mitogen-activated protein kinase 1	1:Experimental evidence at protein level	18.84	1	0.999	6	0	6	8	0	8	0	0	0	tr|A0A1L8I0W2|A0A1L8I0W2_XENLA
sp|P35615|ERF1_XENLA	P35615	ERF1_XENLA	etf1	437	Xenopus laevis	Eukaryotic peptide chain release factor subunit 1	2:Experimental evidence at transcript level	12.59	1	0.999	4	0	4	4	0	4	0	0	0	tr|A0A8J1MP46|A0A8J1MP46_XENLA
sp|P43690|DRG1_XENLA	P43690	DRG1_XENLA	drg1	367	Xenopus laevis	Developmentally-regulated GTP-binding protein 1	1:Experimental evidence at protein level	11.99	1	0.999	3	3	3	3	3	3	0	0	0
sp|P51113|FMR1A_XENLA	P51113	FMR1A_XENLA	fmr1-a	564	Xenopus laevis	Fragile X messenger ribonucleoprotein 1 homolog A	1:Experimental evidence at protein level	6.91	1	0.999	2	0	2	2	0	2	0	0	0	sp|Q2KHP9|FMR1B_XENLA
sp|P51892|DNLI1_XENLA	P51892	DNLI1_XENLA	lig1	1070	Xenopus laevis	DNA ligase 1	2:Experimental evidence at transcript level	6.36	1	0.999	4	0	4	4	0	4	0	0	0	tr|A0A1L8FMV1|A0A1L8FMV1_XENLA
sp|P51968|RO31_XENLA	P51968	RO31_XENLA		373	Xenopus laevis	Heterogeneous nuclear ribonucleoprotein A3 homolog 1	2:Experimental evidence at transcript level	7.51	1	0.999	2	0	2	2	0	2	0	0	0	sp|P51992|RO32_XENLA, tr|A0A1L8EWB0|A0A1L8EWB0_XENLA
sp|P70032|PLK1_XENLA	P70032	PLK1_XENLA	plk1	598	Xenopus laevis	Serine/threonine-protein kinase PLK1	1:Experimental evidence at protein level	19.23	1	0.999	8	3	8	8	3	8	0	0	0
sp|P70054|FEN1B_XENLA	P70054	FEN1B_XENLA	fen1-b	382	Xenopus laevis	Flap endonuclease 1-B	1:Experimental evidence at protein level	19.37	1	0.999	5	2	2	5	2	2	0	0	0
sp|P79955|CTK2_XENLA	P79955	CTK2_XENLA		643	Xenopus laevis	Carboxy-terminal kinesin 2	2:Experimental evidence at transcript level	5.13	1	0.999	3	3	3	3	3	3	0	0	0
sp|Q00387|EP45_XENLA	Q00387	EP45_XENLA	serpina6	436	Xenopus laevis	Serine protease inhibitor A6	2:Experimental evidence at transcript level	19.95	1	0.999	5	5	5	5	5	5	0	0	0
sp|Q0IHJ3|HAUS8_XENLA	Q0IHJ3	HAUS8_XENLA	haus8	367	Xenopus laevis	HAUS augmin-like complex subunit 8	2:Experimental evidence at transcript level	28.07	1	0.999	8	8	8	9	9	9	0	0	0
sp|Q3KQF0|NUP1A_XENLA	Q3KQF0	NUP1A_XENLA	nubp1-A	315	Xenopus laevis	Cytosolic Fe-S cluster assembly factor nubp1-A	2:Experimental evidence at transcript level	11.75	1	0.999	3	1	3	3	1	3	0	0	0
sp|Q498K9|L14BB_XENLA	Q498K9	L14BB_XENLA	lsm14b-b	380	Xenopus laevis	Protein LSM14 homolog B-B	1:Experimental evidence at protein level	14.21	1	0.999	4	0	4	4	0	4	0	0	0	sp|Q68FI1|L14BA_XENLA, tr|A0A8J0TSB3|A0A8J0TSB3_XENLA, tr|A0A8J0TZB8|A0A8J0TZB8_XENLA
sp|Q4FZW5|SEH1A_XENLA	Q4FZW5	SEH1A_XENLA	seh1l-a	360	Xenopus laevis	Nucleoporin SEH1-A	1:Experimental evidence at protein level	16.67	1	0.999	4	0	4	4	0	4	0	0	0	sp|Q6GNF1|SEH1B_XENLA, tr|A0A8J1L0N0|A0A8J1L0N0_XENLA
sp|Q4U0G1|CLA1A_XENLA	Q4U0G1	CLA1A_XENLA	clasp1-a	1460	Xenopus laevis	CLIP-associating protein 1-A	2:Experimental evidence at transcript level	4.59	1	0.999	6	1	6	6	1	6	0	0	0
sp|Q4V7N8|CPIN1_XENLA	Q4V7N8	CPIN1_XENLA	ciapin1	311	Xenopus laevis	Anamorsin	2:Experimental evidence at transcript level	19.94	1	0.999	4	4	4	5	5	5	0	0	0
sp|Q4V7R1|TIM9_XENLA	Q4V7R1	TIM9_XENLA	timm9	89	Xenopus laevis	Mitochondrial import inner membrane translocase subunit Tim9	3:Protein inferred from homology	34.83	1	0.999	2	1	2	2	1	2	0	0	0
sp|Q52KW8|RCC2_XENLA	Q52KW8	RCC2_XENLA	rcc2	513	Xenopus laevis	Protein RCC2 homolog	2:Experimental evidence at transcript level	18.71	1	0.999	7	7	7	7	7	7	0	0	0
sp|Q5FWP8|PCID2_XENLA	Q5FWP8	PCID2_XENLA	pcid2	399	Xenopus laevis	PCI domain-containing protein 2	2:Experimental evidence at transcript level	7.02	1	0.999	2	0	2	2	0	2	0	0	0	tr|A0A1L8HH07|A0A1L8HH07_XENLA
sp|Q5XHA8|PYG1A_XENLA	Q5XHA8	PYG1A_XENLA	ctps1-a	591	Xenopus laevis	CTP synthase 1-A	2:Experimental evidence at transcript level	15.23	1	0.999	6	1	6	7	1	7	0	0	0
sp|Q640E9|PYM1_XENLA	Q640E9	PYM1_XENLA	pym1	199	Xenopus laevis	Partner of Y14 and mago	2:Experimental evidence at transcript level	13.57	1	0.999	2	1	2	2	1	2	0	0	0
sp|Q640F2|SHCBB_XENLA	Q640F2	SHCBB_XENLA	shcbp1-b	698	Xenopus laevis	SHC SH2 domain-binding protein 1 homolog B	2:Experimental evidence at transcript level	4.3	1	0.999	2	0	2	2	0	2	0	0	0	tr|A0A8J0UZC7|A0A8J0UZC7_XENLA
sp|Q640K1|NCDN_XENLA	Q640K1	NCDN_XENLA	ncdn	720	Xenopus laevis	Neurochondrin	2:Experimental evidence at transcript level	6.39	1	0.999	3	1	3	3	1	3	0	0	0
sp|Q640V9|TATD1_XENLA	Q640V9	TATD1_XENLA	tatdn1	297	Xenopus laevis	Deoxyribonuclease TATDN1	2:Experimental evidence at transcript level	12.79	1	0.999	2	1	2	2	1	2	0	0	0
sp|Q640Z6|NU153_XENLA	Q640Z6	NU153_XENLA	nup153	1605	Xenopus laevis	Nuclear pore complex protein Nup153	1:Experimental evidence at protein level	2.12	1	0.999	2	0	2	3	0	3	0	0	0	tr|A0A8J1KYA8|A0A8J1KYA8_XENLA
sp|Q641F1|UBCP1_XENLA	Q641F1	UBCP1_XENLA	ublcp1	318	Xenopus laevis	Ubiquitin-like domain-containing CTD phosphatase 1	2:Experimental evidence at transcript level	14.47	1	0.999	4	4	4	4	4	4	0	0	0
sp|Q642Q1|SAE2A_XENLA	Q642Q1	SAE2A_XENLA	uba2-a	641	Xenopus laevis	SUMO-activating enzyme subunit 2-A	2:Experimental evidence at transcript level	7.49	1	0.999	4	0	4	4	0	4	0	0	0	sp|Q7ZY60|SAE2B_XENLA
sp|Q68F38|VAC14_XENLA	Q68F38	VAC14_XENLA	vac14	782	Xenopus laevis	Protein VAC14 homolog	2:Experimental evidence at transcript level	4.86	1	0.999	3	3	3	3	3	3	0	0	0
sp|Q68FI4|APC5A_XENLA	Q68FI4	APC5A_XENLA	arpc5-a	150	Xenopus laevis	Actin-related protein 2/3 complex subunit 5-A	2:Experimental evidence at transcript level	34	1	0.999	3	2	3	3	2	3	0	0	0
sp|Q68FK8|DHX9_XENLA	Q68FK8	DHX9_XENLA	dhx9	1262	Xenopus laevis	ATP-dependent RNA helicase A protein	2:Experimental evidence at transcript level	5.07	1	0.999	4	1	4	4	1	4	0	0	0
sp|Q6DDV8|TPX2B_XENLA	Q6DDV8	TPX2B_XENLA	tpx2-b	715	Xenopus laevis	Targeting protein for Xklp2-B	2:Experimental evidence at transcript level	5.73	1	0.9989	4	0	2	4	0	2	0	0	0	tr|A0A8J0TQK7|A0A8J0TQK7_XENLA
sp|Q6DE95|CUL3A_XENLA	Q6DE95	CUL3A_XENLA	cul3a	768	Xenopus laevis	Cullin-3-A	1:Experimental evidence at protein level	10.42	1	0.999	7	0	7	7	0	7	0	0	0	sp|Q6GPF3|CUL3B_XENLA, tr|A0A8J0V8F3|A0A8J0V8F3_XENLA
sp|Q6DEE4|NUBP2_XENLA	Q6DEE4	NUBP2_XENLA	nubp2	270	Xenopus laevis	Cytosolic Fe-S cluster assembly factor nubp2	2:Experimental evidence at transcript level	14.44	1	0.999	2	2	2	2	2	2	0	0	0
sp|Q6DFB8|TTC37_XENLA	Q6DFB8	TTC37_XENLA	ttc37	1564	Xenopus laevis	Tetratricopeptide repeat protein 37	2:Experimental evidence at transcript level	10.87	1	0.999	11	0	11	12	0	12	0	0	0	tr|A0A8J1M675|A0A8J1M675_XENLA
sp|Q6DFF9|MABP1_XENLA	Q6DFF9	MABP1_XENLA	mapkbp1	1580	Xenopus laevis	Mitogen-activated protein kinase-binding protein 1	2:Experimental evidence at transcript level	5.32	1	0.999	5	5	5	5	5	5	0	0	0
sp|Q6DK98|NDL1A_XENLA	Q6DK98	NDL1A_XENLA	ndel1-a	345	Xenopus laevis	Nuclear distribution protein nudE-like 1-A	2:Experimental evidence at transcript level	9.86	1	0.999	2	0	2	2	0	2	0	0	0	tr|A0A1L8EUX1|A0A1L8EUX1_XENLA
sp|Q6DKE0|DHDH_XENLA	Q6DKE0	DHDH_XENLA	dhdh	330	Xenopus laevis	Trans-1,2-dihydrobenzene-1,2-diol dehydrogenase	2:Experimental evidence at transcript level	14.24	1	0.999	2	2	2	2	2	2	0	0	0
sp|Q6GLM9|CSN5_XENLA	Q6GLM9	CSN5_XENLA	cops5	332	Xenopus laevis	COP9 signalosome complex subunit 5	2:Experimental evidence at transcript level	12.95	1	0.999	3	2	3	3	2	3	0	0	0
sp|Q6GLY5|INT13_XENLA	Q6GLY5	INT13_XENLA	ints13	715	Xenopus laevis	Integrator complex subunit 13	2:Experimental evidence at transcript level	8.95	1	0.999	4	0	4	4	0	4	0	0	0	tr|A0A1L8GQ85|A0A1L8GQ85_XENLA
sp|Q6GM65|PLAP_XENLA	Q6GM65	PLAP_XENLA	plaa	799	Xenopus laevis	Phospholipase A-2-activating protein	2:Experimental evidence at transcript level	3.63	1	0.999	2	0	2	2	0	2	0	0	0	tr|A0A8J0U1A6|A0A8J0U1A6_XENLA
sp|Q6GMD2|SKI8_XENLA	Q6GMD2	SKI8_XENLA	skic8	305	Xenopus laevis	SKI8 subunit of superkiller complex protein	2:Experimental evidence at transcript level	31.15	1	0.999	6	0	6	6	0	6	0	0	0	tr|A0A1L8H9K4|A0A1L8H9K4_XENLA, tr|A0A1L8HI18|A0A1L8HI18_XENLA
sp|Q6GNQ1|GET3_XENLA	Q6GNQ1	GET3_XENLA	get3	342	Xenopus laevis	ATPase GET3	2:Experimental evidence at transcript level	5.56	1	0.999	2	0	2	2	0	2	0	0	0	tr|A0A1L8H300|A0A1L8H300_XENLA
sp|Q6GNR9|OST48_XENLA	Q6GNR9	OST48_XENLA	ddost	438	Xenopus laevis	Dolichyl-diphosphooligosaccharide--protein glycosyltransferase 48 kDa subunit	2:Experimental evidence at transcript level	6.85	1	0.999	3	1	3	3	1	3	0	0	0
sp|Q6GNV6|CTIP_XENLA	Q6GNV6	CTIP_XENLA	rbbp8	856	Xenopus laevis	DNA endonuclease RBBP8	1:Experimental evidence at protein level	3.97	1	0.999	2	2	2	2	2	2	0	0	0
sp|Q6GPP0|WDR70_XENLA	Q6GPP0	WDR70_XENLA	wdr70	622	Xenopus laevis	WD repeat-containing protein 70	2:Experimental evidence at transcript level	6.75	1	0.999	2	0	2	2	0	2	0	0	0	tr|A0A8J1M4B5|A0A8J1M4B5_XENLA
sp|Q6GR08|I4E3A_XENLA	Q6GR08	I4E3A_XENLA	eif4e3-a	218	Xenopus laevis	Eukaryotic translation initiation factor 4E type 3-A	2:Experimental evidence at transcript level	26.61	1	0.999	4	0	4	4	0	4	0	0	0	sp|Q6NU27|I4E3B_XENLA
sp|Q6GR45|IF6_XENLA	Q6GR45	IF6_XENLA	eif6	245	Xenopus laevis	Eukaryotic translation initiation factor 6	2:Experimental evidence at transcript level	16.33	1	0.999	3	0	3	4	0	4	0	0	0	tr|A0A8J1LY24|A0A8J1LY24_XENLA
sp|Q6IP18|RFA2A_XENLA	Q6IP18	RFA2A_XENLA	rpa2-a	276	Xenopus laevis	Replication protein A 32 kDa subunit-A	1:Experimental evidence at protein level	20.65	1	0.999	3	3	3	3	3	3	0	0	0
sp|Q6IR75|CSN2_XENLA	Q6IR75	CSN2_XENLA	csn2	441	Xenopus laevis	COP9 signalosome complex subunit 2 (Fragment)	2:Experimental evidence at transcript level	16.55	1	0.999	4	0	4	4	0	4	0	0	0	tr|A0A1L8GSU3|A0A1L8GSU3_XENLA, tr|A0A1L8H0N4|A0A1L8H0N4_XENLA
sp|Q6IRR0|TOX4B_XENLA	Q6IRR0	TOX4B_XENLA	tox4-b	594	Xenopus laevis	TOX high mobility group box family member 4-B	2:Experimental evidence at transcript level	10.1	1	0.999	3	0	3	3	0	3	0	0	0	tr|A0A8J0UB29|A0A8J0UB29_XENLA
sp|Q6NRT3|SMU1_XENLA	Q6NRT3	SMU1_XENLA	smu1	513	Xenopus laevis	WD40 repeat-containing protein SMU1	2:Experimental evidence at transcript level	6.43	1	0.999	3	0	3	3	0	3	0	0	0	tr|A0A1L8HWQ3|A0A1L8HWQ3_XENLA, tr|A0A8J0TWC6|A0A8J0TWC6_XENLA
sp|Q6NRT5|CSN1_XENLA	Q6NRT5	CSN1_XENLA	csn1	487	Xenopus laevis	COP9 signalosome complex subunit 1	2:Experimental evidence at transcript level	3.9	1	0.999	2	0	2	2	0	2	0	0	0	tr|A0A8J0TQZ8|A0A8J0TQZ8_XENLA
sp|Q6NRZ4|CERT_XENLA	Q6NRZ4	CERT_XENLA	cert1	617	Xenopus laevis	Ceramide transfer protein	2:Experimental evidence at transcript level	3.4	1	0.999	2	0	2	2	0	2	0	0	0	tr|A0A8J0UB00|A0A8J0UB00_XENLA, tr|A0A8J1M169|A0A8J1M169_XENLA
sp|Q6NUA1|ANM5_XENLA	Q6NUA1	ANM5_XENLA	prmt5	633	Xenopus laevis	Protein arginine N-methyltransferase 5	1:Experimental evidence at protein level	20.22	1	0.999	9	3	3	9	3	3	0	0	0
sp|Q6P6Z0|DDB1_XENLA	Q6P6Z0	DDB1_XENLA	ddb1	1140	Xenopus laevis	DNA damage-binding protein 1	2:Experimental evidence at transcript level	12.02	1	0.999	8	8	8	8	8	8	0	0	0
sp|Q6PA26|BAG6B_XENLA	Q6PA26	BAG6B_XENLA	Bag6-b	1116	Xenopus laevis	Large proline-rich protein bag6-B	2:Experimental evidence at transcript level	2.24	1	0.999	2	0	2	2	0	2	0	0	0	tr|A0A8J0TPB9|A0A8J0TPB9_XENLA
sp|Q6PA43|GNPI2_XENLA	Q6PA43	GNPI2_XENLA	gnpda2	275	Xenopus laevis	Glucosamine-6-phosphate isomerase 2	2:Experimental evidence at transcript level	10.55	1	0.999	2	0	2	2	0	2	0	0	0	tr|A0A8J1LND6|A0A8J1LND6_XENLA
sp|Q6PA72|LST8_XENLA	Q6PA72	LST8_XENLA	mlst8	326	Xenopus laevis	Target of rapamycin complex subunit lst8	2:Experimental evidence at transcript level	12.27	1	0.999	2	0	2	2	0	2	0	0	0	tr|A0A8J1LRW8|A0A8J1LRW8_XENLA
sp|Q6PCJ1|DCTN1_XENLA	Q6PCJ1	DCTN1_XENLA	dctn1	1232	Xenopus laevis	Dynactin subunit 1	2:Experimental evidence at transcript level	16.07	1	0.999	15	0	15	20	0	20	0	0	0	tr|A0A8J1N155|A0A8J1N155_XENLA
sp|Q6PH90|RB8AB_XENLA	Q6PH90	RB8AB_XENLA	rbm8a-b	174	Xenopus laevis	RNA-binding protein 8A-B	2:Experimental evidence at transcript level	16.09	1	0.999	2	1	2	2	1	2	0	0	0
sp|Q7SYR1|OSGEP_XENLA	Q7SYR1	OSGEP_XENLA	osgep	335	Xenopus laevis	tRNA N6-adenosine threonylcarbamoyltransferase	2:Experimental evidence at transcript level	8.36	1	0.999	2	2	2	2	2	2	0	0	0
sp|Q7ZTN8|CSN3_XENLA	Q7ZTN8	CSN3_XENLA	cops3	423	Xenopus laevis	COP9 signalosome complex subunit 3	2:Experimental evidence at transcript level	5.2	1	0.999	2	0	2	2	0	2	0	0	0	tr|A0A1L8EQY2|A0A1L8EQY2_XENLA
sp|Q7ZX23|KCY_XENLA	Q7ZX23	KCY_XENLA	cmpk1	193	Xenopus laevis	UMP-CMP kinase	2:Experimental evidence at transcript level	42.49	1	0.999	6	2	6	7	2	7	0	0	0
sp|Q7ZX96|NUP93_XENLA	Q7ZX96	NUP93_XENLA	nup93	820	Xenopus laevis	Nuclear pore complex protein Nup93	1:Experimental evidence at protein level	15.61	1	0.999	9	9	9	9	9	9	0	0	0
sp|Q7ZXE1|CPT2_XENLA	Q7ZXE1	CPT2_XENLA	cpt2	659	Xenopus laevis	Carnitine O-palmitoyltransferase 2, mitochondrial	2:Experimental evidence at transcript level	9.1	1	0.999	4	2	4	4	2	4	0	0	0
sp|Q7ZXQ9|DBNLA_XENLA	Q7ZXQ9	DBNLA_XENLA	dbnl-a	447	Xenopus laevis	Drebrin-like protein A	2:Experimental evidence at transcript level	11.19	1	0.999	4	0	4	4	0	4	0	0	0	tr|A0A8J1MGN2|A0A8J1MGN2_XENLA
sp|Q7ZY31|SPRE_XENLA	Q7ZY31	SPRE_XENLA	spr	263	Xenopus laevis	Sepiapterin reductase	2:Experimental evidence at transcript level	11.79	1	0.999	3	0	3	3	0	3	0	0	0	tr|A0A1L8HSS2|A0A1L8HSS2_XENLA
sp|Q7ZY73|NDRG2_XENLA	Q7ZY73	NDRG2_XENLA	ndrg2	360	Xenopus laevis	Protein NDRG2	2:Experimental evidence at transcript level	15.28	1	0.999	4	0	4	4	0	4	0	0	0	tr|A0A8J1LIX8|A0A8J1LIX8_XENLA
sp|Q7ZY78|WDR4_XENLA	Q7ZY78	WDR4_XENLA	wdr4	396	Xenopus laevis	tRNA (guanine-N(7)-)-methyltransferase non-catalytic subunit wdr4	2:Experimental evidence at transcript level	7.32	1	0.999	2	0	2	2	0	2	0	0	0	tr|A0A8J0UKP4|A0A8J0UKP4_XENLA
sp|Q7ZY87|PURA2_XENLA	Q7ZY87	PURA2_XENLA	adss2	457	Xenopus laevis	Adenylosuccinate synthetase isozyme 2	2:Experimental evidence at transcript level	18.82	1	0.999	6	6	6	7	7	7	0	0	0
sp|Q7ZYL5|KF22B_XENLA	Q7ZYL5	KF22B_XENLA	kif22-b	650	Xenopus laevis	Kinesin-like protein KIF22-B	2:Experimental evidence at transcript level	4.62	1	0.999	3	0	3	3	0	3	0	0	0	tr|A0A8J0TVA8|A0A8J0TVA8_XENLA
sp|Q800K6|TOB1A_XENLA	Q800K6	TOB1A_XENLA	topbp1-A	1513	Xenopus laevis	DNA topoisomerase 2-binding protein 1-A	1:Experimental evidence at protein level	4.89	1	0.999	5	1	5	5	1	5	0	0	0
sp|Q801P7|ARP3A_XENLA	Q801P7	ARP3A_XENLA	actr3-a	418	Xenopus laevis	Actin-related protein 3-A	1:Experimental evidence at protein level	24.64	1	0.999	7	1	7	7	1	7	0	0	0
sp|Q8AVC1|AN32B_XENLA	Q8AVC1	AN32B_XENLA	anp32b	239	Xenopus laevis	Acidic leucine-rich nuclear phosphoprotein 32 family member B	2:Experimental evidence at transcript level	15.9	1	0.999	4	1	4	4	1	4	0	0	0
sp|Q8JFY9|ENDUA_XENLA	Q8JFY9	ENDUA_XENLA	endou-a	292	Xenopus laevis	Poly(U)-specific endoribonuclease-A	1:Experimental evidence at protein level	15.41	1	0.999	3	3	3	3	3	3	0	0	0
sp|Q91695|HDA1A_XENLA	Q91695	HDA1A_XENLA	hdac1-a	480	Xenopus laevis	Probable histone deacetylase 1-A	1:Experimental evidence at protein level	15.83	1	0.999	6	0	6	6	0	6	0	0	0
sp|Q91879|CKS2_XENLA	Q91879	CKS2_XENLA	cks2	79	Xenopus laevis	Cyclin-dependent kinases regulatory subunit 2	3:Protein inferred from homology	34.18	1	0.999	2	0	2	2	0	2	0	0	0	tr|A0A8J0TRS5|A0A8J0TRS5_XENLA
sp|Q9DE14|ATR_XENLA	Q9DE14	ATR_XENLA	atr	2654	Xenopus laevis	Serine/threonine-protein kinase atr	1:Experimental evidence at protein level	3.62	1	0.999	6	0	6	6	0	6	0	0	0	tr|A0A8J0V7Z5|A0A8J0V7Z5_XENLA
sp|Q9DE46|DPOLA_XENLA	Q9DE46	DPOLA_XENLA	pola1	1458	Xenopus laevis	DNA polymerase alpha catalytic subunit	1:Experimental evidence at protein level	11.45	1	0.999	10	1	10	10	1	10	0	0	0
sp|Q9PVV4|PCM1_XENLA	Q9PVV4	PCM1_XENLA	pcm1	2031	Xenopus laevis	Pericentriolar material 1 protein	1:Experimental evidence at protein level	7.93	1	0.999	10	0	10	12	0	12	0	0	0	tr|A0A8J0TK82|A0A8J0TK82_XENLA
sp|Q9W799|CPSF2_XENLA	Q9W799	CPSF2_XENLA	cpsf2	783	Xenopus laevis	Cleavage and polyadenylation specificity factor subunit 2	1:Experimental evidence at protein level	5.75	1	0.999	3	0	3	3	0	3	0	0	0	tr|A0A8J1LLC5|A0A8J1LLC5_XENLA
sp|Q9YGY3|BUB3_XENLA	Q9YGY3	BUB3_XENLA	bub3	330	Xenopus laevis	Mitotic checkpoint protein BUB3	1:Experimental evidence at protein level	19.39	1	0.999	4	1	4	5	2	5	0	0	0
tr|A0A1L8ENT6|A0A1L8ENT6_XENLA	A0A1L8ENT6	A0A1L8ENT6_XENLA	nhej1.S	362	Xenopus laevis	non-homologous end-joining factor 1 isoform X1	1:Experimental evidence at protein level	7.18	1	0.9989	3	3	3	3	3	3	0	0	0
tr|A0A1L8EQ43|A0A1L8EQ43_XENLA	A0A1L8EQ43	A0A1L8EQ43_XENLA	gspt1.S	573	Xenopus laevis	eukaryotic peptide chain release factor GTP-binding subunit ERF3A	4:Protein predicted	8.03	1	0.999	3	0	3	3	0	3	0	0	0	tr|A0A1L8EXK9|A0A1L8EXK9_XENLA
tr|A0A1L8EQX8|A0A1L8EQX8_XENLA	A0A1L8EQX8	A0A1L8EQX8_XENLA	LOC108703217	358	Xenopus laevis	phosphoribosyl pyrophosphate synthase-associated protein 2	3:Protein inferred from homology	10.06	1	0.999	3	0	3	3	0	3	0	0	0	tr|A0A1L8EYK3|A0A1L8EYK3_XENLA
tr|A0A1L8ERG1|A0A1L8ERG1_XENLA	A0A1L8ERG1	A0A1L8ERG1_XENLA	LOC108703280	1323	Xenopus laevis	phosphoribosylformylglycinamidine synthase	3:Protein inferred from homology	11.79	1	0.999	9	9	9	9	9	9	0	0	0
tr|A0A1L8ES81|A0A1L8ES81_XENLA	A0A1L8ES81	A0A1L8ES81_XENLA	grn.L	1107	Xenopus laevis	granulin L homeolog isoform X1	3:Protein inferred from homology	19.6	1	0.999	2	2	2	2	2	2	0	0	0
tr|A0A1L8EV00|A0A1L8EV00_XENLA	A0A1L8EV00	A0A1L8EV00_XENLA	sco1.L	278	Xenopus laevis	protein SCO1 homolog, mitochondrial	3:Protein inferred from homology	18.71	1	0.999	4	4	4	5	5	5	0	0	0
tr|A0A1L8F0L7|A0A1L8F0L7_XENLA	A0A1L8F0L7	A0A1L8F0L7_XENLA	aldh6a1.S	523	Xenopus laevis	methylmalonate-semialdehyde dehydrogenase [acylating], mitochondrial isoform X1	3:Protein inferred from homology	11.09	1	0.999	4	0	4	4	0	4	0	0	0	tr|Q2VPL8|Q2VPL8_XENLA
tr|A0A1L8F1N3|A0A1L8F1N3_XENLA	A0A1L8F1N3	A0A1L8F1N3_XENLA	hsd17b10.S	260	Xenopus laevis	3-hydroxyacyl-CoA dehydrogenase type-2	3:Protein inferred from homology	9.23	1	0.999	2	0	2	2	0	2	0	0	0	tr|Q6DCM8|Q6DCM8_XENLA
tr|A0A1L8F5Q2|A0A1L8F5Q2_XENLA	A0A1L8F5Q2	A0A1L8F5Q2_XENLA	prpf4.L	538	Xenopus laevis	pre-mRNA processing factor 4 L homeolog isoform X1	4:Protein predicted	12.45	1	0.999	4	4	4	5	5	5	0	0	0
tr|A0A1L8F6K3|A0A1L8F6K3_XENLA	A0A1L8F6K3	A0A1L8F6K3_XENLA	ercc6l.L	1349	Xenopus laevis	DNA excision repair protein ERCC-6-like	4:Protein predicted	1.41	1	0.999	2	2	2	2	2	2	0	0	0
tr|A0A1L8F7I4|A0A1L8F7I4_XENLA	A0A1L8F7I4	A0A1L8F7I4_XENLA	acsl4.L	670	Xenopus laevis	long-chain-fatty-acid--CoA ligase 4 isoform X2	4:Protein predicted	3.88	1	0.999	2	1	2	2	1	2	0	0	0
tr|A0A1L8F918|A0A1L8F918_XENLA	A0A1L8F918	A0A1L8F918_XENLA	ech1.L	308	Xenopus laevis	enoyl-CoA hydratase 1, peroxisomal L homeolog isoform X1	4:Protein predicted	19.16	1	0.999	4	4	4	5	5	5	0	0	0
tr|A0A1L8F992|A0A1L8F992_XENLA	A0A1L8F992	A0A1L8F992_XENLA	eif2b2.L	351	Xenopus laevis	eukaryotic translation initiation factor 2B subunit beta L homeolog isoform X1	3:Protein inferred from homology	8.26	1	0.999	2	2	2	2	2	2	0	0	0
tr|A0A1L8FA30|A0A1L8FA30_XENLA	A0A1L8FA30	A0A1L8FA30_XENLA	ppp2r5c.L	577	Xenopus laevis	protein phosphatase 2 regulatory subunit B', gamma isoform X1	3:Protein inferred from homology	4.51	1	0.999	2	0	2	2	0	2	0	0	0	tr|A0A8J0TP58|A0A8J0TP58_XENLA
tr|A0A1L8FF12|A0A1L8FF12_XENLA	A0A1L8FF12	A0A1L8FF12_XENLA	ecd.S	643	Xenopus laevis	ecdysoneless cell cycle regulator S homeolog isoform X1	4:Protein predicted	14.46	1	0.999	6	6	6	7	7	7	0	0	0
tr|A0A1L8FGA0|A0A1L8FGA0_XENLA	A0A1L8FGA0	A0A1L8FGA0_XENLA	cdc42.S	191	Xenopus laevis	Cell division control protein 42 homolog	3:Protein inferred from homology	16.23	1	0.999	2	0	2	2	0	2	0	0	0	tr|Q9DDV6|Q9DDV6_XENLA
tr|A0A1L8FI33|A0A1L8FI33_XENLA	A0A1L8FI33	A0A1L8FI33_XENLA	pdcd4.L	455	Xenopus laevis	Programmed cell death protein 4	3:Protein inferred from homology	15.38	1	0.999	4	2	4	4	2	4	0	0	0
tr|A0A1L8FIZ3|A0A1L8FIZ3_XENLA	A0A1L8FIZ3	A0A1L8FIZ3_XENLA	oat.1.L	439	Xenopus laevis	ornithine aminotransferase	3:Protein inferred from homology	8.88	1	0.999	2	0	2	2	0	2	0	0	0	tr|Q6DE30|Q6DE30_XENLA
tr|A0A1L8FIZ6|A0A1L8FIZ6_XENLA	A0A1L8FIZ6	A0A1L8FIZ6_XENLA	wdr11.L	1214	Xenopus laevis	WD repeat-containing protein 11	4:Protein predicted	4.61	1	0.999	5	5	5	5	5	5	0	0	0
tr|A0A1L8FKI1|A0A1L8FKI1_XENLA	A0A1L8FKI1	A0A1L8FKI1_XENLA	echs1.L	286	Xenopus laevis	enoyl-CoA hydratase, short chain, 1, mitochondrial L homeolog isoform X1	3:Protein inferred from homology	18.18	1	0.999	4	4	4	4	4	4	0	0	0
tr|A0A1L8FQN1|A0A1L8FQN1_XENLA	A0A1L8FQN1	A0A1L8FQN1_XENLA	kif5b.S	962	Xenopus laevis	Kinesin-like protein	3:Protein inferred from homology	7.69	1	0.999	4	1	4	4	1	4	0	0	0
tr|A0A1L8FS47|A0A1L8FS47_XENLA	A0A1L8FS47	A0A1L8FS47_XENLA	nsun2.S	838	Xenopus laevis	tRNA (cytosine(34)-C(5))-methyltransferase	3:Protein inferred from homology	11.34	1	0.999	7	1	7	8	1	8	0	0	0
tr|A0A1L8FS49|A0A1L8FS49_XENLA	A0A1L8FS49	A0A1L8FS49_XENLA	txndc5.S	404	Xenopus laevis	protein disulfide-isomerase	3:Protein inferred from homology	13.61	1	0.999	4	2	4	4	2	4	0	0	0
tr|A0A1L8FT39|A0A1L8FT39_XENLA	A0A1L8FT39	A0A1L8FT39_XENLA	atp6v1h.S	479	Xenopus laevis	V-type proton ATPase subunit H	3:Protein inferred from homology	15.66	1	0.999	5	2	5	5	2	5	0	0	0
tr|A0A1L8FYP5|A0A1L8FYP5_XENLA	A0A1L8FYP5	A0A1L8FYP5_XENLA	usp14.L	490	Xenopus laevis	Ubiquitin carboxyl-terminal hydrolase	3:Protein inferred from homology	22.86	1	0.999	8	2	8	8	2	8	0	0	0
tr|A0A1L8FZ34|A0A1L8FZ34_XENLA	A0A1L8FZ34	A0A1L8FZ34_XENLA	LOC108695312	211	Xenopus laevis	ras-related protein Rab-2A	4:Protein predicted	15.17	1	0.999	2	0	2	2	0	2	0	0	0	tr|Q2VPM6|Q2VPM6_XENLA
tr|A0A1L8G0U9|A0A1L8G0U9_XENLA	A0A1L8G0U9	A0A1L8G0U9_XENLA	znf318.S	1912	Xenopus laevis	zinc finger protein 318 isoform X1	4:Protein predicted	3.61	1	0.999	4	4	4	4	4	4	0	0	0
tr|A0A1L8G1U3|A0A1L8G1U3_XENLA	A0A1L8G1U3	A0A1L8G1U3_XENLA	snx5.S	418	Xenopus laevis	Sorting nexin	3:Protein inferred from homology	17.94	1	0.999	6	3	6	6	3	6	0	0	0
tr|A0A1L8G2Y9|A0A1L8G2Y9_XENLA	A0A1L8G2Y9	A0A1L8G2Y9_XENLA	prep.S	770	Xenopus laevis	Prolyl endopeptidase	3:Protein inferred from homology	8.7	1	0.999	5	2	5	5	2	5	0	0	0
tr|A0A1L8G3G3|A0A1L8G3G3_XENLA	A0A1L8G3G3	A0A1L8G3G3_XENLA	prim2.S	513	Xenopus laevis	DNA primase large subunit	3:Protein inferred from homology	3.9	1	0.999	2	2	2	2	2	2	0	0	0
tr|A0A1L8G3S5|A0A1L8G3S5_XENLA	A0A1L8G3S5	A0A1L8G3S5_XENLA	eif2b5.S	697	Xenopus laevis	eIF-2B GDP-GTP exchange factor subunit epsilon	3:Protein inferred from homology	14.2	1	0.999	5	5	5	5	5	5	0	0	0
tr|A0A1L8G4G1|A0A1L8G4G1_XENLA	A0A1L8G4G1	A0A1L8G4G1_XENLA	dtymk.S	216	Xenopus laevis	dTMP kinase	3:Protein inferred from homology	25.93	1	0.999	4	4	4	4	4	4	0	0	0
tr|A0A1L8G4S9|A0A1L8G4S9_XENLA	A0A1L8G4S9	A0A1L8G4S9_XENLA	pak2.S	517	Xenopus laevis	non-specific serine/threonine protein kinase	4:Protein predicted	21.86	1	0.999	6	2	6	7	3	7	0	0	0
tr|A0A1L8G775|A0A1L8G775_XENLA	A0A1L8G775	A0A1L8G775_XENLA	xpo1.L	1071	Xenopus laevis	exportin-1	3:Protein inferred from homology	2.43	1	0.999	2	0	2	2	0	2	0	0	0	tr|Q6NS03|Q6NS03_XENLA
tr|A0A1L8G7L9|A0A1L8G7L9_XENLA	A0A1L8G7L9	A0A1L8G7L9_XENLA	mthfd1l.L	960	Xenopus laevis	formate--tetrahydrofolate ligase	3:Protein inferred from homology	16.15	1	0.999	11	11	11	12	12	12	0	0	0
tr|A0A1L8G7M9|A0A1L8G7M9_XENLA	A0A1L8G7M9	A0A1L8G7M9_XENLA	xrn2.L	931	Xenopus laevis	5'-3' exoribonuclease	3:Protein inferred from homology	2.58	1	0.999	2	2	2	2	2	2	0	0	0
tr|A0A1L8G7S0|A0A1L8G7S0_XENLA	A0A1L8G7S0	A0A1L8G7S0_XENLA	ttc27.L	840	Xenopus laevis	Tetratricopeptide repeat protein 27	3:Protein inferred from homology	3.1	1	0.999	2	2	2	2	2	2	0	0	0
tr|A0A1L8GAB6|A0A1L8GAB6_XENLA	A0A1L8GAB6	A0A1L8GAB6_XENLA	gmps.L	759	Xenopus laevis	GMP synthase (glutamine-hydrolyzing)	4:Protein predicted	7.25	1	0.999	4	2	4	4	2	4	0	0	0
tr|A0A1L8GAQ6|A0A1L8GAQ6_XENLA	A0A1L8GAQ6	A0A1L8GAQ6_XENLA	ppp1r7.L	381	Xenopus laevis	Protein phosphatase 1 regulatory subunit 7	3:Protein inferred from homology	7.61	1	0.999	3	3	3	3	3	3	0	0	0
tr|A0A1L8GBG1|A0A1L8GBG1_XENLA	A0A1L8GBG1	A0A1L8GBG1_XENLA	rbp2.L	135	Xenopus laevis	retinol-binding protein 2	3:Protein inferred from homology	35.56	1	0.999	3	1	3	3	1	3	0	0	0
tr|A0A1L8GF27|A0A1L8GF27_XENLA	A0A1L8GF27	A0A1L8GF27_XENLA	cotl1.S	142	Xenopus laevis	coactosin-like protein	4:Protein predicted	15.49	1	0.999	2	0	2	2	0	2	0	0	0	tr|Q7ZWM5|Q7ZWM5_XENLA
tr|A0A1L8GF45|A0A1L8GF45_XENLA	A0A1L8GF45	A0A1L8GF45_XENLA	ddah1.S	285	Xenopus laevis	dimethylargininase	3:Protein inferred from homology	12.63	1	0.999	2	0	2	2	0	2	0	0	0	tr|Q7T0R4|Q7T0R4_XENLA
tr|A0A1L8GGX7|A0A1L8GGX7_XENLA	A0A1L8GGX7	A0A1L8GGX7_XENLA	tpr.S	2321	Xenopus laevis	Nucleoprotein TPR	3:Protein inferred from homology	7.67	1	0.999	10	4	10	10	4	10	0	0	0
tr|A0A1L8GHR4|A0A1L8GHR4_XENLA	A0A1L8GHR4	A0A1L8GHR4_XENLA	prkar2a.S	405	Xenopus laevis	cAMP-dependent protein kinase type II-alpha regulatory subunit	3:Protein inferred from homology	7.16	1	0.999	2	1	2	2	1	2	0	0	0
tr|A0A1L8GJG1|A0A1L8GJG1_XENLA	A0A1L8GJG1	A0A1L8GJG1_XENLA	pola2.L	673	Xenopus laevis	DNA polymerase alpha subunit B	3:Protein inferred from homology	5.5	1	0.999	2	2	2	3	3	3	0	0	0
tr|A0A1L8GLL3|A0A1L8GLL3_XENLA	A0A1L8GLL3	A0A1L8GLL3_XENLA	sf3b3.L	1217	Xenopus laevis	splicing factor 3B subunit 3	4:Protein predicted	7.72	1	0.999	8	1	8	8	1	8	0	0	0
tr|A0A1L8GLM1|A0A1L8GLM1_XENLA	A0A1L8GLM1	A0A1L8GLM1_XENLA	LOC108714181	1816	Xenopus laevis	vitellogenin-A1	4:Protein predicted	10.24	1	0.999	17	11	11	17	11	11	0	0	0
tr|A0A1L8GLR7|A0A1L8GLR7_XENLA	A0A1L8GLR7	A0A1L8GLR7_XENLA	rabggtb.L	331	Xenopus laevis	Geranylgeranyl transferase type-2 subunit beta	3:Protein inferred from homology	8.46	1	0.999	2	0	2	2	0	2	0	0	0	tr|Q5EAU8|Q5EAU8_XENLA
tr|A0A1L8GP01|A0A1L8GP01_XENLA	A0A1L8GP01	A0A1L8GP01_XENLA	mpst.L	299	Xenopus laevis	thiosulfate sulfurtransferase isoform X1	4:Protein predicted	9.36	1	0.999	3	0	3	3	0	3	0	0	0	tr|Q0VGW5|Q0VGW5_XENLA
tr|A0A1L8GPJ8|A0A1L8GPJ8_XENLA	A0A1L8GPJ8	A0A1L8GPJ8_XENLA	lsm3.L	102	Xenopus laevis	U6 snRNA-associated Sm-like protein LSm3	3:Protein inferred from homology	21.57	1	0.999	3	0	3	3	0	3	0	0	0	tr|A3KMU6|A3KMU6_XENLA
tr|A0A1L8GQM2|A0A1L8GQM2_XENLA	A0A1L8GQM2	A0A1L8GQM2_XENLA	atp6v1e1.S	226	Xenopus laevis	V-type proton ATPase subunit E 1	3:Protein inferred from homology	24.78	1	0.999	3	3	3	3	3	3	0	0	0
tr|A0A1L8GTM2|A0A1L8GTM2_XENLA	A0A1L8GTM2	A0A1L8GTM2_XENLA	LOC108713018	620	Xenopus laevis	Inosine-5'-monophosphate dehydrogenase	3:Protein inferred from homology	3.71	1	0.999	2	0	2	2	0	2	0	0	0	tr|A0A8J1MIL3|A0A8J1MIL3_XENLA
tr|A0A1L8GU10|A0A1L8GU10_XENLA	A0A1L8GU10	A0A1L8GU10_XENLA	LOC108713093	186	Xenopus laevis	ADP-ribosylation factor-like protein 8B-A	3:Protein inferred from homology	12.9	1	0.999	2	0	2	2	0	2	0	0	0	tr|Q52KX1|Q52KX1_XENLA
tr|A0A1L8GU71|A0A1L8GU71_XENLA	A0A1L8GU71	A0A1L8GU71_XENLA	ndufa5.S	116	Xenopus laevis	NADH dehydrogenase [ubiquinone] 1 alpha subcomplex subunit 5	3:Protein inferred from homology	28.45	1	0.999	3	1	3	3	1	3	0	0	0
tr|A0A1L8GUZ9|A0A1L8GUZ9_XENLA	A0A1L8GUZ9	A0A1L8GUZ9_XENLA	LOC108713228	217	Xenopus laevis	eukaryotic translation initiation factor 4E	3:Protein inferred from homology	15.67	1	0.999	3	0	2	3	0	2	0	0	0	tr|A0A8J0UTN9|A0A8J0UTN9_XENLA
tr|A0A1L8GV00|A0A1L8GV00_XENLA	A0A1L8GV00	A0A1L8GV00_XENLA	cdc23.S	581	Xenopus laevis	cell division cycle 23 S homeolog isoform X1	4:Protein predicted	4.3	1	0.999	2	0	2	2	0	2	0	0	0	tr|Q7T0N9|Q7T0N9_XENLA
tr|A0A1L8GWV6|A0A1L8GWV6_XENLA	A0A1L8GWV6	A0A1L8GWV6_XENLA	dctn4.L	470	Xenopus laevis	dynactin subunit 4 L homeolog isoform X1	4:Protein predicted	9.57	1	0.999	3	0	3	4	0	4	0	0	0	tr|A0A8J0UUK1|A0A8J0UUK1_XENLA
tr|A0A1L8GWY3|A0A1L8GWY3_XENLA	A0A1L8GWY3	A0A1L8GWY3_XENLA	sec24a.L	1116	Xenopus laevis	protein transport protein Sec24A	3:Protein inferred from homology	8.06	1	0.999	7	4	7	7	4	7	0	0	0
tr|A0A1L8GXE1|A0A1L8GXE1_XENLA	A0A1L8GXE1	A0A1L8GXE1_XENLA	pfdn1.L	122	Xenopus laevis	prefoldin subunit 1	3:Protein inferred from homology	27.87	1	0.999	3	2	3	3	2	3	0	0	0
tr|A0A1L8GXY5|A0A1L8GXY5_XENLA	A0A1L8GXY5	A0A1L8GXY5_XENLA	ddx41.L	614	Xenopus laevis	RNA helicase	3:Protein inferred from homology	4.4	1	0.999	2	2	2	2	2	2	0	0	0
tr|A0A1L8GY32|A0A1L8GY32_XENLA	A0A1L8GY32	A0A1L8GY32_XENLA	kif20a.L	907	Xenopus laevis	Kinesin-like protein	3:Protein inferred from homology	3.97	1	0.999	3	1	3	3	1	3	0	0	0
tr|A0A1L8GZQ8|A0A1L8GZQ8_XENLA	A0A1L8GZQ8	A0A1L8GZQ8_XENLA	exoc4.L	968	Xenopus laevis	Exocyst complex component Sec8	3:Protein inferred from homology	2.17	1	0.999	2	2	2	2	2	2	0	0	0
tr|A0A1L8GZR0|A0A1L8GZR0_XENLA	A0A1L8GZR0	A0A1L8GZR0_XENLA	LOC108711265	174	Xenopus laevis	uncharacterized protein LOC108711265 isoform X1	4:Protein predicted	18.39	1	0.999	2	2	2	2	2	2	0	0	0
tr|A0A1L8H048|A0A1L8H048_XENLA	A0A1L8H048	A0A1L8H048_XENLA	pclaf.L	128	Xenopus laevis	PCNA-associated factor	4:Protein predicted	28.91	1	0.999	4	4	4	5	5	5	0	0	0
tr|A0A1L8H0I9|A0A1L8H0I9_XENLA	A0A1L8H0I9	A0A1L8H0I9_XENLA	dut.L	208	Xenopus laevis	Deoxyuridine 5'-triphosphate nucleotidohydrolase	3:Protein inferred from homology	37.98	1	0.999	5	4	5	5	4	5	0	0	0
tr|A0A1L8H225|A0A1L8H225_XENLA	A0A1L8H225	A0A1L8H225_XENLA	piwil2.L	952	Xenopus laevis	piwi-like protein 2	3:Protein inferred from homology	5.57	1	0.999	5	5	5	5	5	5	0	0	0
tr|A0A1L8H4A9|A0A1L8H4A9_XENLA	A0A1L8H4A9	A0A1L8H4A9_XENLA	acadvl.L	638	Xenopus laevis	very long-chain specific acyl-CoA dehydrogenase, mitochondrial	3:Protein inferred from homology	14.26	1	0.999	6	6	6	7	7	7	0	0	0
tr|A0A1L8H723|A0A1L8H723_XENLA	A0A1L8H723	A0A1L8H723_XENLA	dhrs11.S	255	Xenopus laevis	dehydrogenase/reductase (SDR family) member 11 S homeolog isoform X1	3:Protein inferred from homology	33.73	1	0.999	5	4	5	5	4	5	0	0	0
tr|A0A1L8H748|A0A1L8H748_XENLA	A0A1L8H748	A0A1L8H748_XENLA	sars1.S	511	Xenopus laevis	serine--tRNA ligase	3:Protein inferred from homology	30.33	1	0.999	10	7	10	11	8	11	0	0	0
tr|A0A1L8H7C4|A0A1L8H7C4_XENLA	A0A1L8H7C4	A0A1L8H7C4_XENLA	ipo9.S	1033	Xenopus laevis	importin-9	4:Protein predicted	3.68	1	0.999	4	0	4	4	0	4	0	0	0	tr|A0A8J0UEZ2|A0A8J0UEZ2_XENLA
tr|A0A1L8H7P1|A0A1L8H7P1_XENLA	A0A1L8H7P1	A0A1L8H7P1_XENLA	sfpq.S	661	Xenopus laevis	splicing factor, proline- and glutamine-rich isoform X1	4:Protein predicted	4.24	1	0.999	3	0	3	3	0	3	0	0	0
tr|A0A1L8H898|A0A1L8H898_XENLA	A0A1L8H898	A0A1L8H898_XENLA	trim37.S	1014	Xenopus laevis	E3 ubiquitin-protein ligase TRIM37 isoform X1	4:Protein predicted	3.85	1	0.999	2	1	2	2	1	2	0	0	0
tr|A0A1L8H9N8|A0A1L8H9N8_XENLA	A0A1L8H9N8	A0A1L8H9N8_XENLA	rab5b.S	215	Xenopus laevis	ras-related protein Rab-5B isoform X1	4:Protein predicted	18.6	1	0.999	3	0	3	3	0	3	0	0	0	tr|Q6NU64|Q6NU64_XENLA
tr|A0A1L8HAP6|A0A1L8HAP6_XENLA	A0A1L8HAP6	A0A1L8HAP6_XENLA	cdk8.S	464	Xenopus laevis	cyclin-dependent kinase 8 isoform X1	3:Protein inferred from homology	4.53	1	0.9989	2	0	2	2	0	2	0	0	0	tr|A0A8J0UHA8|A0A8J0UHA8_XENLA
tr|A0A1L8HBN1|A0A1L8HBN1_XENLA	A0A1L8HBN1	A0A1L8HBN1_XENLA	vps28.L	221	Xenopus laevis	Vacuolar protein sorting-associated protein 28 homolog	3:Protein inferred from homology	15.38	1	0.999	2	0	2	2	0	2	0	0	0	tr|Q7T0W4|Q7T0W4_XENLA
tr|A0A1L8HBP6|A0A1L8HBP6_XENLA	A0A1L8HBP6	A0A1L8HBP6_XENLA	u2af1.L	239	Xenopus laevis	splicing factor U2AF 35 kDa subunit isoform X1	4:Protein predicted	11.3	1	0.999	2	0	2	2	0	2	0	0	0	tr|Q32NM8|Q32NM8_XENLA
tr|A0A1L8HEP1|A0A1L8HEP1_XENLA	A0A1L8HEP1	A0A1L8HEP1_XENLA	rnpep.L	618	Xenopus laevis	arginyl aminopeptidase (Aminopeptidase B) L homeolog	3:Protein inferred from homology	4.21	1	0.999	2	2	2	2	2	2	0	0	0
tr|A0A1L8HF67|A0A1L8HF67_XENLA	A0A1L8HF67	A0A1L8HF67_XENLA	ddx20.L	775	Xenopus laevis	RNA helicase	3:Protein inferred from homology	5.68	1	0.999	3	3	3	3	3	3	0	0	0
tr|A0A1L8HFM2|A0A1L8HFM2_XENLA	A0A1L8HFM2	A0A1L8HFM2_XENLA	kdm1a.L	830	Xenopus laevis	Lysine-specific histone demethylase	3:Protein inferred from homology	4.7	1	0.999	3	0	3	3	0	3	0	0	0	tr|A0A8J0UJD6|A0A8J0UJD6_XENLA
tr|A0A1L8HFS5|A0A1L8HFS5_XENLA	A0A1L8HFS5	A0A1L8HFS5_XENLA	yars1.L	527	Xenopus laevis	Tyrosine--tRNA ligase	3:Protein inferred from homology	18.98	1	0.999	7	2	7	7	2	7	0	0	0
tr|A0A1L8HGV0|A0A1L8HGV0_XENLA	A0A1L8HGV0	A0A1L8HGV0_XENLA	ube3a.L	908	Xenopus laevis	Ubiquitin-protein ligase E3A	4:Protein predicted	4.52	1	0.999	2	0	2	2	0	2	0	0	0	tr|Q7ZTL9|Q7ZTL9_XENLA
tr|A0A1L8HIU9|A0A1L8HIU9_XENLA	A0A1L8HIU9	A0A1L8HIU9_XENLA	spart.L	595	Xenopus laevis	spartin isoform X1	4:Protein predicted	9.08	1	0.999	3	3	3	5	5	5	0	0	0
tr|A0A1L8HK01|A0A1L8HK01_XENLA	A0A1L8HK01	A0A1L8HK01_XENLA	LOC108708824	872	Xenopus laevis	piwi-like protein 1	3:Protein inferred from homology	6.08	1	0.999	4	4	4	5	5	5	0	0	0
tr|A0A1L8HKM0|A0A1L8HKM0_XENLA	A0A1L8HKM0	A0A1L8HKM0_XENLA	suclg1.S	325	Xenopus laevis	Succinate--CoA ligase [ADP/GDP-forming] subunit alpha, mitochondrial	3:Protein inferred from homology	17.85	1	0.999	4	1	4	4	1	4	0	0	0
tr|A0A1L8HKX4|A0A1L8HKX4_XENLA	A0A1L8HKX4	A0A1L8HKX4_XENLA	dhx15.S	763	Xenopus laevis	RNA helicase	3:Protein inferred from homology	4.98	1	0.999	3	0	3	4	0	4	0	0	0	tr|Q6NU35|Q6NU35_XENLA
tr|A0A1L8HLS8|A0A1L8HLS8_XENLA	A0A1L8HLS8	A0A1L8HLS8_XENLA	plrg1.S	517	Xenopus laevis	pleiotropic regulator 1	3:Protein inferred from homology	7.74	1	0.999	2	2	2	2	2	2	0	0	0
tr|A0A1L8HNE7|A0A1L8HNE7_XENLA	A0A1L8HNE7	A0A1L8HNE7_XENLA	rab11b.2.S	218	Xenopus laevis	ras-related protein Rab-11B	4:Protein predicted	18.81	1	0.999	4	0	4	4	0	4	0	0	0	tr|Q5M991|Q5M991_XENLA, tr|Q641B7|Q641B7_XENLA, tr|Q642Q5|Q642Q5_XENLA, tr|Q8AVV4|Q8AVV4_XENLA
tr|A0A1L8HP78|A0A1L8HP78_XENLA	A0A1L8HP78	A0A1L8HP78_XENLA	psat1.S	369	Xenopus laevis	Phosphoserine aminotransferase	3:Protein inferred from homology	23.31	1	0.999	7	7	7	7	7	7	0	0	0
tr|A0A1L8HQG2|A0A1L8HQG2_XENLA	A0A1L8HQG2	A0A1L8HQG2_XENLA	trmt2a.S	621	Xenopus laevis	tRNA (uracil(54)-C(5))-methyltransferase	3:Protein inferred from homology	3.38	1	0.999	2	0	2	2	0	2	0	0	0	tr|A0A8J0V8V8|A0A8J0V8V8_XENLA
tr|A0A1L8HRP3|A0A1L8HRP3_XENLA	A0A1L8HRP3	A0A1L8HRP3_XENLA	oxct1.S	530	Xenopus laevis	Succinyl-CoA:3-ketoacid-coenzyme A transferase	3:Protein inferred from homology	11.13	1	0.999	4	0	4	4	0	4	0	0	0	tr|Q6PCE5|Q6PCE5_XENLA
tr|A0A1L8HRZ7|A0A1L8HRZ7_XENLA	A0A1L8HRZ7	A0A1L8HRZ7_XENLA	me2.S	654	Xenopus laevis	Malic enzyme	3:Protein inferred from homology	4.13	1	0.999	2	0	2	2	0	2	0	0	0	tr|A0A1L8I332|A0A1L8I332_XENLA
tr|A0A1L8HSQ1|A0A1L8HSQ1_XENLA	A0A1L8HSQ1	A0A1L8HSQ1_XENLA	alms1.L	2768	Xenopus laevis	Alstrom syndrome protein 1 isoform X1	4:Protein predicted	2.78	1	0.999	4	4	4	4	4	4	0	0	0
tr|A0A1L8HT59|A0A1L8HT59_XENLA	A0A1L8HT59	A0A1L8HT59_XENLA	immt.L	766	Xenopus laevis	MICOS complex subunit MIC60	3:Protein inferred from homology	14.75	1	0.999	7	6	7	8	7	8	0	0	0
tr|A0A1L8HTP8|A0A1L8HTP8_XENLA	A0A1L8HTP8	A0A1L8HTP8_XENLA	fam114a1.L	524	Xenopus laevis	protein NOXP20 isoform X1	3:Protein inferred from homology	6.49	1	0.999	2	1	2	2	1	2	0	0	0
tr|A0A1L8HU84|A0A1L8HU84_XENLA	A0A1L8HU84	A0A1L8HU84_XENLA	hpf1.L	359	Xenopus laevis	histone PARylation factor 1	3:Protein inferred from homology	5.85	1	0.999	2	2	2	3	3	3	0	0	0
tr|A0A1L8HV01|A0A1L8HV01_XENLA	A0A1L8HV01	A0A1L8HV01_XENLA	cenpe.L	3316	Xenopus laevis	centromere-associated protein E isoform X1	3:Protein inferred from homology	3.14	1	0.999	7	4	7	7	4	7	0	0	0
tr|A0A1L8HWA9|A0A1L8HWA9_XENLA	A0A1L8HWA9	A0A1L8HWA9_XENLA	wrn.L	1434	Xenopus laevis	DNA helicase	3:Protein inferred from homology	3.49	1	0.999	4	1	4	4	1	4	0	0	0
tr|A0A1L8HWC1|A0A1L8HWC1_XENLA	A0A1L8HWC1	A0A1L8HWC1_XENLA	upf1.L	1098	Xenopus laevis	regulator of nonsense transcripts 1	3:Protein inferred from homology	21.86	1	0.999	19	0	19	20	0	20	0	0	0	tr|Q6GNR2|Q6GNR2_XENLA
tr|A0A1L8HXP4|A0A1L8HXP4_XENLA	A0A1L8HXP4	A0A1L8HXP4_XENLA	cope.L	299	Xenopus laevis	Coatomer subunit epsilon	3:Protein inferred from homology	18.39	1	0.999	3	1	3	3	1	3	0	0	0
tr|A0A1L8HYN0|A0A1L8HYN0_XENLA	A0A1L8HYN0	A0A1L8HYN0_XENLA	ipo4.L	1076	Xenopus laevis	importin-4	4:Protein predicted	2.79	1	0.999	2	2	2	2	2	2	0	0	0
tr|A0A1L8HZP3|A0A1L8HZP3_XENLA	A0A1L8HZP3	A0A1L8HZP3_XENLA	pole.L	2285	Xenopus laevis	DNA polymerase epsilon catalytic subunit	3:Protein inferred from homology	0.92	1	0.999	2	2	2	2	2	2	0	0	0
tr|A0A1L8I066|A0A1L8I066_XENLA	A0A1L8I066	A0A1L8I066_XENLA	gcn1.L	2698	Xenopus laevis	eIF-2-alpha kinase activator GCN1	3:Protein inferred from homology	2.74	1	0.999	6	0	6	6	0	6	0	0	0	tr|A0A8J0UA78|A0A8J0UA78_XENLA
tr|A0A1L8I0E8|A0A1L8I0E8_XENLA	A0A1L8I0E8	A0A1L8I0E8_XENLA	ap1b1.L	946	Xenopus laevis	AP complex subunit beta	3:Protein inferred from homology	6.13	1	0.9989	5	1	2	6	1	2	0	0	0
tr|A0A1L8I360|A0A1L8I360_XENLA	A0A1L8I360	A0A1L8I360_XENLA	ndufs4.L	169	Xenopus laevis	NADH dehydrogenase [ubiquinone] iron-sulfur protein 4, mitochondrial	3:Protein inferred from homology	19.53	1	0.999	3	3	3	3	3	3	0	0	0
tr|A0A8J0T1K1|A0A8J0T1K1_XENLA	A0A8J0T1K1	A0A8J0T1K1_XENLA	osbp.L	782	Xenopus laevis	Oxysterol-binding protein	3:Protein inferred from homology	5.37	1	0.999	3	0	3	4	0	4	0	0	0
tr|A0A8J0T828|A0A8J0T828_XENLA	A0A8J0T828	A0A8J0T828_XENLA	chd4.L	1893	Xenopus laevis	DNA helicase	3:Protein inferred from homology	1.43	1	0.999	2	1	2	2	1	2	0	0	0
tr|A0A8J0T8B7|A0A8J0T8B7_XENLA	A0A8J0T8B7	A0A8J0T8B7_XENLA	LOC108696363	2532	Xenopus laevis	Serine/threonine-protein kinase TOR	3:Protein inferred from homology	3.2	1	0.999	6	6	6	6	6	6	0	0	0
tr|A0A8J0T9Y7|A0A8J0T9Y7_XENLA	A0A8J0T9Y7	A0A8J0T9Y7_XENLA	myof.1.L	2086	Xenopus laevis	myoferlin isoform X1	3:Protein inferred from homology	2.73	1	0.999	4	4	4	4	4	4	0	0	0
tr|A0A8J0THH7|A0A8J0THH7_XENLA	A0A8J0THH7	A0A8J0THH7_XENLA	fkbp15.L	1246	Xenopus laevis	peptidylprolyl isomerase	4:Protein predicted	8.03	1	0.999	7	7	7	7	7	7	0	0	0
tr|A0A8J0TWX8|A0A8J0TWX8_XENLA	A0A8J0TWX8	A0A8J0TWX8_XENLA	usp7.L	1126	Xenopus laevis	Ubiquitin carboxyl-terminal hydrolase 7	3:Protein inferred from homology	10.48	1	0.999	8	0	8	8	0	8	0	0	0	tr|A0A8J0TX76|A0A8J0TX76_XENLA
tr|A0A8J0TXY8|A0A8J0TXY8_XENLA	A0A8J0TXY8	A0A8J0TXY8_XENLA	ppa1.S	310	Xenopus laevis	inorganic diphosphatase	3:Protein inferred from homology	18.71	1	0.999	4	0	4	4	0	4	0	0	0	tr|A0A8J1MYH1|A0A8J1MYH1_XENLA
tr|A0A8J0TYX7|A0A8J0TYX7_XENLA	A0A8J0TYX7	A0A8J0TYX7_XENLA	rac3.S	204	Xenopus laevis	rac family small GTPase 3 S homeolog isoform X1	4:Protein predicted	15.69	1	0.999	3	0	3	3	0	3	0	0	0	tr|Q58E25|Q58E25_XENLA
tr|A0A8J0U0R3|A0A8J0U0R3_XENLA	A0A8J0U0R3	A0A8J0U0R3_XENLA	nop58.S	533	Xenopus laevis	nucleolar protein 58	3:Protein inferred from homology	11.26	1	0.999	4	0	4	4	0	4	0	0	0	tr|Q0P3Q8|Q0P3Q8_XENLA
tr|A0A8J0U2Y3|A0A8J0U2Y3_XENLA	A0A8J0U2Y3	A0A8J0U2Y3_XENLA	khsrp.S	673	Xenopus laevis	KH-type splicing regulatory protein S homeolog isoform X1	4:Protein predicted	6.98	1	0.999	3	1	2	3	1	2	0	0	0
tr|A0A8J0U3Z3|A0A8J0U3Z3_XENLA	A0A8J0U3Z3	A0A8J0U3Z3_XENLA	filip1.L	1213	Xenopus laevis	filamin-A-interacting protein 1 isoform X1	4:Protein predicted	2.39	1	0.999	2	2	2	2	2	2	0	0	0
tr|A0A8J0U448|A0A8J0U448_XENLA	A0A8J0U448	A0A8J0U448_XENLA	LOC108704241	1441	Xenopus laevis	oocyte zinc finger protein XlCOF7.1-like	4:Protein predicted	8.33	1	0.999	4	0	4	4	0	4	0	0	0
tr|A0A8J0U612|A0A8J0U612_XENLA	A0A8J0U612	A0A8J0U612_XENLA	ap1g1.L	818	Xenopus laevis	AP-1 complex subunit gamma	3:Protein inferred from homology	5.99	1	0.999	5	0	5	5	0	5	0	0	0	tr|A0A8J1KIC3|A0A8J1KIC3_XENLA
tr|A0A8J0U7P4|A0A8J0U7P4_XENLA	A0A8J0U7P4	A0A8J0U7P4_XENLA	LOC108705708	112	Xenopus laevis	Elongin-C	3:Protein inferred from homology	47.32	1	0.999	4	0	4	4	0	4	0	0	0	tr|Q6PHW7|Q6PHW7_XENLA
tr|A0A8J0UBJ6|A0A8J0UBJ6_XENLA	A0A8J0UBJ6	A0A8J0UBJ6_XENLA	trim2.L	748	Xenopus laevis	tripartite motif containing 2 L homeolog isoform X1	3:Protein inferred from homology	16.18	1	0.999	7	1	7	7	1	7	0	0	0
tr|A0A8J0UIA0|A0A8J0UIA0_XENLA	A0A8J0UIA0	A0A8J0UIA0_XENLA	ttf2.S	1188	Xenopus laevis	transcription termination factor, RNA polymerase II S homeolog isoform X1	4:Protein predicted	2.53	1	0.999	3	3	3	3	3	3	0	0	0
tr|A0A8J0UK49|A0A8J0UK49_XENLA	A0A8J0UK49	A0A8J0UK49_XENLA	tjp3.L	1041	Xenopus laevis	uncharacterized protein LOC734528 isoform X1	4:Protein predicted	18.25	1	0.999	14	5	5	14	5	5	0	0	0
tr|A0A8J0UKM6|A0A8J0UKM6_XENLA	A0A8J0UKM6	A0A8J0UKM6_XENLA	kif23.L	973	Xenopus laevis	Kinesin-like protein	3:Protein inferred from homology	2.26	1	0.999	2	0	2	2	0	2	0	0	0	tr|A0A8J0UTL4|A0A8J0UTL4_XENLA
tr|A0A8J0ULY7|A0A8J0ULY7_XENLA	A0A8J0ULY7	A0A8J0ULY7_XENLA	eif4b.S	615	Xenopus laevis	eukaryotic translation initiation factor 4B	4:Protein predicted	7.8	1	0.999	3	1	3	3	1	3	0	0	0
tr|A0A8J0UMA4|A0A8J0UMA4_XENLA	A0A8J0UMA4	A0A8J0UMA4_XENLA	cul5.S	824	Xenopus laevis	cullin-5 isoform X1	3:Protein inferred from homology	2.91	1	0.999	2	0	2	2	0	2	0	0	0	tr|A7VK04|A7VK04_XENLA
tr|A0A8J0UMM7|A0A8J0UMM7_XENLA	A0A8J0UMM7	A0A8J0UMM7_XENLA	LOC108709352	1336	Xenopus laevis	Clustered mitochondria protein homolog	3:Protein inferred from homology	5.84	1	0.999	7	1	7	7	1	7	0	0	0
tr|A0A8J0UNV9|A0A8J0UNV9_XENLA	A0A8J0UNV9	A0A8J0UNV9_XENLA	ranbp2.S	2847	Xenopus laevis	LOW QUALITY PROTEIN: E3 SUMO-protein ligase RanBP2	4:Protein predicted	5.16	1	0.999	10	5	10	11	6	11	0	0	0
tr|A0A8J0UQ91|A0A8J0UQ91_XENLA	A0A8J0UQ91	A0A8J0UQ91_XENLA	stoml2.L	346	Xenopus laevis	stomatin like 2 L homeolog isoform X1	3:Protein inferred from homology	14.16	1	0.999	3	0	3	3	0	3	0	0	0	tr|A0A8J1M6D2|A0A8J1M6D2_XENLA
tr|A0A8J0V0A5|A0A8J0V0A5_XENLA	A0A8J0V0A5	A0A8J0V0A5_XENLA	kif18a.L	952	Xenopus laevis	Kinesin-like protein	3:Protein inferred from homology	4.41	1	0.999	3	3	3	3	3	3	0	0	0
tr|A0A8J0V0Y1|A0A8J0V0Y1_XENLA	A0A8J0V0Y1	A0A8J0V0Y1_XENLA	XB5885308.L	480	Xenopus laevis	nuclear receptor coactivator 5 isoform X1	4:Protein predicted	9.38	1	0.999	3	1	3	3	1	3	0	0	0
tr|A0A8J0V556|A0A8J0V556_XENLA	A0A8J0V556	A0A8J0V556_XENLA	sf3b2.S	757	Xenopus laevis	splicing factor 3B subunit 2 isoform X1	4:Protein predicted	7.27	1	0.999	4	0	4	4	0	4	0	0	0	tr|A0A8J1MWI8|A0A8J1MWI8_XENLA
tr|A0A8J0V8B6|A0A8J0V8B6_XENLA	A0A8J0V8B6	A0A8J0V8B6_XENLA	eif4g2.S	894	Xenopus laevis	eukaryotic translation initiation factor 4 gamma, 2 S homeolog isoform X1	3:Protein inferred from homology	7.38	1	0.999	5	0	5	6	0	6	0	0	0	tr|Q5KTT8|Q5KTT8_XENLA
tr|A0A8J0V8H5|A0A8J0V8H5_XENLA	A0A8J0V8H5	A0A8J0V8H5_XENLA	eif4g1.L	1606	Xenopus laevis	eukaryotic translation initiation factor 4 gamma 1 isoform X1	3:Protein inferred from homology	10.96	1	0.999	11	5	11	11	5	11	0	0	0
tr|A0A8J0V8V3|A0A8J0V8V3_XENLA	A0A8J0V8V3	A0A8J0V8V3_XENLA	dusp12.L	330	Xenopus laevis	protein-tyrosine-phosphatase	4:Protein predicted	5.76	1	0.999	2	2	2	2	2	2	0	0	0
tr|A0A8J0V8W0|A0A8J0V8W0_XENLA	A0A8J0V8W0	A0A8J0V8W0_XENLA	ipo7.S	1038	Xenopus laevis	importin 7 S homeolog isoform X1	4:Protein predicted	3.66	1	0.999	2	0	2	2	0	2	0	0	0	tr|O42480|O42480_XENLA
tr|A0A8J0VBB1|A0A8J0VBB1_XENLA	A0A8J0VBB1	A0A8J0VBB1_XENLA	LOC108716910	598	Xenopus laevis	elongin-A isoform X1	4:Protein predicted	6.52	1	0.999	3	3	3	4	4	4	0	0	0
tr|A0A8J0VEU6|A0A8J0VEU6_XENLA	A0A8J0VEU6	A0A8J0VEU6_XENLA	tpd52.L	233	Xenopus laevis	tumor protein D52 L homeolog isoform X1	3:Protein inferred from homology	10.73	1	0.999	2	0	2	2	0	2	0	0	0	tr|A0A8J1L0V3|A0A8J1L0V3_XENLA
tr|A0A8J0VFX7|A0A8J0VFX7_XENLA	A0A8J0VFX7	A0A8J0VFX7_XENLA	lrch3.S	838	Xenopus laevis	DISP complex protein LRCH3 isoform X1	4:Protein predicted	6.32	1	0.999	3	2	3	4	3	4	0	0	0
tr|A0A8J0VJ95|A0A8J0VJ95_XENLA	A0A8J0VJ95	A0A8J0VJ95_XENLA	eif4g1.S	1578	Xenopus laevis	eukaryotic translation initiation factor 4 gamma, 1 S homeolog isoform X3	3:Protein inferred from homology	8.11	1	0.999	8	2	2	9	3	3	0	0	0
tr|A0A8J0VJB3|A0A8J0VJB3_XENLA	A0A8J0VJB3	A0A8J0VJB3_XENLA	ska1.L	256	Xenopus laevis	Spindle and kinetochore-associated protein 1	3:Protein inferred from homology	32.42	1	0.999	5	5	5	5	5	5	0	0	0
tr|A0A8J0VMP3|A0A8J0VMP3_XENLA	A0A8J0VMP3	A0A8J0VMP3_XENLA	cbx3.L	181	Xenopus laevis	chromobox 3 L homeolog isoform X1	4:Protein predicted	17.68	1	0.999	2	0	2	2	0	2	0	0	0	tr|Q7ZWZ6|Q7ZWZ6_XENLA
tr|A0A8J1KKP3|A0A8J1KKP3_XENLA	A0A8J1KKP3	A0A8J1KKP3_XENLA	dock7.S	2146	Xenopus laevis	dedicator of cytokinesis protein 7 isoform X1	3:Protein inferred from homology	3.17	1	0.999	6	0	6	6	0	6	0	0	0	tr|A0A8J1MZ97|A0A8J1MZ97_XENLA
tr|A0A8J1KMX0|A0A8J1KMX0_XENLA	A0A8J1KMX0	A0A8J1KMX0_XENLA	sult6b1.5.L	301	Xenopus laevis	Sulfotransferase	3:Protein inferred from homology	14.29	1	0.999	2	1	2	2	1	2	0	0	0
tr|A0A8J1KNI1|A0A8J1KNI1_XENLA	A0A8J1KNI1	A0A8J1KNI1_XENLA	epb41l2.L	1203	Xenopus laevis	band 4.1-like protein 2 isoform X1	4:Protein predicted	8.15	1	0.999	6	6	6	8	8	8	0	0	0
tr|A0A8J1KPQ8|A0A8J1KPQ8_XENLA	A0A8J1KPQ8	A0A8J1KPQ8_XENLA	eif2b4.L	586	Xenopus laevis	eukaryotic translation initiation factor 2B subunit delta L homeolog isoform X1	3:Protein inferred from homology	11.77	1	0.999	4	4	4	4	4	4	0	0	0
tr|A0A8J1KQN7|A0A8J1KQN7_XENLA	A0A8J1KQN7	A0A8J1KQN7_XENLA	cad.L	2248	Xenopus laevis	CAD protein	3:Protein inferred from homology	4.27	1	0.999	7	7	7	7	7	7	0	0	0
tr|A0A8J1KT42|A0A8J1KT42_XENLA	A0A8J1KT42	A0A8J1KT42_XENLA	LOC108705582	497	Xenopus laevis	Fumarate hydratase, mitochondrial	3:Protein inferred from homology	16.1	1	0.999	6	6	6	6	6	6	0	0	0
tr|A0A8J1KTM5|A0A8J1KTM5_XENLA	A0A8J1KTM5	A0A8J1KTM5_XENLA	gsta1.S	250	Xenopus laevis	glutathione transferase	3:Protein inferred from homology	11.6	1	0.999	3	2	3	4	3	4	0	0	0
tr|A0A8J1L4D8|A0A8J1L4D8_XENLA	A0A8J1L4D8	A0A8J1L4D8_XENLA	aldh18a1.L	828	Xenopus laevis	Delta-1-pyrroline-5-carboxylate synthase	3:Protein inferred from homology	2.54	1	0.999	2	2	2	2	2	2	0	0	0
tr|A0A8J1L4U2|A0A8J1L4U2_XENLA	A0A8J1L4U2	A0A8J1L4U2_XENLA	plec.S	5414	Xenopus laevis	plectin isoform X1	4:Protein predicted	6.46	1	0.999	28	13	28	28	13	28	0	0	0
tr|A0A8J1L7R1|A0A8J1L7R1_XENLA	A0A8J1L7R1	A0A8J1L7R1_XENLA	LOC108695919	752	Xenopus laevis	guanylate-binding protein 1-like	3:Protein inferred from homology	4.52	1	0.999	3	2	3	4	2	4	0	0	0
tr|A0A8J1L7T4|A0A8J1L7T4_XENLA	A0A8J1L7T4	A0A8J1L7T4_XENLA	LOC108695921	636	Xenopus laevis	guanylate-binding protein 1-like	3:Protein inferred from homology	5.97	1	0.999	3	0	2	4	0	2	0	0	0	tr|A0A8J1L9F2|A0A8J1L9F2_XENLA
tr|A0A8J1LCJ0|A0A8J1LCJ0_XENLA	A0A8J1LCJ0	A0A8J1LCJ0_XENLA	pdlim1.S	407	Xenopus laevis	PDZ and LIM domain 1 S homeolog isoform X1	4:Protein predicted	9.58	1	0.999	3	3	3	3	3	3	0	0	0
tr|A0A8J1LF03|A0A8J1LF03_XENLA	A0A8J1LF03	A0A8J1LF03_XENLA	atp6v1d.L	290	Xenopus laevis	V-type proton ATPase subunit D	3:Protein inferred from homology	7.24	1	0.999	2	1	2	2	1	2	0	0	0
tr|A0A8J1LFS0|A0A8J1LFS0_XENLA	A0A8J1LFS0	A0A8J1LFS0_XENLA	fubp3.L	546	Xenopus laevis	far upstream element-binding protein 3	4:Protein predicted	7.14	1	0.999	3	0	2	3	0	2	0	0	0
tr|A0A8J1LGY7|A0A8J1LGY7_XENLA	A0A8J1LGY7	A0A8J1LGY7_XENLA	skiv2l.L	1249	Xenopus laevis	helicase SKI2W	4:Protein predicted	7.85	1	0.999	7	7	7	8	8	8	0	0	0
tr|A0A8J1LHX2|A0A8J1LHX2_XENLA	A0A8J1LHX2	A0A8J1LHX2_XENLA	LOC108698179	1601	Xenopus laevis	calmodulin-regulated spectrin-associated protein 1-like isoform X1	3:Protein inferred from homology	8.24	1	0.999	8	3	8	9	4	9	0	0	0
tr|A0A8J1LIZ5|A0A8J1LIZ5_XENLA	A0A8J1LIZ5	A0A8J1LIZ5_XENLA	LOC108704466	4389	Xenopus laevis	HECT-type E3 ubiquitin transferase	4:Protein predicted	1.73	1	0.999	6	1	6	6	1	6	0	0	0
tr|A0A8J1LP71|A0A8J1LP71_XENLA	A0A8J1LP71	A0A8J1LP71_XENLA	ivd.S	418	Xenopus laevis	Isovaleryl-CoA dehydrogenase, mitochondrial	3:Protein inferred from homology	9.33	1	0.999	3	2	3	3	2	3	0	0	0
tr|A0A8J1LQF9|A0A8J1LQF9_XENLA	A0A8J1LQF9	A0A8J1LQF9_XENLA	nsf.L	746	Xenopus laevis	Vesicle-fusing ATPase	3:Protein inferred from homology	15.01	1	0.999	8	3	8	9	4	9	0	0	0
tr|A0A8J1LQH3|A0A8J1LQH3_XENLA	A0A8J1LQH3	A0A8J1LQH3_XENLA	LOC121397877	226	Xenopus laevis	uncharacterized protein LOC121397877	4:Protein predicted	14.6	1	0.999	2	2	2	2	2	2	0	0	0
tr|A0A8J1LRH3|A0A8J1LRH3_XENLA	A0A8J1LRH3	A0A8J1LRH3_XENLA	fip1l1.S	621	Xenopus laevis	Pre-mRNA 3'-end-processing factor FIP1	3:Protein inferred from homology	6.12	1	0.999	2	2	2	2	2	2	0	0	0
tr|A0A8J1LRU7|A0A8J1LRU7_XENLA	A0A8J1LRU7	A0A8J1LRU7_XENLA	mad1l1.L	730	Xenopus laevis	mitotic arrest deficient 1 like 1 L homeolog isoform X1	3:Protein inferred from homology	4.66	1	0.999	2	2	2	2	2	2	0	0	0
tr|A0A8J1LRY4|A0A8J1LRY4_XENLA	A0A8J1LRY4	A0A8J1LRY4_XENLA	eif4enif1.S	983	Xenopus laevis	eukaryotic translation initiation factor 4E nuclear import factor 1 S homeolog isoform X1	4:Protein predicted	3.56	1	0.999	2	1	2	2	1	2	0	0	0
tr|A0A8J1LW94|A0A8J1LW94_XENLA	A0A8J1LW94	A0A8J1LW94_XENLA	dnpep.S	503	Xenopus laevis	Aspartyl aminopeptidase	3:Protein inferred from homology	11.13	1	0.999	3	1	3	3	1	3	0	0	0
tr|A0A8J1LYE7|A0A8J1LYE7_XENLA	A0A8J1LYE7	A0A8J1LYE7_XENLA	LOC108704215	452	Xenopus laevis	Elongation factor Tu	3:Protein inferred from homology	10.84	1	0.999	3	3	3	3	3	3	0	0	0
tr|A0A8J1LZE9|A0A8J1LZE9_XENLA	A0A8J1LZE9	A0A8J1LZE9_XENLA	srrm2.S	2714	Xenopus laevis	serine/arginine repetitive matrix protein 2 isoform X1	4:Protein predicted	1.58	1	0.999	2	1	2	2	1	2	0	0	0
tr|A0A8J1M0N6|A0A8J1M0N6_XENLA	A0A8J1M0N6	A0A8J1M0N6_XENLA	znf638.S	2444	Xenopus laevis	zinc finger protein 638 isoform X1	4:Protein predicted	2.17	1	0.999	3	3	3	3	3	3	0	0	0
tr|A0A8J1M4S7|A0A8J1M4S7_XENLA	A0A8J1M4S7	A0A8J1M4S7_XENLA	clip1.S	2363	Xenopus laevis	CAP-Gly domain-containing linker protein 1 isoform X1	4:Protein predicted	7.53	1	0.999	12	10	12	12	10	12	0	0	0
tr|A0A8J1M5J2|A0A8J1M5J2_XENLA	A0A8J1M5J2	A0A8J1M5J2_XENLA	mars1.L	916	Xenopus laevis	Methionine--tRNA ligase, cytoplasmic	3:Protein inferred from homology	2.18	1	0.999	2	1	2	2	1	2	0	0	0
tr|A0A8J1M8M9|A0A8J1M8M9_XENLA	A0A8J1M8M9	A0A8J1M8M9_XENLA	mov10.L	999	Xenopus laevis	RNA helicase	3:Protein inferred from homology	7.81	1	0.999	5	5	5	5	5	5	0	0	0
tr|A0A8J1M9U5|A0A8J1M9U5_XENLA	A0A8J1M9U5	A0A8J1M9U5_XENLA	LOC108708274	7579	Xenopus laevis	microtubule-actin cross-linking factor 1 isoform X1	4:Protein predicted	0.37	1	0.999	2	1	2	2	1	2	0	0	0
tr|A0A8J1MAZ5|A0A8J1MAZ5_XENLA	A0A8J1MAZ5	A0A8J1MAZ5_XENLA	espl1.L	2135	Xenopus laevis	separase	4:Protein predicted	1.31	1	0.999	2	2	2	2	2	2	0	0	0
tr|A0A8J1MB46|A0A8J1MB46_XENLA	A0A8J1MB46	A0A8J1MB46_XENLA	ranbp2.L	2931	Xenopus laevis	E3 SUMO-protein ligase RanBP2 isoform X1	4:Protein predicted	2.8	1	0.999	7	2	2	8	3	3	0	0	0
tr|A0A8J1MGP2|A0A8J1MGP2_XENLA	A0A8J1MGP2	A0A8J1MGP2_XENLA	dnm1l.L	734	Xenopus laevis	Dynamin-1-like protein	3:Protein inferred from homology	3.13	1	0.999	2	0	2	2	0	2	0	0	0	tr|A0A8J1MPS2|A0A8J1MPS2_XENLA
tr|A0A8J1MHF5|A0A8J1MHF5_XENLA	A0A8J1MHF5	A0A8J1MHF5_XENLA	nup50.L	444	Xenopus laevis	uncharacterized protein LOC503671 isoform X1	4:Protein predicted	8.56	1	0.999	2	2	2	2	2	2	0	0	0
tr|A0A8J1MNW5|A0A8J1MNW5_XENLA	A0A8J1MNW5	A0A8J1MNW5_XENLA	ddx39a.S	463	Xenopus laevis	RNA helicase	4:Protein predicted	34.99	1	0.999	11	1	11	11	1	11	0	0	0
tr|A0A8J1MR51|A0A8J1MR51_XENLA	A0A8J1MR51	A0A8J1MR51_XENLA	myo5a.S	1853	Xenopus laevis	unconventional myosin-Va isoform X1	3:Protein inferred from homology	2.21	1	0.999	3	1	3	3	1	3	0	0	0
tr|A0A8J1MRW4|A0A8J1MRW4_XENLA	A0A8J1MRW4	A0A8J1MRW4_XENLA	tia1.S	385	Xenopus laevis	nucleolysin TIA-1 isoform X2	4:Protein predicted	8.05	1	0.999	3	0	3	3	0	3	0	0	0	tr|Q68EU5|Q68EU5_XENLA, tr|Q90WN0|Q90WN0_XENLA
tr|A0A8J1MSR8|A0A8J1MSR8_XENLA	A0A8J1MSR8	A0A8J1MSR8_XENLA	LOC108703474	880	Xenopus laevis	dynamin GTPase	3:Protein inferred from homology	11.93	1	0.999	7	1	7	8	1	8	0	0	0
tr|A0A8J1MT83|A0A8J1MT83_XENLA	A0A8J1MT83	A0A8J1MT83_XENLA	ccdc18.L	1337	Xenopus laevis	cytoskeletal protein Sojo isoform X1	4:Protein predicted	1.94	1	0.999	2	1	2	2	1	2	0	0	0
tr|A0A8J1MTH5|A0A8J1MTH5_XENLA	A0A8J1MTH5	A0A8J1MTH5_XENLA	LOC108712994	2629	Xenopus laevis	talin-2 isoform X1	4:Protein predicted	4.79	1	0.999	9	1	5	10	1	5	0	0	0
tr|A0A8J1MWV8|A0A8J1MWV8_XENLA	A0A8J1MWV8	A0A8J1MWV8_XENLA	ahnak.L	6005	Xenopus laevis	LOW QUALITY PROTEIN: neuroblast differentiation-associated protein AHNAK	4:Protein predicted	2.75	1	0.999	2	1	2	2	1	2	0	0	0
tr|A0A8J1MYD3|A0A8J1MYD3_XENLA	A0A8J1MYD3	A0A8J1MYD3_XENLA	sh3glb1.L	399	Xenopus laevis	Endophilin-B1	4:Protein predicted	5.76	1	0.999	2	0	2	2	0	2	0	0	0	tr|A0A8J1N0I5|A0A8J1N0I5_XENLA
tr|A0A8J1MYJ6|A0A8J1MYJ6_XENLA	A0A8J1MYJ6	A0A8J1MYJ6_XENLA	LOC108704011	705	Xenopus laevis	Ubiquitin-like modifier-activating enzyme ATG7	3:Protein inferred from homology	7.52	1	0.999	4	4	4	4	4	4	0	0	0
tr|A0A8J1MYX5|A0A8J1MYX5_XENLA	A0A8J1MYX5	A0A8J1MYX5_XENLA	LOC108714167	909	Xenopus laevis	anillin-like isoform X1	4:Protein predicted	2.42	1	0.999	2	2	2	2	2	2	0	0	0
tr|A0A8J1MZ58|A0A8J1MZ58_XENLA	A0A8J1MZ58	A0A8J1MZ58_XENLA	uba6.L	1029	Xenopus laevis	ubiquitin-like modifier-activating enzyme 6 isoform X1	3:Protein inferred from homology	4.86	1	0.999	4	3	4	4	3	4	0	0	0
tr|A0A8J1MZ80|A0A8J1MZ80_XENLA	A0A8J1MZ80	A0A8J1MZ80_XENLA	katnb1.S	630	Xenopus laevis	Katanin p80 WD40 repeat-containing subunit B1	3:Protein inferred from homology	16.98	1	0.999	9	5	9	9	5	9	0	0	0
tr|A1L106|A1L106_XENLA	A1L106	A1L106_XENLA	eif2d.S	583	Xenopus laevis	Lgtn protein	2:Experimental evidence at transcript level	4.8	1	0.999	2	2	2	2	2	2	0	0	0
tr|A2RRW9|A2RRW9_XENLA	A2RRW9	A2RRW9_XENLA	cops4.L	406	Xenopus laevis	COP9 signalosome complex subunit 4	2:Experimental evidence at transcript level	31.28	1	0.999	10	2	10	10	2	10	0	0	0
tr|A3KND1|A3KND1_XENLA	A3KND1	A3KND1_XENLA	rae1.L	368	Xenopus laevis	Rae1 protein homolog	2:Experimental evidence at transcript level	15.49	1	0.999	4	4	4	4	4	4	0	0	0
tr|A9ULW7|A9ULW7_XENLA	A9ULW7	A9ULW7_XENLA	fnta.S	379	Xenopus laevis	LOC100137632 protein	2:Experimental evidence at transcript level	27.97	1	0.999	6	6	6	6	6	6	0	0	0
tr|A9UMQ0|A9UMQ0_XENLA	A9UMQ0	A9UMQ0_XENLA	pnkp.S	548	Xenopus laevis	LOC100137702 protein	2:Experimental evidence at transcript level	6.93	1	0.999	3	3	3	3	3	3	0	0	0
tr|B7ZQN6|B7ZQN6_XENLA	B7ZQN6	B7ZQN6_XENLA	cttn.S	530	Xenopus laevis	Cttn protein	2:Experimental evidence at transcript level	17.17	1	0.999	6	1	6	7	1	7	0	0	0
tr|Q05AW3|Q05AW3_XENLA	Q05AW3	Q05AW3_XENLA	nup43.S	375	Xenopus laevis	MGC154553 protein	1:Experimental evidence at protein level	9.33	1	0.999	2	2	2	2	2	2	0	0	0
tr|Q0IH35|Q0IH35_XENLA	Q0IH35	Q0IH35_XENLA	slc25a11.L	305	Xenopus laevis	MGC154791 protein	2:Experimental evidence at transcript level	22.95	1	0.999	6	6	6	6	6	6	0	0	0
tr|Q32NN1|Q32NN1_XENLA	Q32NN1	Q32NN1_XENLA	recql.L	652	Xenopus laevis	ATP-dependent DNA helicase	2:Experimental evidence at transcript level	5.83	1	0.999	3	3	3	3	3	3	0	0	0
tr|Q3KPK1|Q3KPK1_XENLA	Q3KPK1	Q3KPK1_XENLA	tbcb.S	246	Xenopus laevis	MGC132396 protein	2:Experimental evidence at transcript level	37.8	1	0.999	8	4	8	9	5	9	0	0	0
tr|Q3KPM3|Q3KPM3_XENLA	Q3KPM3	Q3KPM3_XENLA	myg1.S	369	Xenopus laevis	LOC496075 protein	2:Experimental evidence at transcript level	13.55	1	0.999	4	4	4	4	4	4	0	0	0
tr|Q3KPV0|Q3KPV0_XENLA	Q3KPV0	Q3KPV0_XENLA	akr7a2.L	333	Xenopus laevis	MGC131303 protein	2:Experimental evidence at transcript level	6.61	1	0.999	2	2	2	2	2	2	0	0	0
tr|Q498G1|Q498G1_XENLA	Q498G1	Q498G1_XENLA	upf2.S	1264	Xenopus laevis	MGC115246 protein	2:Experimental evidence at transcript level	5.14	1	0.999	6	1	6	6	1	6	0	0	0
tr|Q498I4|Q498I4_XENLA	Q498I4	Q498I4_XENLA	aldh16a1.S	811	Xenopus laevis	MGC114846 protein	2:Experimental evidence at transcript level	10.23	1	0.999	6	1	6	6	1	6	0	0	0
tr|Q4FZN2|Q4FZN2_XENLA	Q4FZN2	Q4FZN2_XENLA	rnaseh2a.L	302	Xenopus laevis	Ribonuclease	2:Experimental evidence at transcript level	6.95	1	0.9989	2	2	2	2	2	2	0	0	0
tr|Q4FZP9|Q4FZP9_XENLA	Q4FZP9	Q4FZP9_XENLA	prdx3.L	251	Xenopus laevis	MGC116466 protein	2:Experimental evidence at transcript level	13.55	1	0.999	3	1	3	3	1	3	0	0	0
tr|Q4JNX8|Q4JNX8_XENLA	Q4JNX8	Q4JNX8_XENLA	recql4.L	1500	Xenopus laevis	RECQL4-helicase-like protein	2:Experimental evidence at transcript level	10.13	1	0.999	9	9	9	10	10	10	0	0	0
tr|Q4QQP4|Q4QQP4_XENLA	Q4QQP4	Q4QQP4_XENLA	rfc3.L	356	Xenopus laevis	MGC115007 protein	2:Experimental evidence at transcript level	19.94	1	0.999	6	6	6	6	6	6	0	0	0
tr|Q4QR35|Q4QR35_XENLA	Q4QR35	Q4QR35_XENLA	ube2l3.L	154	Xenopus laevis	LOC446231 protein	2:Experimental evidence at transcript level	15.58	1	0.999	2	2	2	2	2	2	0	0	0
tr|Q4V7T6|Q4V7T6_XENLA	Q4V7T6	Q4V7T6_XENLA	agtrap.L	162	Xenopus laevis	MGC115411 protein	2:Experimental evidence at transcript level	19.75	1	0.999	2	2	2	2	2	2	0	0	0
tr|Q4V7X4|Q4V7X4_XENLA	Q4V7X4	Q4V7X4_XENLA	cul1.L	776	Xenopus laevis	MGC114992 protein	2:Experimental evidence at transcript level	9.54	1	0.9989	8	0	8	8	0	8	0	0	0	tr|Q566I2|Q566I2_XENLA
tr|Q505N1|Q505N1_XENLA	Q505N1	Q505N1_XENLA	anp32e.S	263	Xenopus laevis	MGC114736 protein	2:Experimental evidence at transcript level	12.17	1	0.999	2	2	2	2	2	2	0	0	0
tr|Q52KE0|Q52KE0_XENLA	Q52KE0	Q52KE0_XENLA	lsm2.L	95	Xenopus laevis	U6 snRNA-associated Sm-like protein LSm2	2:Experimental evidence at transcript level	40	1	0.999	2	2	2	3	3	3	0	0	0
tr|Q52L36|Q52L36_XENLA	Q52L36	Q52L36_XENLA	cisd1.L	103	Xenopus laevis	CDGSH iron sulfur domain 1 L homeolog	2:Experimental evidence at transcript level	25.24	1	0.999	2	1	2	3	2	3	0	0	0
tr|Q566H8|Q566H8_XENLA	Q566H8	Q566H8_XENLA	gtse1.L	724	Xenopus laevis	G2 and S-phase expressed 1 L homeolog	2:Experimental evidence at transcript level	6.35	1	0.999	2	1	2	2	1	2	0	0	0
tr|Q56R95|Q56R95_XENLA	Q56R95	Q56R95_XENLA	ugdh.S	494	Xenopus laevis	UDP-glucose 6-dehydrogenase	2:Experimental evidence at transcript level	25.71	1	0.999	10	1	10	10	1	10	0	0	0
tr|Q5EAX7|Q5EAX7_XENLA	Q5EAX7	Q5EAX7_XENLA	ctnnbl1.L	554	Xenopus laevis	MGC84931 protein	2:Experimental evidence at transcript level	4.87	1	0.999	3	0	3	4	0	4	0	0	0	tr|Q6AZH5|Q6AZH5_XENLA
tr|Q5FWV1|Q5FWV1_XENLA	Q5FWV1	Q5FWV1_XENLA	vps35.S	796	Xenopus laevis	Vacuolar protein sorting-associated protein 35	2:Experimental evidence at transcript level	8.17	1	0.999	4	1	4	5	2	5	0	0	0
tr|Q5HZM2|Q5HZM2_XENLA	Q5HZM2	Q5HZM2_XENLA	sgta.L	302	Xenopus laevis	LOC496358 protein	2:Experimental evidence at transcript level	12.58	1	0.999	2	2	2	2	2	2	0	0	0
tr|Q5HZR0|Q5HZR0_XENLA	Q5HZR0	Q5HZR0_XENLA	bcas2.L	223	Xenopus laevis	Pre-mRNA-splicing factor SPF27	2:Experimental evidence at transcript level	21.52	1	0.999	3	3	3	3	3	3	0	0	0
tr|Q5M957|Q5M957_XENLA	Q5M957	Q5M957_XENLA	dera.S	318	Xenopus laevis	deoxyribose-phosphate aldolase	2:Experimental evidence at transcript level	9.12	1	0.999	2	2	2	2	2	2	0	0	0
tr|Q5M9B0|Q5M9B0_XENLA	Q5M9B0	Q5M9B0_XENLA	rtraf.S	240	Xenopus laevis	RNA transcription, translation and transport factor protein	2:Experimental evidence at transcript level	30.83	1	0.999	5	3	5	7	4	7	0	0	0
tr|Q5RJX5|Q5RJX5_XENLA	Q5RJX5	Q5RJX5_XENLA	slc9a3r1.L	316	Xenopus laevis	Na(+)/H(+) exchange regulatory cofactor NHE-RF	2:Experimental evidence at transcript level	11.08	1	0.999	2	2	2	2	2	2	0	0	0
tr|Q5U5A5|Q5U5A5_XENLA	Q5U5A5	Q5U5A5_XENLA	lsm4.S	138	Xenopus laevis	U6 snRNA-associated Sm-like protein LSm4	2:Experimental evidence at transcript level	39.86	1	0.999	5	1	5	6	2	6	0	0	0
tr|Q5U5B8|Q5U5B8_XENLA	Q5U5B8	Q5U5B8_XENLA	pfdn6.S	126	Xenopus laevis	LOC495306 protein	2:Experimental evidence at transcript level	31.75	1	0.999	3	1	3	3	1	3	0	0	0
tr|Q63ZT4|Q63ZT4_XENLA	Q63ZT4	Q63ZT4_XENLA	ctnnb1.L	781	Xenopus laevis	Beta-catenin protein	2:Experimental evidence at transcript level	6.53	1	0.999	2	0	2	2	0	2	0	0	0	tr|Q7ZX35|Q7ZX35_XENLA
tr|Q640C3|Q640C3_XENLA	Q640C3	Q640C3_XENLA	umps.L	473	Xenopus laevis	Uridine 5'-monophosphate synthase	2:Experimental evidence at transcript level	31.29	1	0.999	10	10	10	10	10	10	0	0	0
tr|Q641D5|Q641D5_XENLA	Q641D5	Q641D5_XENLA	hat1.L	402	Xenopus laevis	Histone acetyltransferase type B catalytic subunit	2:Experimental evidence at transcript level	22.89	1	0.999	6	4	6	6	4	6	0	0	0
tr|Q641D7|Q641D7_XENLA	Q641D7	Q641D7_XENLA	usp14.S	489	Xenopus laevis	Ubiquitin carboxyl-terminal hydrolase	2:Experimental evidence at transcript level	23.11	1	0.999	8	2	2	8	2	2	0	0	0
tr|Q641F7|Q641F7_XENLA	Q641F7	Q641F7_XENLA	ppid.S	370	Xenopus laevis	MGC81732 protein	2:Experimental evidence at transcript level	30.54	1	0.999	8	5	8	8	5	8	0	0	0
tr|Q641I5|Q641I5_XENLA	Q641I5	Q641I5_XENLA	sec24c.S	1126	Xenopus laevis	MGC80413 protein	2:Experimental evidence at transcript level	4.8	1	0.999	3	1	3	3	1	3	0	0	0
tr|Q642R6|Q642R6_XENLA	Q642R6	Q642R6_XENLA	nup205.S	2011	Xenopus laevis	MGC83295 protein	1:Experimental evidence at protein level	3.08	1	0.999	4	3	4	4	3	4	0	0	0
tr|Q66IR7|Q66IR7_XENLA	Q66IR7	Q66IR7_XENLA	fbp2.L	339	Xenopus laevis	fructose-bisphosphatase	2:Experimental evidence at transcript level	9.44	1	0.999	2	1	2	2	1	2	0	0	0
tr|Q66IS4|Q66IS4_XENLA	Q66IS4	Q66IS4_XENLA	pmm1.L	246	Xenopus laevis	Phosphomannomutase	2:Experimental evidence at transcript level	12.6	1	0.999	3	3	3	3	3	3	0	0	0
tr|Q66IV9|Q66IV9_XENLA	Q66IV9	Q66IV9_XENLA	ddah2.L	272	Xenopus laevis	dimethylargininase	2:Experimental evidence at transcript level	20.59	1	0.999	5	1	5	5	1	5	0	0	0
tr|Q66J06|Q66J06_XENLA	Q66J06	Q66J06_XENLA	dcun1d5.L	232	Xenopus laevis	DCN1-like protein	2:Experimental evidence at transcript level	9.48	1	0.999	2	2	2	2	2	2	0	0	0
tr|Q66J07|Q66J07_XENLA	Q66J07	Q66J07_XENLA	nnt.L	1086	Xenopus laevis	proton-translocating NAD(P)(+) transhydrogenase	2:Experimental evidence at transcript level	9.58	1	0.999	7	2	7	8	2	8	0	0	0
tr|Q66J16|Q66J16_XENLA	Q66J16	Q66J16_XENLA	aldh7a1.L	511	Xenopus laevis	aldehyde dehydrogenase (NAD(+))	2:Experimental evidence at transcript level	15.85	1	0.999	6	1	6	6	1	6	0	0	0
tr|Q66J53|Q66J53_XENLA	Q66J53	Q66J53_XENLA	acadm.S	422	Xenopus laevis	Medium-chain specific acyl-CoA dehydrogenase, mitochondrial	2:Experimental evidence at transcript level	16.35	1	0.999	5	1	5	5	1	5	0	0	0
tr|Q66KH0|Q66KH0_XENLA	Q66KH0	Q66KH0_XENLA	nans.L	359	Xenopus laevis	MGC84329 protein	2:Experimental evidence at transcript level	6.69	1	0.999	3	3	3	3	3	3	0	0	0
tr|Q68F65|Q68F65_XENLA	Q68F65	Q68F65_XENLA	arih2.L	492	Xenopus laevis	RBR-type E3 ubiquitin transferase	2:Experimental evidence at transcript level	7.32	1	0.999	2	2	2	3	3	3	0	0	0
tr|Q6AX83|Q6AX83_XENLA	Q6AX83	Q6AX83_XENLA	lars1.L	1178	Xenopus laevis	leucine--tRNA ligase	2:Experimental evidence at transcript level	30.05	1	0.999	26	26	26	31	31	31	0	0	0
tr|Q6AZF2|Q6AZF2_XENLA	Q6AZF2	Q6AZF2_XENLA	fkbp1a.S	108	Xenopus laevis	peptidylprolyl isomerase	2:Experimental evidence at transcript level	25	1	0.999	2	1	2	2	1	2	0	0	0
tr|Q6DCT5|Q6DCT5_XENLA	Q6DCT5	Q6DCT5_XENLA	aldh2.L	521	Xenopus laevis	MGC80785 protein	2:Experimental evidence at transcript level	14.59	1	0.999	5	5	5	5	5	5	0	0	0
tr|Q6DCV5|Q6DCV5_XENLA	Q6DCV5	Q6DCV5_XENLA	rab7a.S	207	Xenopus laevis	RAB7A, member RAS oncogene family S homeolog	2:Experimental evidence at transcript level	21.74	1	0.999	3	3	3	3	3	3	0	0	0
tr|Q6DD57|Q6DD57_XENLA	Q6DD57	Q6DD57_XENLA	hnrnph1.L	456	Xenopus laevis	Hnrph2 protein	2:Experimental evidence at transcript level	10.75	1	0.999	3	2	3	4	2	4	0	0	0
tr|Q6DD69|Q6DD69_XENLA	Q6DD69	Q6DD69_XENLA	pfkm.S	808	Xenopus laevis	ATP-dependent 6-phosphofructokinase	2:Experimental evidence at transcript level	19.06	1	0.999	12	3	12	12	3	12	0	0	0
tr|Q6DDM7|Q6DDM7_XENLA	Q6DDM7	Q6DDM7_XENLA	acadl.L	444	Xenopus laevis	Long-chain specific acyl-CoA dehydrogenase, mitochondrial	2:Experimental evidence at transcript level	15.77	1	0.999	5	5	5	6	6	6	0	0	0
tr|Q6DDS9|Q6DDS9_XENLA	Q6DDS9	Q6DDS9_XENLA	xrcc5.L	726	Xenopus laevis	X-ray repair cross-complementing protein 5	2:Experimental evidence at transcript level	2.62	1	0.999	2	2	2	2	2	2	0	0	0
tr|Q6DDV7|Q6DDV7_XENLA	Q6DDV7	Q6DDV7_XENLA	nup88.S	726	Xenopus laevis	Nup88B protein	2:Experimental evidence at transcript level	3.44	1	0.999	2	1	2	2	1	2	0	0	0
tr|Q6DE12|Q6DE12_XENLA	Q6DE12	Q6DE12_XENLA	plin3.S	425	Xenopus laevis	Perilipin	2:Experimental evidence at transcript level	8	1	0.999	2	1	2	2	1	2	0	0	0
tr|Q6DFJ1|Q6DFJ1_XENLA	Q6DFJ1	Q6DFJ1_XENLA	gbe1.L	688	Xenopus laevis	1,4-alpha-glucan branching enzyme	2:Experimental evidence at transcript level	27.18	1	0.999	13	10	13	16	12	16	0	0	0
tr|Q6DJM1|Q6DJM1_XENLA	Q6DJM1	Q6DJM1_XENLA	adk.S	361	Xenopus laevis	Adenosine kinase	2:Experimental evidence at transcript level	16.62	1	0.999	3	3	3	3	3	3	0	0	0
tr|Q6DKM6|Q6DKM6_XENLA	Q6DKM6	Q6DKM6_XENLA	tbca.S	108	Xenopus laevis	Tubulin-specific chaperone A	2:Experimental evidence at transcript level	29.63	1	0.999	4	1	4	4	1	4	0	0	0
tr|Q6GM69|Q6GM69_XENLA	Q6GM69	Q6GM69_XENLA	hnrnpab.S	326	Xenopus laevis	Vg1 mRNA binding protein 40	2:Experimental evidence at transcript level	31.9	1	0.999	5	2	5	6	2	6	0	0	0
tr|Q6GN46|Q6GN46_XENLA	Q6GN46	Q6GN46_XENLA	pdap1.S	177	Xenopus laevis	MGC83035 protein	2:Experimental evidence at transcript level	41.81	1	0.999	5	2	5	6	3	6	0	0	0
tr|Q6GPA9|Q6GPA9_XENLA	Q6GPA9	Q6GPA9_XENLA	sf3a1.L	802	Xenopus laevis	MGC80562 protein	2:Experimental evidence at transcript level	7.73	1	0.999	4	1	4	4	1	4	0	0	0
tr|Q6GPC4|Q6GPC4_XENLA	Q6GPC4	Q6GPC4_XENLA	ndufb7.L	116	Xenopus laevis	NADH dehydrogenase [ubiquinone] 1 beta subcomplex subunit 7	2:Experimental evidence at transcript level	28.45	1	0.999	2	1	2	2	1	2	0	0	0
tr|Q6GPJ6|Q6GPJ6_XENLA	Q6GPJ6	Q6GPJ6_XENLA	glod4.L	298	Xenopus laevis	MGC84515 protein	2:Experimental evidence at transcript level	18.46	1	0.999	4	4	4	4	4	4	0	0	0
tr|Q6GPS7|Q6GPS7_XENLA	Q6GPS7	Q6GPS7_XENLA	eefsec.S	575	Xenopus laevis	MGC82641 protein	2:Experimental evidence at transcript level	4.7	1	0.999	2	2	2	2	2	2	0	0	0
tr|Q6GQD8|Q6GQD8_XENLA	Q6GQD8	Q6GQD8_XENLA	trmt6.S	479	Xenopus laevis	tRNA (adenine(58)-N(1))-methyltransferase non-catalytic subunit TRM6	2:Experimental evidence at transcript level	4.38	1	0.9989	2	1	2	2	1	2	0	0	0
tr|Q6GQG0|Q6GQG0_XENLA	Q6GQG0	Q6GQG0_XENLA	copz1.L	177	Xenopus laevis	Coatomer subunit zeta	2:Experimental evidence at transcript level	18.64	1	0.999	2	2	2	2	2	2	0	0	0
tr|Q6GQK6|Q6GQK6_XENLA	Q6GQK6	Q6GQK6_XENLA	cryzl1.L	348	Xenopus laevis	MGC79085 protein	2:Experimental evidence at transcript level	25.86	1	0.999	5	5	5	5	5	5	0	0	0
tr|Q6I803|Q6I803_XENLA	Q6I803	Q6I803_XENLA	s100a11.L	218	Xenopus laevis	Calcium-binding protein p26olf	2:Experimental evidence at transcript level	18.81	1	0.999	3	2	3	3	2	3	0	0	0
tr|Q6INF7|Q6INF7_XENLA	Q6INF7	Q6INF7_XENLA	csnk2a2.L	349	Xenopus laevis	MGC83125 protein	2:Experimental evidence at transcript level	16.62	1	0.999	4	0	3	5	0	4	0	0	0
tr|Q6INL9|Q6INL9_XENLA	Q6INL9	Q6INL9_XENLA	haus2.L	222	Xenopus laevis	HAUS augmin like complex subunit 2 L homeolog	2:Experimental evidence at transcript level	11.26	1	0.999	2	2	2	2	2	2	0	0	0
tr|Q6INN4|Q6INN4_XENLA	Q6INN4	Q6INN4_XENLA	cox5b.2.L	131	Xenopus laevis	MGC82295 protein	2:Experimental evidence at transcript level	22.9	1	0.999	3	3	3	4	4	4	0	0	0
tr|Q6IP21|Q6IP21_XENLA	Q6IP21	Q6IP21_XENLA	plin2.L	428	Xenopus laevis	Perilipin	2:Experimental evidence at transcript level	18.93	1	0.999	6	4	6	6	4	6	0	0	0
tr|Q6IP29|Q6IP29_XENLA	Q6IP29	Q6IP29_XENLA	hnrnpa1.L	365	Xenopus laevis	Helix-destabilizing protein	2:Experimental evidence at transcript level	16.71	1	0.999	7	0	7	7	0	7	0	0	0
tr|Q6IP47|Q6IP47_XENLA	Q6IP47	Q6IP47_XENLA	rrm2.1.L	406	Xenopus laevis	MGC78958 protein	2:Experimental evidence at transcript level	12.56	1	0.999	4	4	4	4	4	4	0	0	0
tr|Q6IRB7|Q6IRB7_XENLA	Q6IRB7	Q6IRB7_XENLA	kpna3.L	521	Xenopus laevis	Importin subunit alpha	2:Experimental evidence at transcript level	4.8	1	0.999	2	0	2	2	0	2	0	0	0	tr|Q70PC6|Q70PC6_XENLA
tr|Q6IRM8|Q6IRM8_XENLA	Q6IRM8	Q6IRM8_XENLA	hip1r.S	1008	Xenopus laevis	MGC83924 protein	2:Experimental evidence at transcript level	6.45	1	0.999	4	1	4	4	1	4	0	0	0
tr|Q6IRP2|Q6IRP2_XENLA	Q6IRP2	Q6IRP2_XENLA	nans.S	359	Xenopus laevis	MGC83164 protein	2:Experimental evidence at transcript level	15.88	1	0.999	3	3	3	3	3	3	0	0	0
tr|Q6IRS1|Q6IRS1_XENLA	Q6IRS1	Q6IRS1_XENLA	nup160.L	925	Xenopus laevis	MGC78785 protein	2:Experimental evidence at transcript level	5.3	1	0.999	3	3	3	4	4	4	0	0	0
tr|Q6NRU3|Q6NRU3_XENLA	Q6NRU3	Q6NRU3_XENLA	rfc2.L	348	Xenopus laevis	MGC81391 protein	2:Experimental evidence at transcript level	14.37	1	0.999	3	3	3	3	3	3	0	0	0
tr|Q6NTT0|Q6NTT0_XENLA	Q6NTT0	Q6NTT0_XENLA	rida.L	139	Xenopus laevis	2-iminobutanoate/2-iminopropanoate deaminase	2:Experimental evidence at transcript level	15.83	1	0.999	2	1	2	2	1	2	0	0	0
tr|Q6NU58|Q6NU58_XENLA	Q6NU58	Q6NU58_XENLA	rbp1.L	136	Xenopus laevis	MGC81232 protein	2:Experimental evidence at transcript level	31.62	1	0.999	3	3	3	3	3	3	0	0	0
tr|Q6NUA2|Q6NUA2_XENLA	Q6NUA2	Q6NUA2_XENLA	wars1.L	475	Xenopus laevis	Tryptophan--tRNA ligase, cytoplasmic	2:Experimental evidence at transcript level	7.16	1	0.999	3	3	3	3	3	3	0	0	0
tr|Q6NUG0|Q6NUG0_XENLA	Q6NUG0	Q6NUG0_XENLA	hspe1.L	102	Xenopus laevis	10 kDa heat shock protein, mitochondrial	2:Experimental evidence at transcript level	47.06	1	0.999	4	2	4	4	2	4	0	0	0
tr|Q6P704|Q6P704_XENLA	Q6P704	Q6P704_XENLA	ufd1.S	307	Xenopus laevis	MGC68571 protein	2:Experimental evidence at transcript level	13.36	1	0.999	3	3	3	3	3	3	0	0	0
tr|Q6P7J6|Q6P7J6_XENLA	Q6P7J6	Q6P7J6_XENLA	glrx.L	107	Xenopus laevis	MGC68461 protein	2:Experimental evidence at transcript level	27.1	1	0.999	3	3	3	3	3	3	0	0	0
tr|Q6PA12|Q6PA12_XENLA	Q6PA12	Q6PA12_XENLA	dpp3.S	733	Xenopus laevis	Dipeptidyl peptidase 3	2:Experimental evidence at transcript level	11.6	1	0.999	5	2	5	5	2	5	0	0	0
tr|Q6PCF1|Q6PCF1_XENLA	Q6PCF1	Q6PCF1_XENLA	slc25a13.L	676	Xenopus laevis	MGC69168 protein	2:Experimental evidence at transcript level	10.8	1	0.999	6	2	6	6	2	6	0	0	0
tr|Q75W53|Q75W53_XENLA	Q75W53	Q75W53_XENLA	upk3a.L	265	Xenopus laevis	LOC398743 protein	2:Experimental evidence at transcript level	10.94	1	0.999	3	3	3	3	3	3	0	0	0
tr|Q76FS4|Q76FS4_XENLA	Q76FS4	Q76FS4_XENLA	drg2.S	364	Xenopus laevis	Developmentally regulated GTP-binding protein drg2	2:Experimental evidence at transcript level	11.26	1	0.999	3	3	3	3	3	3	0	0	0
tr|Q76LD2|Q76LD2_XENLA	Q76LD2	Q76LD2_XENLA	rfc4.L	363	Xenopus laevis	RFC2 protein	2:Experimental evidence at transcript level	15.43	1	0.999	4	4	4	4	4	4	0	0	0
tr|Q7SY64|Q7SY64_XENLA	Q7SY64	Q7SY64_XENLA	pepd.S	498	Xenopus laevis	MGC64570 protein	2:Experimental evidence at transcript level	4.02	1	0.999	2	2	2	2	2	2	0	0	0
tr|Q7SYR2|Q7SYR2_XENLA	Q7SYR2	Q7SYR2_XENLA	acaa1.L	419	Xenopus laevis	3-ketoacyl-CoA thiolase, peroxisomal	2:Experimental evidence at transcript level	25.3	1	0.999	7	6	7	8	7	8	0	0	0
tr|Q7SZ42|Q7SZ42_XENLA	Q7SZ42	Q7SZ42_XENLA	hmgb1.L	211	Xenopus laevis	High mobility group protein B1	2:Experimental evidence at transcript level	24.17	1	0.999	4	2	4	5	2	5	0	0	0
tr|Q7T0M8|Q7T0M8_XENLA	Q7T0M8	Q7T0M8_XENLA	farsb.L	588	Xenopus laevis	Phenylalanine--tRNA ligase beta subunit	2:Experimental evidence at transcript level	5.44	1	0.999	3	1	3	3	1	3	0	0	0
tr|Q7T0N7|Q7T0N7_XENLA	Q7T0N7	Q7T0N7_XENLA	ctsc.L	458	Xenopus laevis	Dipeptidyl peptidase 1	2:Experimental evidence at transcript level	4.15	1	0.999	2	1	2	2	1	2	0	0	0
tr|Q7T0P5|Q7T0P5_XENLA	Q7T0P5	Q7T0P5_XENLA	ndufs5.L	104	Xenopus laevis	NADH dehydrogenase [ubiquinone] iron-sulfur protein 5	2:Experimental evidence at transcript level	39.42	1	0.999	4	4	4	4	4	4	0	0	0
tr|Q7T0Y0|Q7T0Y0_XENLA	Q7T0Y0	Q7T0Y0_XENLA	lrrc47.L	566	Xenopus laevis	MGC68895 protein	2:Experimental evidence at transcript level	8.13	1	0.999	4	4	4	4	4	4	0	0	0
tr|Q7T226|Q7T226_XENLA	Q7T226	Q7T226_XENLA	velo1.L	779	Xenopus laevis	Velo1	2:Experimental evidence at transcript level	3.59	1	0.999	2	2	2	2	2	2	0	0	0
tr|Q7ZSY1|Q7ZSY1_XENLA	Q7ZSY1	Q7ZSY1_XENLA	lgals3.L	261	Xenopus laevis	Galectin	2:Experimental evidence at transcript level	19.54	1	0.999	5	4	5	5	4	5	0	0	0
tr|Q7ZTM5|Q7ZTM5_XENLA	Q7ZTM5	Q7ZTM5_XENLA	rfc5.L	335	Xenopus laevis	Rfc5-prov protein	2:Experimental evidence at transcript level	10.75	1	0.999	2	1	2	2	1	2	0	0	0
tr|Q7ZTN1|Q7ZTN1_XENLA	Q7ZTN1	Q7ZTN1_XENLA	tjp3.S	1010	Xenopus laevis	MGC52795 protein	2:Experimental evidence at transcript level	19.11	1	0.999	16	7	16	16	7	16	0	0	0
tr|Q7ZX28|Q7ZX28_XENLA	Q7ZX28	Q7ZX28_XENLA	prpf8.S	2335	Xenopus laevis	Prp-8-prov protein	2:Experimental evidence at transcript level	12.03	1	0.999	23	23	23	25	25	25	0	0	0
tr|Q7ZXF2|Q7ZXF2_XENLA	Q7ZXF2	Q7ZXF2_XENLA	hnrnpa0.S	308	Xenopus laevis	Hnrpa0-prov protein	2:Experimental evidence at transcript level	14.29	1	0.999	2	2	2	2	2	2	0	0	0
tr|Q7ZXF4|Q7ZXF4_XENLA	Q7ZXF4	Q7ZXF4_XENLA	mthfd1.L	934	Xenopus laevis	C-1-tetrahydrofolate synthase, cytoplasmic	2:Experimental evidence at transcript level	4.93	1	0.999	3	3	3	3	3	3	0	0	0
tr|Q7ZXV2|Q7ZXV2_XENLA	Q7ZXV2	Q7ZXV2_XENLA	rpn1.L	595	Xenopus laevis	Dolichyl-diphosphooligosaccharide--protein glycosyltransferase subunit 1	2:Experimental evidence at transcript level	10.59	1	0.999	4	2	4	5	2	5	0	0	0
tr|Q7ZYJ8|Q7ZYJ8_XENLA	Q7ZYJ8	Q7ZYJ8_XENLA	sec13.S	320	Xenopus laevis	Protein SEC13 homolog	1:Experimental evidence at protein level	12.5	1	0.999	2	2	2	2	2	2	0	0	0
tr|Q800A4|Q800A4_XENLA	Q800A4	Q800A4_XENLA	prim1.S	420	Xenopus laevis	DNA primase	2:Experimental evidence at transcript level	7.38	1	0.999	3	3	3	3	3	3	0	0	0
tr|Q90W60|Q90W60_XENLA	Q90W60	Q90W60_XENLA	nop56.L	532	Xenopus laevis	XNop56 protein	2:Experimental evidence at transcript level	24.25	1	0.999	8	8	8	9	9	9	0	0	0
tr|Q91634|Q91634_XENLA	Q91634	Q91634_XENLA	tfam.L	309	Xenopus laevis	Transcription factor A	2:Experimental evidence at transcript level	7.77	1	0.999	2	2	2	2	2	2	0	0	0
tr|Q9IAM5|Q9IAM5_XENLA	Q9IAM5	Q9IAM5_XENLA	tsn.L	228	Xenopus laevis	Translin	2:Experimental evidence at transcript level	21.05	1	0.999	4	4	4	4	4	4	0	0	0
tr|Q9PVZ2|Q9PVZ2_XENLA	Q9PVZ2	Q9PVZ2_XENLA	nup214.L	2037	Xenopus laevis	Nucleoporin CAN	1:Experimental evidence at protein level	2.41	1	0.999	2	2	2	2	2	2	0	0	0
tr|Q9W702|Q9W702_XENLA	Q9W702	Q9W702_XENLA	pcbp3.L	353	Xenopus laevis	HnRNP-E2 protein	2:Experimental evidence at transcript level	33.99	1	0.999	6	1	6	6	1	6	0	0	0
sp|A0A1L8EXB5|AR1AB_XENLA	A0A1L8EXB5	AR1AB_XENLA	arpc1a-b	370	Xenopus laevis	Actin-related protein 2/3 complex subunit 1A-B	3:Protein inferred from homology	5.14	0.9999	0.999	2	0	2	2	0	2	0	0	0	sp|Q8AVT9|AR1AA_XENLA, tr|A0A8J0U071|A0A8J0U071_XENLA
tr|A0A1L8G2S7|A0A1L8G2S7_XENLA	A0A1L8G2S7	A0A1L8G2S7_XENLA	marcks.S	287	Xenopus laevis	myristoylated alanine-rich C-kinase substrate	3:Protein inferred from homology	8.71	0.9999	0.999	2	0	2	2	0	2	0	0	0	tr|A0A1L8G8S4|A0A1L8G8S4_XENLA
tr|A0A1L8GWZ4|A0A1L8GWZ4_XENLA	A0A1L8GWZ4	A0A1L8GWZ4_XENLA	ndufa2.L	100	Xenopus laevis	NADH dehydrogenase [ubiquinone] 1 alpha subcomplex subunit 2	3:Protein inferred from homology	11	0.9999	0.999	1	1	1	2	2	2	0	0	0
tr|A0A1L8GYZ5|A0A1L8GYZ5_XENLA	A0A1L8GYZ5	A0A1L8GYZ5_XENLA	LOC108711159	363	Xenopus laevis	mitogen-activated protein kinase	4:Protein predicted	4.96	0.9999	0.9986	2	0	2	2	0	2	0	0	0	tr|Q7ZZX6|Q7ZZX6_XENLA
tr|A0A8J0VEE2|A0A8J0VEE2_XENLA	A0A8J0VEE2	A0A8J0VEE2_XENLA	pgam5.L	280	Xenopus laevis	serine/threonine-protein phosphatase PGAM5, mitochondrial-like isoform X1	4:Protein predicted	15	0.9999	0.999	3	2	2	3	2	2	0	0	0
tr|A0A8J0VHK7|A0A8J0VHK7_XENLA	A0A8J0VHK7	A0A8J0VHK7_XENLA	LOC108719244	157	Xenopus laevis	ubiquitin-conjugating enzyme E2 variant 2	4:Protein predicted	15.29	0.9999	0.999	2	1	2	2	1	2	0	0	0
tr|A0A8J1KJ23|A0A8J1KJ23_XENLA	A0A8J1KJ23	A0A8J1KJ23_XENLA	LOC108714918	965	Xenopus laevis	AP-2 complex subunit alpha	3:Protein inferred from homology	2.18	0.9999	0.9989	2	0	2	2	0	2	0	0	0	tr|A0A8J1MWG7|A0A8J1MWG7_XENLA
tr|A0A8J1L603|A0A8J1L603_XENLA	A0A8J1L603	A0A8J1L603_XENLA	LOC108717360	602	Xenopus laevis	uncharacterized protein LOC108717360	4:Protein predicted	3.32	0.9999	0.999	2	2	2	2	2	2	0	0	0
tr|A0A8J1LHX3|A0A8J1LHX3_XENLA	A0A8J1LHX3	A0A8J1LHX3_XENLA	picalml.L	664	Xenopus laevis	phosphatidylinositol-binding clathrin assembly protein isoform X1	3:Protein inferred from homology	2.71	0.9999	0.9989	2	0	2	2	0	2	0	0	0	tr|Q6GR38|Q6GR38_XENLA
tr|A0A8J1M541|A0A8J1M541_XENLA	A0A8J1M541	A0A8J1M541_XENLA	ap2b1.L	959	Xenopus laevis	AP complex subunit beta	3:Protein inferred from homology	5.63	0.9999	0.999	5	0	5	6	0	6	0	0	0	tr|A0A8J1ME92|A0A8J1ME92_XENLA
tr|P70049|P70049_XENLA	P70049	P70049_XENLA	orc1.L	886	Xenopus laevis	Origin recognition complex subunit 1	2:Experimental evidence at transcript level	3.72	0.9999	0.999	2	2	2	3	3	3	0	0	0
tr|Q52L13|Q52L13_XENLA	Q52L13	Q52L13_XENLA	ppp6c.S	305	Xenopus laevis	Serine/threonine-protein phosphatase	2:Experimental evidence at transcript level	6.56	0.9999	0.999	2	2	2	2	2	2	0	0	0
tr|Q6GP18|Q6GP18_XENLA	Q6GP18	Q6GP18_XENLA	sod2.S	224	Xenopus laevis	Superoxide dismutase	2:Experimental evidence at transcript level	9.82	0.9999	0.999	2	1	2	2	1	2	0	0	0
tr|Q7ZTN3|Q7ZTN3_XENLA	Q7ZTN3	Q7ZTN3_XENLA	pon2.L	357	Xenopus laevis	Paraoxonase	2:Experimental evidence at transcript level	7	0.9999	0.999	2	1	2	2	1	2	0	0	0
tr|Q7ZYR7|Q7ZYR7_XENLA	Q7ZYR7	Q7ZYR7_XENLA	ppm1g.S	544	Xenopus laevis	Ppm1g-prov protein	2:Experimental evidence at transcript level	3.12	0.9999	0.999	1	1	1	2	2	2	0	0	0
sp|Q6GN02|THILB_XENLA	Q6GN02	THILB_XENLA	acat1-b	420	Xenopus laevis	Acetyl-CoA acetyltransferase B, mitochondrial	2:Experimental evidence at transcript level	5.71	0.9998	0.999	2	0	2	2	0	2	0	0	0	sp|Q6NU46|THILA_XENLA
sp|Q8JIY1|ADA10_XENLA	Q8JIY1	ADA10_XENLA	adam10	749	Xenopus laevis	Disintegrin and metalloproteinase domain-containing protein 10	2:Experimental evidence at transcript level	3.34	0.9998	0.999	2	1	2	2	1	2	0	0	0
tr|A0A8J0VHD4|A0A8J0VHD4_XENLA	A0A8J0VHD4	A0A8J0VHD4_XENLA	ppp4r1.L	948	Xenopus laevis	serine/threonine-protein phosphatase 4 regulatory subunit 1 isoform X1	4:Protein predicted	2	0.9998	0.9953	2	0	2	2	0	2	0	0	0	tr|Q6DCM5|Q6DCM5_XENLA
tr|A0A8J1KPI6|A0A8J1KPI6_XENLA	A0A8J1KPI6	A0A8J1KPI6_XENLA	glo1.L	198	Xenopus laevis	Lactoylglutathione lyase	3:Protein inferred from homology	12.12	0.9998	0.999	2	0	2	2	0	2	0	0	0	tr|Q68ES2|Q68ES2_XENLA, tr|Q6DFI5|Q6DFI5_XENLA
sp|A5H447|ZYX_XENLA	A5H447	ZYX_XENLA	zyx	663	Xenopus laevis	Zyxin	1:Experimental evidence at protein level	5.73	0.9997	0.999	2	0	2	2	0	2	0	0	0	tr|A0A8J1LC30|A0A8J1LC30_XENLA
sp|Q5XH14|VATC1_XENLA	Q5XH14	VATC1_XENLA	atp6v1c1	382	Xenopus laevis	V-type proton ATPase subunit C 1	2:Experimental evidence at transcript level	8.38	0.9997	0.999	3	3	3	3	3	3	0	0	0
sp|Q7ZYB4|PAIP1_XENLA	Q7ZYB4	PAIP1_XENLA	paip1	463	Xenopus laevis	Polyadenylate-binding protein-interacting protein 1	1:Experimental evidence at protein level	6.7	0.9997	0.9988	2	0	2	2	0	2	0	0	0	tr|A0A8J1LKG1|A0A8J1LKG1_XENLA
tr|Q4V7V6|Q4V7V6_XENLA	Q4V7V6	Q4V7V6_XENLA	prodh.L	617	Xenopus laevis	Proline dehydrogenase	2:Experimental evidence at transcript level	3.73	0.9997	0.999	2	2	2	2	2	2	0	0	0
tr|Q5HZL3|Q5HZL3_XENLA	Q5HZL3	Q5HZL3_XENLA	arl2.L	184	Xenopus laevis	ADP-ribosylation factor-like protein 2	2:Experimental evidence at transcript level	13.04	0.9997	0.999	2	2	2	2	2	2	0	0	0
sp|Q7ZXP9|PYG1B_XENLA	Q7ZXP9	PYG1B_XENLA	ctps1-b	591	Xenopus laevis	CTP synthase 1-B	2:Experimental evidence at transcript level	15.91	0.9996	0.999	6	1	1	7	1	1	0	0	0
tr|A0A1L8GLF8|A0A1L8GLF8_XENLA	A0A1L8GLF8	A0A1L8GLF8_XENLA	cnot1.L	2405	Xenopus laevis	CCR4-NOT transcription complex subunit 1 isoform X1	3:Protein inferred from homology	0.96	0.9996	0.9989	2	0	2	2	0	2	0	0	0	tr|A0A8J0V6Y7|A0A8J0V6Y7_XENLA
tr|A0A1L8HWB3|A0A1L8HWB3_XENLA	A0A1L8HWB3	A0A1L8HWB3_XENLA	LOC108712381	423	Xenopus laevis	AP-1 complex subunit mu-1	3:Protein inferred from homology	5.2	0.9996	0.999	2	0	2	2	0	2	0	0	0	tr|Q4V857|Q4V857_XENLA
tr|A0A8J0UNW0|A0A8J0UNW0_XENLA	A0A8J0UNW0	A0A8J0UNW0_XENLA	ddx46.L	1049	Xenopus laevis	RNA helicase	4:Protein predicted	2	0.9996	0.999	2	2	2	2	2	2	0	0	0
tr|Q3KQE6|Q3KQE6_XENLA	Q3KQE6	Q3KQE6_XENLA	rbm17.S	400	Xenopus laevis	Splicing factor 45	2:Experimental evidence at transcript level	16.25	0.9996	0.999	4	1	4	4	1	4	0	0	0
tr|Q6INU4|Q6INU4_XENLA	Q6INU4	Q6INU4_XENLA	aimp2.S	311	Xenopus laevis	Aminoacyl tRNA synthase complex-interacting multifunctional protein 2	2:Experimental evidence at transcript level	15.76	0.9996	0.999	4	1	4	4	1	4	0	0	0
tr|Q7ZYD7|Q7ZYD7_XENLA	Q7ZYD7	Q7ZYD7_XENLA	aimp2.L	311	Xenopus laevis	Aminoacyl tRNA synthase complex-interacting multifunctional protein 2	2:Experimental evidence at transcript level	17.68	0.9996	0.999	4	1	1	4	1	1	0	0	0
tr|Q9PWM7|Q9PWM7_XENLA	Q9PWM7	Q9PWM7_XENLA	cdc7.L	483	Xenopus laevis	Protein kinase Cdc7	2:Experimental evidence at transcript level	5.18	0.9996	0.999	2	2	2	2	2	2	0	0	0
sp|O42149|MGN_XENLA	O42149	MGN_XENLA	magoh	146	Xenopus laevis	Protein mago nashi homolog	2:Experimental evidence at transcript level	19.86	0.9995	0.999	2	0	2	2	0	2	0	0	0	tr|A0A1L8GG67|A0A1L8GG67_XENLA
tr|A0A8J0V053|A0A8J0V053_XENLA	A0A8J0V053	A0A8J0V053_XENLA	nat10.L	1021	Xenopus laevis	RNA cytidine acetyltransferase	3:Protein inferred from homology	2.64	0.9994	0.9987	2	2	2	2	2	2	0	0	0
tr|A0A1L8G7P0|A0A1L8G7P0_XENLA	A0A1L8G7P0	A0A1L8G7P0_XENLA	LOC108716684	544	Xenopus laevis	protein FAM98A	3:Protein inferred from homology	4.23	0.9993	0.999	2	2	2	2	2	2	0	0	0
tr|A1A5J6|A1A5J6_XENLA	A1A5J6	A1A5J6_XENLA	cdc5l.L	804	Xenopus laevis	LOC443636 protein	2:Experimental evidence at transcript level	3.86	0.999	0.999	2	1	2	2	1	2	0	0	0
tr|Q32NR8|Q32NR8_XENLA	Q32NR8	Q32NR8_XENLA	ndufs2.S	459	Xenopus laevis	NADH dehydrogenase [ubiquinone] iron-sulfur protein 2, mitochondrial	2:Experimental evidence at transcript level	4.58	0.999	0.999	2	1	2	2	1	2	0	0	0
tr|A0AUS4|A0AUS4_XENLA	A0AUS4	A0AUS4_XENLA	dlat.L	628	Xenopus laevis	Acetyltransferase component of pyruvate dehydrogenase complex	2:Experimental evidence at transcript level	3.82	0.9989	0.9908	2	1	2	2	1	2	0	0	0
tr|Q32NU1|Q32NU1_XENLA	Q32NU1	Q32NU1_XENLA	ppa2.S	289	Xenopus laevis	inorganic diphosphatase	2:Experimental evidence at transcript level	8.3	0.9989	0.999	2	0	2	2	0	2	0	0	0	tr|Q6GN00|Q6GN00_XENLA
tr|Q7ZYI5|Q7ZYI5_XENLA	Q7ZYI5	Q7ZYI5_XENLA	actl6a.S	429	Xenopus laevis	Baf53a-pending-prov protein	2:Experimental evidence at transcript level	5.13	0.9989	0.9948	2	1	2	2	1	2	0	0	0
sp|Q58HI1|PELP1_XENLA	Q58HI1	PELP1_XENLA	pelp1	1012	Xenopus laevis	Proline-, glutamic acid- and leucine-rich protein 1	1:Experimental evidence at protein level	3.16	0.9988	0.999	2	0	2	2	0	2	0	0	0	tr|A0A8J0URX3|A0A8J0URX3_XENLA
tr|A0A8J0TAS1|A0A8J0TAS1_XENLA	A0A8J0TAS1	A0A8J0TAS1_XENLA	mtm1.L	544	Xenopus laevis	Myotubularin	3:Protein inferred from homology	5.33	0.9988	0.9939	2	1	2	2	1	2	0	0	0
sp|Q6NS21|CLP1_XENLA	Q6NS21	CLP1_XENLA	clp1	439	Xenopus laevis	Polyribonucleotide 5'-hydroxyl-kinase Clp1	2:Experimental evidence at transcript level	4.33	0.9987	0.999	2	0	2	2	0	2	0	0	0	tr|A0A8J0T648|A0A8J0T648_XENLA
tr|Q6DE28|Q6DE28_XENLA	Q6DE28	Q6DE28_XENLA	hsph1.S	852	Xenopus laevis	Heat shock protein 105 kDa	2:Experimental evidence at transcript level	3.64	0.9986	0.999	2	1	2	2	1	2	0	0	0
sp|Q7ZX64|2ABD_XENLA	Q7ZX64	2ABD_XENLA	ppp2r2d	447	Xenopus laevis	Serine/threonine-protein phosphatase 2A 55 kDa regulatory subunit B delta isoform	1:Experimental evidence at protein level	7.16	0.9985	0.999	2	0	2	2	0	2	0	0	0	tr|A0A8J0T0L4|A0A8J0T0L4_XENLA
tr|A0A1L8FB13|A0A1L8FB13_XENLA	A0A1L8FB13	A0A1L8FB13_XENLA	XB5997770.L	264	Xenopus laevis	Protein-L-isoaspartate O-methyltransferase	3:Protein inferred from homology	7.95	0.9985	0.999	2	2	2	2	2	2	0	0	0
tr|A0A8J1LEQ4|A0A8J1LEQ4_XENLA	A0A8J1LEQ4	A0A8J1LEQ4_XENLA	cdc42bpb.L	1811	Xenopus laevis	non-specific serine/threonine protein kinase	3:Protein inferred from homology	2.6	0.9985	0.999	4	1	2	4	1	2	0	0	0
tr|A0A8J1LMY4|A0A8J1LMY4_XENLA	A0A8J1LMY4	A0A8J1LMY4_XENLA	LOC108699771	1795	Xenopus laevis	non-specific serine/threonine protein kinase	3:Protein inferred from homology	2.62	0.9985	0.999	4	1	1	4	1	1	0	0	0
tr|A0A1L8F4T3|A0A1L8F4T3_XENLA	A0A1L8F4T3	A0A1L8F4T3_XENLA	sdhc.S	169	Xenopus laevis	Succinate dehydrogenase cytochrome b560 subunit, mitochondrial	3:Protein inferred from homology	14.79	0.9984	0.999	2	2	2	2	2	2	0	0	0
tr|A0A8J1M6W3|A0A8J1M6W3_XENLA	A0A8J1M6W3	A0A8J1M6W3_XENLA	csde1.L	872	Xenopus laevis	cold shock domain containing E1 L homeolog isoform X1	4:Protein predicted	4.47	0.9983	0.9942	2	0	2	2	0	2	0	0	0	tr|A0A8J1MD52|A0A8J1MD52_XENLA
tr|A0A1L8GTA1|A0A1L8GTA1_XENLA	A0A1L8GTA1	A0A1L8GTA1_XENLA	cox5a.L	148	Xenopus laevis	Cytochrome c oxidase subunit 5A, mitochondrial	3:Protein inferred from homology	16.22	0.9979	0.999	2	0	2	2	0	2	0	0	0	tr|Q6IP26|Q6IP26_XENLA
tr|A0A1L8HWT7|A0A1L8HWT7_XENLA	A0A1L8HWT7	A0A1L8HWT7_XENLA	XB5727280.L	242	Xenopus laevis	uncharacterized protein XB5727280.L	4:Protein predicted	10.33	0.9977	0.9985	2	1	2	2	1	2	0	0	0
tr|A0A8J0T8C7|A0A8J0T8C7_XENLA	A0A8J0T8C7	A0A8J0T8C7_XENLA	fam91a1.S	888	Xenopus laevis	protein FAM91A1 isoform X1	3:Protein inferred from homology	2.03	0.9971	0.9953	2	0	2	2	0	2	0	0	0	tr|A0A8J1KZ34|A0A8J1KZ34_XENLA
sp|Q63ZS0|RTRAF_XENLA	Q63ZS0	RTRAF_XENLA	rtraf	240	Xenopus laevis	RNA transcription, translation and transport factor protein	2:Experimental evidence at transcript level	20	0.9969	0.999	3	1	1	4	1	1	0	0	0
sp|Q6GM14|DBNLB_XENLA	Q6GM14	DBNLB_XENLA	dbnl-b	376	Xenopus laevis	Drebrin-like protein B	2:Experimental evidence at transcript level	10.11	0.9969	0.999	3	1	1	3	1	1	0	0	0
sp|Q8QHA5|DNA2_XENLA	Q8QHA5	DNA2_XENLA	dna2	1053	Xenopus laevis	DNA replication ATP-dependent helicase/nuclease DNA2	1:Experimental evidence at protein level	2.09	0.9969	0.999	3	1	1	3	1	1	0	0	0
tr|A0A1L8EPX5|A0A1L8EPX5_XENLA	A0A1L8EPX5	A0A1L8EPX5_XENLA	hspe1.S	102	Xenopus laevis	10 kDa heat shock protein, mitochondrial	3:Protein inferred from homology	37.25	0.9969	0.999	3	1	1	3	1	1	0	0	0
tr|A0A1L8F2P2|A0A1L8F2P2_XENLA	A0A1L8F2P2	A0A1L8F2P2_XENLA	vbp1.S	192	Xenopus laevis	Prefoldin subunit 3	3:Protein inferred from homology	14.58	0.9969	0.999	3	1	1	3	1	1	0	0	0
tr|A0A1L8HUD3|A0A1L8HUD3_XENLA	A0A1L8HUD3	A0A1L8HUD3_XENLA	ppid.L	370	Xenopus laevis	peptidyl-prolyl cis-trans isomerase D	4:Protein predicted	15.95	0.9969	0.999	4	1	1	4	1	1	0	0	0
tr|A0A8J0V5Y7|A0A8J0V5Y7_XENLA	A0A8J0V5Y7	A0A8J0V5Y7_XENLA	edc4.S	1390	Xenopus laevis	Enhancer of mRNA-decapping protein 4	3:Protein inferred from homology	5.47	0.9969	0.999	5	1	1	5	1	1	0	0	0
tr|Q32NS7|Q32NS7_XENLA	Q32NS7	Q32NS7_XENLA	hmgb2.S	211	Xenopus laevis	MGC52825 protein	2:Experimental evidence at transcript level	19.43	0.9969	0.999	3	0	1	4	0	1	0	0	0	tr|Q91764|Q91764_XENLA
tr|Q7ZYE9|Q7ZYE9_XENLA	Q7ZYE9	Q7ZYE9_XENLA	hnrnpab.L	324	Xenopus laevis	Hnrpab-prov protein	2:Experimental evidence at transcript level	20.37	0.9969	0.999	4	1	1	5	1	1	0	0	0
sp|Q0IH88|ARC2A_XENLA	Q0IH88	ARC2A_XENLA	arpc2-a	300	Xenopus laevis	Actin-related protein 2/3 complex subunit 2-A	2:Experimental evidence at transcript level	9	0.9968	0.999	3	0	1	3	0	1	0	0	0	tr|A0A8J0TK15|A0A8J0TK15_XENLA
tr|Q0P3S3|Q0P3S3_XENLA	Q0P3S3	Q0P3S3_XENLA	rbm17.L	400	Xenopus laevis	Splicing factor 45	2:Experimental evidence at transcript level	12.5	0.9968	0.999	4	1	1	4	1	1	0	0	0
tr|A0A1L8G4K9|A0A1L8G4K9_XENLA	A0A1L8G4K9	A0A1L8G4K9_XENLA	cab39.S	341	Xenopus laevis	calcium-binding protein 39	3:Protein inferred from homology	7.92	0.9958	0.995	2	0	2	2	0	2	0	0	0	tr|A0A8J0VDP6|A0A8J0VDP6_XENLA
sp|Q58E77|WD82B_XENLA	Q58E77	WD82B_XENLA	wdr82-b	313	Xenopus laevis	WD repeat-containing protein 82-B	2:Experimental evidence at transcript level	6.39	0.9957	0.993	2	0	2	2	0	2	0	0	0	sp|Q640J6|WD82A_XENLA, tr|A0A1L8GHF9|A0A1L8GHF9_XENLA
tr|A0A1L8GXE6|A0A1L8GXE6_XENLA	A0A1L8GXE6	A0A1L8GXE6_XENLA	LOC108710905	2489	Xenopus laevis	ankyrin repeat and KH domain-containing protein 1 isoform X1	4:Protein predicted	0.68	0.9948	0.9951	2	0	2	2	0	2	0	0	0	tr|A0A8J1MS88|A0A8J1MS88_XENLA
tr|A0A8J0UZQ6|A0A8J0UZQ6_XENLA	A0A8J0UZQ6	A0A8J0UZQ6_XENLA	pkp3.S	825	Xenopus laevis	plakophilin 3 S homeolog isoform X1	3:Protein inferred from homology	1.21	0.9944	0.9954	2	0	2	2	0	2	0	0	0	tr|Q6DF93|Q6DF93_XENLA
sp|P10666|KS6AB_XENLA	P10666	KS6AB_XENLA		629	Xenopus laevis	Ribosomal protein S6 kinase 2 beta	2:Experimental evidence at transcript level	5.09	0.9934	0.999	2	0	2	2	0	2	0	0	0	tr|A0A8J0VC88|A0A8J0VC88_XENLA, tr|A0A8J1M5I6|A0A8J1M5I6_XENLA, tr|A0A8J1MES2|A0A8J1MES2_XENLA, tr|Q9PTN1|Q9PTN1_XENLA
tr|A0A1L8F3P4|A0A1L8F3P4_XENLA	A0A1L8F3P4	A0A1L8F3P4_XENLA	gnl1.S	608	Xenopus laevis	guanine nucleotide-binding protein-like 1	4:Protein predicted	2.96	0.9929	0.9925	2	0	2	2	0	2	0	0	0	tr|A0A1L8F8M1|A0A1L8F8M1_XENLA
contam_sp|P00760|TRY1_BOVIN	P00760	TRY1_BOVIN		246	Bos taurus	Cationic trypsin	1:Experimental evidence at protein level	9.76	0.9846	0.999	1	1	1	1	1	1	0	0	0
sp|A1L2Q8|P5CR3_XENLA	A1L2Q8	P5CR3_XENLA	pycr3	274	Xenopus laevis	Pyrroline-5-carboxylate reductase 3	2:Experimental evidence at transcript level	7.66	0.9846	0.999	1	0	1	1	0	1	0	0	0	tr|A0A1L8G0A9|A0A1L8G0A9_XENLA
sp|B1WBB4|ENDUB_XENLA	B1WBB4	ENDUB_XENLA	endou-b	292	Xenopus laevis	Poly(U)-specific endoribonuclease-B	2:Experimental evidence at transcript level	5.82	0.9846	0.999	1	1	1	1	1	1	0	0	0
sp|P15308|B4_XENLA	P15308	B4_XENLA	b4	273	Xenopus laevis	Protein B4	1:Experimental evidence at protein level	6.59	0.9846	0.999	1	0	1	1	0	1	0	0	0	tr|Q5XHJ2|Q5XHJ2_XENLA
sp|P49263|PXN1_XENLA	P49263	PXN1_XENLA	pxn1	416	Xenopus laevis	Pentraxin fusion protein	2:Experimental evidence at transcript level	4.09	0.9846	0.999	1	0	1	1	0	1	0	0	0	tr|A0A8J1N113|A0A8J1N113_XENLA
sp|P51643|ARF1_XENLA	P51643	ARF1_XENLA	arf1	181	Xenopus laevis	ADP-ribosylation factor 1	2:Experimental evidence at transcript level	9.94	0.9846	0.999	1	0	1	1	0	1	0	0	0	tr|A0A1L8FQF3|A0A1L8FQF3_XENLA, tr|Q8AVF6|Q8AVF6_XENLA
sp|P70039|APC_XENLA	P70039	APC_XENLA	apc	2829	Xenopus laevis	Adenomatous polyposis coli homolog	1:Experimental evidence at protein level	0.57	0.9846	0.999	1	0	1	1	0	1	0	0	0	tr|A0A8J0U0M7|A0A8J0U0M7_XENLA, tr|A0A8J0UAK5|A0A8J0UAK5_XENLA
sp|Q498C5|ABRAL_XENLA	Q498C5	ABRAL_XENLA	abracl	81	Xenopus laevis	Costars family protein ABRACL	3:Protein inferred from homology	19.75	0.9846	0.999	1	1	1	1	1	1	0	0	0
sp|Q4QR62|TI10A_XENLA	Q4QR62	TI10A_XENLA	timm10-a	93	Xenopus laevis	Mitochondrial import inner membrane translocase subunit Tim10-A	3:Protein inferred from homology	15.05	0.9846	0.999	1	0	1	1	0	1	0	0	0	sp|Q6GQ52|TI10B_XENLA
sp|Q5HZM3|BAFL_XENLA	Q5HZM3	BAFL_XENLA	banf2	91	Xenopus laevis	Barrier-to-autointegration factor-like protein	3:Protein inferred from homology	20.88	0.9846	0.999	1	1	1	1	1	1	0	0	0
sp|Q5J6M8|RTN3A_XENLA	Q5J6M8	RTN3A_XENLA	rtn3-a	214	Xenopus laevis	Reticulon-3-A	2:Experimental evidence at transcript level	8.88	0.9846	0.999	1	0	1	1	0	1	0	0	0	tr|A0A8J0UY70|A0A8J0UY70_XENLA
sp|Q5PQA5|ISOC1_XENLA	Q5PQA5	ISOC1_XENLA	isoc1	306	Xenopus laevis	Isochorismatase domain-containing protein 1	2:Experimental evidence at transcript level	3.59	0.9846	0.999	1	0	1	1	0	1	0	0	0	tr|A0A8J1MAR0|A0A8J1MAR0_XENLA
sp|Q5U4M5|MZT1_XENLA	Q5U4M5	MZT1_XENLA	mzt1	72	Xenopus laevis	Mitotic-spindle organizing protein 1	3:Protein inferred from homology	22.22	0.9846	0.999	1	1	1	1	1	1	0	0	0
sp|Q5XGW6|CHM4B_XENLA	Q5XGW6	CHM4B_XENLA	chmp4b	222	Xenopus laevis	Charged multivesicular body protein 4b	2:Experimental evidence at transcript level	7.21	0.9846	0.999	1	0	1	1	0	1	0	0	0	sp|Q6GNN8|CHM4C_XENLA, tr|A0A1L8EMW7|A0A1L8EMW7_XENLA, tr|A0A1L8FTF1|A0A1L8FTF1_XENLA
sp|Q5XHH9|TT39B_XENLA	Q5XHH9	TT39B_XENLA	ttc39b	586	Xenopus laevis	Tetratricopeptide repeat protein 39B	2:Experimental evidence at transcript level	2.22	0.9846	0.999	1	0	1	1	0	1	0	0	0	tr|A0A8J1M2X2|A0A8J1M2X2_XENLA, tr|A0A8J1M9Q2|A0A8J1M9Q2_XENLA
sp|Q5XK92|CIP2A_XENLA	Q5XK92	CIP2A_XENLA		906	Xenopus laevis	Protein CIP2A homolog	2:Experimental evidence at transcript level	1.77	0.9846	0.999	1	1	1	1	1	1	0	0	0
sp|Q63ZL2|HOP2_XENLA	Q63ZL2	HOP2_XENLA	psmc3ip	214	Xenopus laevis	Homologous-pairing protein 2 homolog	2:Experimental evidence at transcript level	7.01	0.9846	0.999	1	1	1	1	1	1	0	0	0
sp|Q68F70|INT4_XENLA	Q68F70	INT4_XENLA	ints4	969	Xenopus laevis	Integrator complex subunit 4	2:Experimental evidence at transcript level	1.55	0.9846	0.999	1	0	1	1	0	1	0	0	0	tr|A0A8J1M5J6|A0A8J1M5J6_XENLA
sp|Q6AX41|MC25A_XENLA	Q6AX41	MC25A_XENLA	chchd6-a	260	Xenopus laevis	MICOS complex subunit mic25-a	2:Experimental evidence at transcript level	6.15	0.9846	0.999	1	0	1	1	0	1	0	0	0	tr|A0A8J0V9I5|A0A8J0V9I5_XENLA
sp|Q6AZG8|PXL2B_XENLA	Q6AZG8	PXL2B_XENLA	prxl2b	201	Xenopus laevis	Prostamide/prostaglandin F synthase	2:Experimental evidence at transcript level	6.47	0.9846	0.999	1	1	1	1	1	1	0	0	0
sp|Q6DE97|CN10A_XENLA	Q6DE97	CN10A_XENLA	cnot10-a	748	Xenopus laevis	CCR4-NOT transcription complex subunit 10-A	2:Experimental evidence at transcript level	2.41	0.9846	0.999	1	0	1	1	0	1	0	0	0	sp|Q6NU53|CN10B_XENLA, tr|A0A8J1L0H9|A0A8J1L0H9_XENLA
sp|Q6DFB7|POC5_XENLA	Q6DFB7	POC5_XENLA	poc5	572	Xenopus laevis	Centrosomal protein POC5	2:Experimental evidence at transcript level	2.8	0.9846	0.999	1	0	1	1	0	1	0	0	0	tr|A0A8J0UE87|A0A8J0UE87_XENLA
sp|Q6DKE1|CYC2_XENLA	Q6DKE1	CYC2_XENLA	cyct	105	Xenopus laevis	Cytochrome c, testis-specific	3:Protein inferred from homology	16.19	0.9846	0.999	1	0	1	1	0	1	0	0	0	tr|A0A1L8FW52|A0A1L8FW52_XENLA
sp|Q6GLQ4|PP1RA_XENLA	Q6GLQ4	PP1RA_XENLA	ppp1r10	819	Xenopus laevis	Serine/threonine-protein phosphatase 1 regulatory subunit 10	2:Experimental evidence at transcript level	1.71	0.9846	0.999	1	0	1	1	0	1	0	0	0	tr|A0A1L8F3R2|A0A1L8F3R2_XENLA, tr|A0A1L8F8L9|A0A1L8F8L9_XENLA
sp|Q6GNI0|BCCIP_XENLA	Q6GNI0	BCCIP_XENLA	bccip	308	Xenopus laevis	Protein BCCIP homolog	2:Experimental evidence at transcript level	5.84	0.9846	0.999	1	0	1	1	0	1	0	0	0	tr|A0A1L8FEE3|A0A1L8FEE3_XENLA
sp|Q6GPE9|SHCBA_XENLA	Q6GPE9	SHCBA_XENLA	shcbp1-a	699	Xenopus laevis	SHC SH2 domain-binding protein 1 homolog A	2:Experimental evidence at transcript level	2.43	0.9846	0.999	1	1	1	1	1	1	0	0	0
sp|Q6GQD1|CYFP2_XENLA	Q6GQD1	CYFP2_XENLA	cyfip2	1253	Xenopus laevis	Cytoplasmic FMR1-interacting protein 2	2:Experimental evidence at transcript level	0.96	0.9846	0.999	1	0	1	1	0	1	0	0	0	tr|A0A1L8GR40|A0A1L8GR40_XENLA, tr|A0A1L8H8S7|A0A1L8H8S7_XENLA, tr|A0A1L8HGY3|A0A1L8HGY3_XENLA
sp|Q6GQL1|NDRG3_XENLA	Q6GQL1	NDRG3_XENLA	ndrg3	375	Xenopus laevis	Protein NDRG3	2:Experimental evidence at transcript level	4	0.9846	0.999	1	0	1	1	0	1	0	0	0	tr|A0A1L8EUC1|A0A1L8EUC1_XENLA
sp|Q6NRG6|SAS6_XENLA	Q6NRG6	SAS6_XENLA	sas6	668	Xenopus laevis	Spindle assembly abnormal protein 6 homolog	2:Experimental evidence at transcript level	2.54	0.9846	0.999	1	0	1	1	0	1	0	0	0	tr|A0A8J0UAA2|A0A8J0UAA2_XENLA
sp|Q6NTW6|ULA1_XENLA	Q6NTW6	ULA1_XENLA	nae1	533	Xenopus laevis	NEDD8-activating enzyme E1 regulatory subunit	2:Experimental evidence at transcript level	5.44	0.9846	0.999	1	1	1	1	1	1	0	0	0
sp|Q6NU95|RPAP3_XENLA	Q6NU95	RPAP3_XENLA	rpap3	660	Xenopus laevis	RNA polymerase II-associated protein 3	2:Experimental evidence at transcript level	2.27	0.9846	0.999	1	1	1	1	1	1	0	0	0
sp|Q6PAC9|PURBA_XENLA	Q6PAC9	PURBA_XENLA	purb-a	323	Xenopus laevis	Transcriptional activator protein Pur-beta-A	2:Experimental evidence at transcript level	3.41	0.9846	0.999	1	0	1	1	0	1	0	0	0	sp|Q8AVS4|PURBB_XENLA
sp|Q6PAF6|AN32A_XENLA	Q6PAF6	AN32A_XENLA	anp32a	244	Xenopus laevis	Acidic leucine-rich nuclear phosphoprotein 32 family member A	2:Experimental evidence at transcript level	8.61	0.9846	0.999	2	0	1	2	0	1	0	0	0	tr|A0A1L8GSB0|A0A1L8GSB0_XENLA, tr|A0A8J0UM09|A0A8J0UM09_XENLA
sp|Q7ZXE9|TES_XENLA	Q7ZXE9	TES_XENLA	tes	422	Xenopus laevis	Testin	2:Experimental evidence at transcript level	3.32	0.9846	0.999	1	0	1	1	0	1	0	0	0	tr|A0A1L8GYW8|A0A1L8GYW8_XENLA, tr|A0A8J0UWI6|A0A8J0UWI6_XENLA
sp|Q7ZYV9|SYMPK_XENLA	Q7ZYV9	SYMPK_XENLA	sympk	1202	Xenopus laevis	Symplekin	1:Experimental evidence at protein level	1	0.9846	0.999	1	0	1	1	0	1	0	0	0	tr|A0A1L8F3F9|A0A1L8F3F9_XENLA
sp|Q801Q8|AP2M1_XENLA	Q801Q8	AP2M1_XENLA	ap2m1	435	Xenopus laevis	AP-2 complex subunit mu	2:Experimental evidence at transcript level	3.45	0.9846	0.999	1	0	1	1	0	1	0	0	0	tr|A0A8J1KP62|A0A8J1KP62_XENLA
sp|Q91821|MELK_XENLA	Q91821	MELK_XENLA	melk	651	Xenopus laevis	Maternal embryonic leucine zipper kinase	1:Experimental evidence at protein level	3.84	0.9846	0.999	1	1	1	1	1	1	0	0	0
sp|Q9W6K1|MRE11_XENLA	Q9W6K1	MRE11_XENLA	mre11	711	Xenopus laevis	Double-strand break repair protein MRE11	2:Experimental evidence at transcript level	2.67	0.9846	0.999	1	0	1	1	0	1	0	0	0	tr|A0A1L8HJD9|A0A1L8HJD9_XENLA
tr|A0A1L8ELD8|A0A1L8ELD8_XENLA	A0A1L8ELD8	A0A1L8ELD8_XENLA	ube2v1.S	186	Xenopus laevis	ubiquitin-conjugating enzyme E2 variant 1	4:Protein predicted	8.6	0.9846	0.999	1	1	1	1	1	1	0	0	0
tr|A0A1L8ELZ2|A0A1L8ELZ2_XENLA	A0A1L8ELZ2	A0A1L8ELZ2_XENLA	nsfl1c.S	370	Xenopus laevis	NSFL1 cofactor p47	4:Protein predicted	3.51	0.9846	0.999	1	1	1	1	1	1	0	0	0
tr|A0A1L8EQ87|A0A1L8EQ87_XENLA	A0A1L8EQ87	A0A1L8EQ87_XENLA	parn.S	632	Xenopus laevis	Poly(A)-specific ribonuclease PARN	3:Protein inferred from homology	2.69	0.9846	0.999	1	1	1	1	1	1	0	0	0
tr|A0A1L8ERE3|A0A1L8ERE3_XENLA	A0A1L8ERE3	A0A1L8ERE3_XENLA	nif3l1.S	369	Xenopus laevis	NIF3-like protein 1	3:Protein inferred from homology	4.34	0.9846	0.999	1	1	1	1	1	1	0	0	0
tr|A0A1L8EWU3|A0A1L8EWU3_XENLA	A0A1L8EWU3	A0A1L8EWU3_XENLA	raph1.L	1275	Xenopus laevis	ras-associated and pleckstrin homology domains-containing protein 1 isoform X1	4:Protein predicted	0.94	0.9846	0.999	1	0	1	1	0	1	0	0	0	tr|A0A8J0U0N3|A0A8J0U0N3_XENLA
tr|A0A1L8EXK5|A0A1L8EXK5_XENLA	A0A1L8EXK5	A0A1L8EXK5_XENLA	nomo3.L	1207	Xenopus laevis	NODAL modulator 3 L homeolog isoform X1	4:Protein predicted	1.49	0.9846	0.999	1	1	1	1	1	1	0	0	0
tr|A0A1L8EYT7|A0A1L8EYT7_XENLA	A0A1L8EYT7	A0A1L8EYT7_XENLA	stk36.L	1264	Xenopus laevis	non-specific serine/threonine protein kinase	4:Protein predicted	0.95	0.9846	0.999	1	1	1	1	1	1	0	0	0
tr|A0A1L8F3K0|A0A1L8F3K0_XENLA	A0A1L8F3K0	A0A1L8F3K0_XENLA	gemin7.S	135	Xenopus laevis	gem-associated protein 7	4:Protein predicted	17.78	0.9846	0.999	1	0	1	1	0	1	0	0	0	tr|A0A1L8F860|A0A1L8F860_XENLA
tr|A0A1L8F6I6|A0A1L8F6I6_XENLA	A0A1L8F6I6	A0A1L8F6I6_XENLA	mrrf.L	252	Xenopus laevis	ribosome-recycling factor, mitochondrial	3:Protein inferred from homology	4.76	0.9846	0.999	1	1	1	1	1	1	0	0	0
tr|A0A1L8F728|A0A1L8F728_XENLA	A0A1L8F728	A0A1L8F728_XENLA	LOC108698338	974	Xenopus laevis	uncharacterized protein LOC108698338	4:Protein predicted	2.46	0.9846	0.999	1	1	1	1	1	1	0	0	0
tr|A0A1L8FAT2|A0A1L8FAT2_XENLA	A0A1L8FAT2	A0A1L8FAT2_XENLA	aqr.L	1566	Xenopus laevis	RNA helicase aquarius	4:Protein predicted	0.83	0.9846	0.999	1	1	1	1	1	1	0	0	0
tr|A0A1L8FCB7|A0A1L8FCB7_XENLA	A0A1L8FCB7	A0A1L8FCB7_XENLA	naxe.L	292	Xenopus laevis	NAD(P)H-hydrate epimerase	3:Protein inferred from homology	4.11	0.9846	0.999	1	1	1	1	1	1	0	0	0
tr|A0A1L8FD08|A0A1L8FD08_XENLA	A0A1L8FD08	A0A1L8FD08_XENLA	LOC108699617	164	Xenopus laevis	Ubiquitin-fold modifier-conjugating enzyme 1	3:Protein inferred from homology	7.93	0.9846	0.999	1	0	1	1	0	1	0	0	0	tr|A0A8J1LLN7|A0A8J1LLN7_XENLA
tr|A0A1L8FEV2|A0A1L8FEV2_XENLA	A0A1L8FEV2	A0A1L8FEV2_XENLA	cox15.S	411	Xenopus laevis	cytochrome c oxidase assembly protein COX15 homolog	3:Protein inferred from homology	2.92	0.9846	0.999	1	1	1	1	1	1	0	0	0
tr|A0A1L8FF73|A0A1L8FF73_XENLA	A0A1L8FF73	A0A1L8FF73_XENLA	ndufb8.S	199	Xenopus laevis	NADH dehydrogenase [ubiquinone] 1 beta subcomplex subunit 8, mitochondrial	3:Protein inferred from homology	11.56	0.9846	0.999	1	0	1	1	0	1	0	0	0	tr|A0A1L8FJY0|A0A1L8FJY0_XENLA
tr|A0A1L8FJ05|A0A1L8FJ05_XENLA	A0A1L8FJ05	A0A1L8FJ05_XENLA	acadsb.L	429	Xenopus laevis	short/branched chain specific acyl-CoA dehydrogenase, mitochondrial	3:Protein inferred from homology	3.03	0.9846	0.999	1	1	1	1	1	1	0	0	0
tr|A0A1L8FMC3|A0A1L8FMC3_XENLA	A0A1L8FMC3	A0A1L8FMC3_XENLA	ppih.L	218	Xenopus laevis	Peptidyl-prolyl cis-trans isomerase	3:Protein inferred from homology	12.39	0.9846	0.999	1	1	1	1	1	1	0	0	0
tr|A0A1L8FQH6|A0A1L8FQH6_XENLA	A0A1L8FQH6	A0A1L8FQH6_XENLA	LOC108719819	184	Xenopus laevis	GTP-binding protein Rheb	4:Protein predicted	8.7	0.9846	0.999	1	1	1	1	1	1	0	0	0
tr|A0A1L8FQW5|A0A1L8FQW5_XENLA	A0A1L8FQW5	A0A1L8FQW5_XENLA	nmt2.S	498	Xenopus laevis	Glycylpeptide N-tetradecanoyltransferase	3:Protein inferred from homology	5.02	0.9846	0.999	2	0	1	2	0	1	0	0	0	tr|Q6DKD8|Q6DKD8_XENLA
tr|A0A1L8FS31|A0A1L8FS31_XENLA	A0A1L8FS31	A0A1L8FS31_XENLA	elp2.S	846	Xenopus laevis	Elongator complex protein 2	3:Protein inferred from homology	2.36	0.9846	0.999	1	1	1	1	1	1	0	0	0
tr|A0A1L8FU25|A0A1L8FU25_XENLA	A0A1L8FU25	A0A1L8FU25_XENLA	chrac1.S	142	Xenopus laevis	chromatin accessibility complex protein 1	4:Protein predicted	10.56	0.9846	0.999	1	1	1	1	1	1	0	0	0
tr|A0A1L8G117|A0A1L8G117_XENLA	A0A1L8G117	A0A1L8G117_XENLA	capn2.S	699	Xenopus laevis	Calpain-2 catalytic subunit	3:Protein inferred from homology	2.58	0.9846	0.999	1	0	1	1	0	1	0	0	0	tr|Q6P415|Q6P415_XENLA
tr|A0A1L8G1B7|A0A1L8G1B7_XENLA	A0A1L8G1B7	A0A1L8G1B7_XENLA	dync2li1.S	359	Xenopus laevis	Cytoplasmic dynein 2 light intermediate chain 1	3:Protein inferred from homology	3.34	0.9846	0.999	1	1	1	1	1	1	0	0	0
tr|A0A1L8G274|A0A1L8G274_XENLA	A0A1L8G274	A0A1L8G274_XENLA	sult6b1.1.S	309	Xenopus laevis	Sulfotransferase	3:Protein inferred from homology	3.88	0.9846	0.999	1	1	1	1	1	1	0	0	0
tr|A0A1L8G2Q1|A0A1L8G2Q1_XENLA	A0A1L8G2Q1	A0A1L8G2Q1_XENLA	rwdd1.S	242	Xenopus laevis	RWD domain containing 1 S homeolog isoform X1	4:Protein predicted	4.96	0.9846	0.999	1	1	1	1	1	1	0	0	0
tr|A0A1L8G315|A0A1L8G315_XENLA	A0A1L8G315	A0A1L8G315_XENLA	orc3.S	709	Xenopus laevis	Origin recognition complex subunit 3	3:Protein inferred from homology	1.83	0.9846	0.999	1	1	1	1	1	1	0	0	0
tr|A0A1L8G4F1|A0A1L8G4F1_XENLA	A0A1L8G4F1	A0A1L8G4F1_XENLA	wdr33.S	1650	Xenopus laevis	pre-mRNA 3' end processing protein WDR33 isoform X1	4:Protein predicted	1.27	0.9846	0.999	1	0	1	1	0	1	0	0	0	tr|A0A1L8GAN7|A0A1L8GAN7_XENLA
tr|A0A1L8G578|A0A1L8G578_XENLA	A0A1L8G578	A0A1L8G578_XENLA	cpsf3.S	692	Xenopus laevis	cleavage and polyadenylation specificity factor subunit 3	4:Protein predicted	3.47	0.9846	0.999	1	0	1	1	0	1	0	0	0	tr|Q5XGZ1|Q5XGZ1_XENLA
tr|A0A1L8G690|A0A1L8G690_XENLA	A0A1L8G690	A0A1L8G690_XENLA	tbcc.L	327	Xenopus laevis	tubulin-specific chaperone C	3:Protein inferred from homology	8.56	0.9846	0.999	1	1	1	1	1	1	0	0	0
tr|A0A1L8G6D6|A0A1L8G6D6_XENLA	A0A1L8G6D6	A0A1L8G6D6_XENLA	msh2.L	932	Xenopus laevis	DNA mismatch repair protein	3:Protein inferred from homology	1.61	0.9846	0.999	1	1	1	1	1	1	0	0	0
tr|A0A1L8G782|A0A1L8G782_XENLA	A0A1L8G782	A0A1L8G782_XENLA	gemin6.L	249	Xenopus laevis	gem-associated protein 6 isoform X1	4:Protein predicted	5.22	0.9846	0.999	1	1	1	1	1	1	0	0	0
tr|A0A1L8G926|A0A1L8G926_XENLA	A0A1L8G926	A0A1L8G926_XENLA	LOC108716778	230	Xenopus laevis	serine/arginine-rich splicing factor 9-like	4:Protein predicted	4.35	0.9846	0.999	1	0	1	1	0	1	0	0	0	tr|A0A1L8I0I9|A0A1L8I0I9_XENLA, tr|Q5XGY8|Q5XGY8_XENLA
tr|A0A1L8GF21|A0A1L8GF21_XENLA	A0A1L8GF21	A0A1L8GF21_XENLA	dhx38.S	1211	Xenopus laevis	RNA helicase	4:Protein predicted	0.99	0.9846	0.999	1	0	1	1	0	1	0	0	0	tr|A0A1L8GKT5|A0A1L8GKT5_XENLA
tr|A0A1L8GHW6|A0A1L8GHW6_XENLA	A0A1L8GHW6	A0A1L8GHW6_XENLA	LOC108715906	189	Xenopus laevis	aminoacyl-tRNA hydrolase	4:Protein predicted	13.76	0.9846	0.999	1	1	1	1	1	1	0	0	0
tr|A0A1L8GKH1|A0A1L8GKH1_XENLA	A0A1L8GKH1	A0A1L8GKH1_XENLA	atp6v0d1.L	358	Xenopus laevis	V-type proton ATPase subunit	3:Protein inferred from homology	5.03	0.9846	0.999	1	1	1	1	1	1	0	0	0
tr|A0A1L8GMJ1|A0A1L8GMJ1_XENLA	A0A1L8GMJ1	A0A1L8GMJ1_XENLA	cacybp.L	226	Xenopus laevis	Calcyclin-binding protein	4:Protein predicted	6.19	0.9846	0.999	1	0	1	1	0	1	0	0	0	tr|Q7ZWU4|Q7ZWU4_XENLA
tr|A0A1L8GNK4|A0A1L8GNK4_XENLA	A0A1L8GNK4	A0A1L8GNK4_XENLA	ndufa6.L	127	Xenopus laevis	NADH dehydrogenase [ubiquinone] 1 alpha subcomplex subunit 6	3:Protein inferred from homology	12.6	0.9846	0.999	1	1	1	1	1	1	0	0	0
tr|A0A1L8GNK8|A0A1L8GNK8_XENLA	A0A1L8GNK8	A0A1L8GNK8_XENLA	LOC108714493	118	Xenopus laevis	14 kDa phosphohistidine phosphatase	3:Protein inferred from homology	11.02	0.9846	0.999	1	1	1	1	1	1	0	0	0
tr|A0A1L8GRP4|A0A1L8GRP4_XENLA	A0A1L8GRP4	A0A1L8GRP4_XENLA	npm2.S	196	Xenopus laevis	nucleoplasmin-like isoform X1	3:Protein inferred from homology	10.2	0.9846	0.999	1	1	1	1	1	1	0	0	0
tr|A0A1L8GSD2|A0A1L8GSD2_XENLA	A0A1L8GSD2	A0A1L8GSD2_XENLA	LOC108712777	216	Xenopus laevis	MOB kinase activator 1A isoform X1	4:Protein predicted	5.56	0.9846	0.999	1	0	1	1	0	1	0	0	0	tr|A0A1L8HMD4|A0A1L8HMD4_XENLA, tr|A0A8J0UFD8|A0A8J0UFD8_XENLA, tr|Q6DTH4|Q6DTH4_XENLA
tr|A0A1L8GW47|A0A1L8GW47_XENLA	A0A1L8GW47	A0A1L8GW47_XENLA	ttll12.L	636	Xenopus laevis	tubulin--tyrosine ligase-like protein 12 isoform X1	4:Protein predicted	2.36	0.9846	0.999	1	1	1	1	1	1	0	0	0
tr|A0A1L8H0G4|A0A1L8H0G4_XENLA	A0A1L8H0G4	A0A1L8H0G4_XENLA	leo1.L	716	Xenopus laevis	RNA polymerase-associated protein LEO1	3:Protein inferred from homology	2.37	0.9846	0.999	1	1	1	1	1	1	0	0	0
tr|A0A1L8H150|A0A1L8H150_XENLA	A0A1L8H150	A0A1L8H150_XENLA	snrpa1.L	255	Xenopus laevis	U2 small nuclear ribonucleoprotein A'	3:Protein inferred from homology	3.92	0.9846	0.999	1	0	1	1	0	1	0	0	0	tr|Q641E8|Q641E8_XENLA
tr|A0A1L8H1I9|A0A1L8H1I9_XENLA	A0A1L8H1I9	A0A1L8H1I9_XENLA	nup133.L	1140	Xenopus laevis	nuclear pore complex protein Nup133	1:Experimental evidence at protein level	1.67	0.9846	0.999	1	1	1	1	1	1	0	0	0
tr|A0A1L8H1N9|A0A1L8H1N9_XENLA	A0A1L8H1N9	A0A1L8H1N9_XENLA	snrpg.L	72	Xenopus laevis	Small nuclear ribonucleoprotein G	3:Protein inferred from homology	18.06	0.9846	0.999	1	0	1	1	0	1	0	0	0	tr|Q0IH31|Q0IH31_XENLA
tr|A0A1L8H2V9|A0A1L8H2V9_XENLA	A0A1L8H2V9	A0A1L8H2V9_XENLA	dnajb1.L	347	Xenopus laevis	dnaJ homolog subfamily B member 1	4:Protein predicted	4.32	0.9846	0.999	1	1	1	1	1	1	0	0	0
tr|A0A1L8H5M0|A0A1L8H5M0_XENLA	A0A1L8H5M0	A0A1L8H5M0_XENLA	XB22164552.S	100	Xenopus laevis	cystatin-B	3:Protein inferred from homology	12	0.9846	0.999	1	1	1	1	1	1	0	0	0
tr|A0A1L8H6N1|A0A1L8H6N1_XENLA	A0A1L8H6N1	A0A1L8H6N1_XENLA	rhoc.S	193	Xenopus laevis	rho-related GTP-binding protein RhoA-D	4:Protein predicted	6.22	0.9846	0.999	1	0	1	1	0	1	0	0	0	tr|Q7ZWY1|Q7ZWY1_XENLA
tr|A0A1L8H6V8|A0A1L8H6V8_XENLA	A0A1L8H6V8	A0A1L8H6V8_XENLA	zc3h11a.S	794	Xenopus laevis	zinc finger CCCH-type containing 11A S homeolog isoform X1	4:Protein predicted	1.64	0.9846	0.999	1	1	1	1	1	1	0	0	0
tr|A0A1L8HDA5|A0A1L8HDA5_XENLA	A0A1L8HDA5	A0A1L8HDA5_XENLA	XB5852426.L	252	Xenopus laevis	adenine phosphoribosyltransferase isoform X1	4:Protein predicted	4.76	0.9846	0.999	1	1	1	1	1	1	0	0	0
tr|A0A1L8HE49|A0A1L8HE49_XENLA	A0A1L8HE49	A0A1L8HE49_XENLA	mycbp.L	103	Xenopus laevis	c-Myc-binding protein	3:Protein inferred from homology	19.42	0.9846	0.999	1	0	1	1	0	1	0	0	0	tr|A0A8J0U589|A0A8J0U589_XENLA
tr|A0A1L8HLC2|A0A1L8HLC2_XENLA	A0A1L8HLC2	A0A1L8HLC2_XENLA	ppat.S	508	Xenopus laevis	Amidophosphoribosyltransferase	3:Protein inferred from homology	3.74	0.9846	0.999	1	0	1	1	0	1	0	0	0	tr|Q6PA71|Q6PA71_XENLA
tr|A0A1L8HNU3|A0A1L8HNU3_XENLA	A0A1L8HNU3	A0A1L8HNU3_XENLA	ndufb6.S	128	Xenopus laevis	NADH dehydrogenase [ubiquinone] 1 beta subcomplex subunit 6	3:Protein inferred from homology	14.84	0.9846	0.999	1	1	1	1	1	1	0	0	0
tr|A0A1L8HQ72|A0A1L8HQ72_XENLA	A0A1L8HQ72	A0A1L8HQ72_XENLA	cox6a1.S	110	Xenopus laevis	Cytochrome c oxidase subunit	3:Protein inferred from homology	18.18	0.9846	0.999	1	0	1	2	0	2	0	0	0	tr|Q4FZP3|Q4FZP3_XENLA
tr|A0A1L8HVA3|A0A1L8HVA3_XENLA	A0A1L8HVA3	A0A1L8HVA3_XENLA	LOC121403141	429	Xenopus laevis	albumin-like	4:Protein predicted	3.5	0.9846	0.999	1	1	1	1	1	1	0	0	0
tr|A0A1L8HVB0|A0A1L8HVB0_XENLA	A0A1L8HVB0	A0A1L8HVB0_XENLA	LOC108711198	403	Xenopus laevis	uncharacterized protein LOC108711198	4:Protein predicted	4.47	0.9846	0.999	1	1	1	1	1	1	0	0	0
tr|A0A1L8HXM2|A0A1L8HXM2_XENLA	A0A1L8HXM2	A0A1L8HXM2_XENLA	LOC108713429	111	Xenopus laevis	MICOS complex subunit MIC13	3:Protein inferred from homology	26.13	0.9846	0.999	1	1	1	1	1	1	0	0	0
tr|A0A8J0T6G3|A0A8J0T6G3_XENLA	A0A8J0T6G3	A0A8J0T6G3_XENLA	stt3a.S	732	Xenopus laevis	dolichyl-diphosphooligosaccharide--protein glycotransferase	3:Protein inferred from homology	1.78	0.9846	0.999	1	0	1	1	0	1	0	0	0	tr|Q5U4M7|Q5U4M7_XENLA
tr|A0A8J0T9J6|A0A8J0T9J6_XENLA	A0A8J0T9J6	A0A8J0T9J6_XENLA	hnrnph3.L	428	Xenopus laevis	heterogeneous nuclear ribonucleoprotein H3 L homeolog isoform X1	4:Protein predicted	3.74	0.9846	0.999	1	1	1	1	1	1	0	0	0
tr|A0A8J0TEW1|A0A8J0TEW1_XENLA	A0A8J0TEW1	A0A8J0TEW1_XENLA	napb.S	353	Xenopus laevis	NSF attachment protein beta S homeolog isoform X1	3:Protein inferred from homology	4.25	0.9846	0.999	1	0	1	1	0	1	0	0	0	tr|A0A8J0TI90|A0A8J0TI90_XENLA
tr|A0A8J0TJM2|A0A8J0TJM2_XENLA	A0A8J0TJM2	A0A8J0TJM2_XENLA	LOC108698493	896	Xenopus laevis	LOW QUALITY PROTEIN: ensconsin	3:Protein inferred from homology	2.46	0.9846	0.999	1	1	1	1	1	1	0	0	0
tr|A0A8J0TM35|A0A8J0TM35_XENLA	A0A8J0TM35	A0A8J0TM35_XENLA	setd3.S	607	Xenopus laevis	protein-histidine N-methyltransferase	3:Protein inferred from homology	1.81	0.9846	0.999	1	1	1	1	1	1	0	0	0
tr|A0A8J0TPH3|A0A8J0TPH3_XENLA	A0A8J0TPH3	A0A8J0TPH3_XENLA	actr10.S	431	Xenopus laevis	actin-related protein 10 homolog S homeolog isoform X1	3:Protein inferred from homology	2.78	0.9846	0.999	1	0	1	1	0	1	0	0	0	tr|Q52KY3|Q52KY3_XENLA
tr|A0A8J0TPU3|A0A8J0TPU3_XENLA	A0A8J0TPU3	A0A8J0TPU3_XENLA	prrc2b.S	2172	Xenopus laevis	protein PRRC2B isoform X1	4:Protein predicted	0.97	0.9846	0.999	1	1	1	1	1	1	0	0	0
tr|A0A8J0TQU3|A0A8J0TQU3_XENLA	A0A8J0TQU3	A0A8J0TQU3_XENLA	ilf2.S	393	Xenopus laevis	interleukin enhancer-binding factor 2 homolog isoform X1	4:Protein predicted	5.09	0.9846	0.999	1	0	1	1	0	1	0	0	0	tr|Q7ZY44|Q7ZY44_XENLA
tr|A0A8J0TY28|A0A8J0TY28_XENLA	A0A8J0TY28	A0A8J0TY28_XENLA	nme4.S	181	Xenopus laevis	Nucleoside diphosphate kinase	3:Protein inferred from homology	9.39	0.9846	0.999	1	1	1	1	1	1	0	0	0
tr|A0A8J0U582|A0A8J0U582_XENLA	A0A8J0U582	A0A8J0U582_XENLA	ap1s1.S	158	Xenopus laevis	AP complex subunit sigma	3:Protein inferred from homology	10.13	0.9846	0.999	1	0	1	1	0	1	0	0	0	tr|Q6GQF1|Q6GQF1_XENLA
tr|A0A8J0U5A8|A0A8J0U5A8_XENLA	A0A8J0U5A8	A0A8J0U5A8_XENLA	phr.L	598	Xenopus laevis	Deoxyribodipyrimidine photo-lyase	3:Protein inferred from homology	2.51	0.9846	0.999	1	1	1	1	1	1	0	0	0
tr|A0A8J0U9V9|A0A8J0U9V9_XENLA	A0A8J0U9V9	A0A8J0U9V9_XENLA	eif2b1.S	300	Xenopus laevis	Translation initiation factor eIF-2B subunit alpha	3:Protein inferred from homology	4.67	0.9846	0.999	1	0	1	1	0	1	0	0	0	tr|Q6NUG3|Q6NUG3_XENLA
tr|A0A8J0UAB1|A0A8J0UAB1_XENLA	A0A8J0UAB1	A0A8J0UAB1_XENLA	atxn2.S	1085	Xenopus laevis	ataxin-2 isoform X1	3:Protein inferred from homology	1.01	0.9846	0.999	1	0	1	1	0	1	0	0	0	tr|A0A8J0ULM0|A0A8J0ULM0_XENLA
tr|A0A8J0UAR6|A0A8J0UAR6_XENLA	A0A8J0UAR6	A0A8J0UAR6_XENLA	LOC108708898	397	Xenopus laevis	NAD-dependent protein deacetylase	3:Protein inferred from homology	2.77	0.9846	0.999	1	0	1	1	0	1	0	0	0	tr|A0A8J1LBX4|A0A8J1LBX4_XENLA
tr|A0A8J0UU03|A0A8J0UU03_XENLA	A0A8J0UU03	A0A8J0UU03_XENLA	eps15l1.L	919	Xenopus laevis	epidermal growth factor receptor substrate 15-like 1 isoform X1	4:Protein predicted	2.07	0.9846	0.999	1	0	1	1	0	1	0	0	0	tr|A0A8J1LMY0|A0A8J1LMY0_XENLA
tr|A0A8J0UVN6|A0A8J0UVN6_XENLA	A0A8J0UVN6	A0A8J0UVN6_XENLA	atox1.S	99	Xenopus laevis	copper transport protein ATOX1	4:Protein predicted	18.18	0.9846	0.999	1	1	1	1	1	1	0	0	0
tr|A0A8J0UVT3|A0A8J0UVT3_XENLA	A0A8J0UVT3	A0A8J0UVT3_XENLA	kif7.L	1403	Xenopus laevis	kinesin-like protein KIF7 isoform X1	3:Protein inferred from homology	1.07	0.9846	0.999	1	1	1	1	1	1	0	0	0
tr|A0A8J0UYA2|A0A8J0UYA2_XENLA	A0A8J0UYA2	A0A8J0UYA2_XENLA	tcof1.S	1649	Xenopus laevis	Treacher Collins-Franceschetti syndrome 1 S homeolog isoform X1	4:Protein predicted	8.49	0.9846	0.999	1	1	1	1	1	1	0	0	0
tr|A0A8J0UZ54|A0A8J0UZ54_XENLA	A0A8J0UZ54	A0A8J0UZ54_XENLA	commd9.L	198	Xenopus laevis	COMM domain-containing protein 9	4:Protein predicted	5.56	0.9846	0.999	1	1	1	1	1	1	0	0	0
tr|A0A8J0V576|A0A8J0V576_XENLA	A0A8J0V576	A0A8J0V576_XENLA	LOC108715138	973	Xenopus laevis	neutral alpha-glucosidase AB isoform X1	3:Protein inferred from homology	1.95	0.9846	0.999	1	1	1	1	1	1	0	0	0
tr|A0A8J0V6B5|A0A8J0V6B5_XENLA	A0A8J0V6B5	A0A8J0V6B5_XENLA	uqcrh.L	91	Xenopus laevis	Cytochrome b-c1 complex subunit 6	3:Protein inferred from homology	19.78	0.9846	0.999	1	0	1	1	0	1	0	0	0	tr|A0A8J0V6X3|A0A8J0V6X3_XENLA
tr|A0A8J0V9K4|A0A8J0V9K4_XENLA	A0A8J0V9K4	A0A8J0V9K4_XENLA	cyria.L	324	Xenopus laevis	CYFIP-related Rac1 interactor A isoform X1	3:Protein inferred from homology	4.32	0.9846	0.999	1	1	1	1	1	1	0	0	0
tr|A0A8J0VP13|A0A8J0VP13_XENLA	A0A8J0VP13	A0A8J0VP13_XENLA	dsp.L	2866	Xenopus laevis	desmoplakin isoform X1	4:Protein predicted	0.66	0.9846	0.999	1	1	1	1	1	1	0	0	0
tr|A0A8J1KK75|A0A8J1KK75_XENLA	A0A8J1KK75	A0A8J1KK75_XENLA	magi1.S	1463	Xenopus laevis	membrane-associated guanylate kinase, WW and PDZ domain-containing protein 1 isoform X1	4:Protein predicted	1.23	0.9846	0.999	1	0	1	1	0	1	0	0	0	tr|A0A8J1MYH0|A0A8J1MYH0_XENLA
tr|A0A8J1KRX6|A0A8J1KRX6_XENLA	A0A8J1KRX6	A0A8J1KRX6_XENLA	LOC108717209	125	Xenopus laevis	splicing factor 3B subunit 6	4:Protein predicted	9.6	0.9846	0.999	1	0	1	1	0	1	0	0	0	tr|Q6PF68|Q6PF68_XENLA
tr|A0A8J1KSD0|A0A8J1KSD0_XENLA	A0A8J1KSD0	A0A8J1KSD0_XENLA	LOC108716177	819	Xenopus laevis	LOW QUALITY PROTEIN: microcephalin-like	4:Protein predicted	1.83	0.9846	0.999	1	1	1	1	1	1	0	0	0
tr|A0A8J1KVB1|A0A8J1KVB1_XENLA	A0A8J1KVB1	A0A8J1KVB1_XENLA	tubz1.L	423	Xenopus laevis	Tubulin delta chain	3:Protein inferred from homology	3.78	0.9846	0.999	1	1	1	1	1	1	0	0	0
tr|A0A8J1KWU4|A0A8J1KWU4_XENLA	A0A8J1KWU4	A0A8J1KWU4_XENLA	gmnn.L	247	Xenopus laevis	geminin, DNA replication inhibitor L homeolog isoform X1	3:Protein inferred from homology	9.72	0.9846	0.999	1	0	1	1	0	1	0	0	0	tr|O93352|O93352_XENLA
tr|A0A8J1L1F0|A0A8J1L1F0_XENLA	A0A8J1L1F0	A0A8J1L1F0_XENLA	cspp1.L	1298	Xenopus laevis	centrosome and spindle pole-associated protein 1 isoform X1	4:Protein predicted	0.92	0.9846	0.999	1	1	1	1	1	1	0	0	0
tr|A0A8J1L2B6|A0A8J1L2B6_XENLA	A0A8J1L2B6	A0A8J1L2B6_XENLA	cpsf1.L	1431	Xenopus laevis	cleavage and polyadenylation specificity factor subunit 1 isoform X1	4:Protein predicted	1.33	0.9846	0.999	1	0	1	1	0	1	0	0	0	tr|A0A8J1L3D0|A0A8J1L3D0_XENLA
tr|A0A8J1LET0|A0A8J1LET0_XENLA	A0A8J1LET0	A0A8J1LET0_XENLA	nup62.L	556	Xenopus laevis	nucleoporin 62kDa L homeolog isoform X1	3:Protein inferred from homology	3.78	0.9846	0.999	1	1	1	1	1	1	0	0	0
tr|A0A8J1LEW0|A0A8J1LEW0_XENLA	A0A8J1LEW0	A0A8J1LEW0_XENLA	dph6.L	697	Xenopus laevis	Diphthine--ammonia ligase	3:Protein inferred from homology	2.01	0.9846	0.999	1	1	1	1	1	1	0	0	0
tr|A0A8J1LL94|A0A8J1LL94_XENLA	A0A8J1LL94	A0A8J1LL94_XENLA	katnbl1.S	302	Xenopus laevis	KATNB1-like protein 1	4:Protein predicted	7.95	0.9846	0.999	1	1	1	1	1	1	0	0	0
tr|A0A8J1LM79|A0A8J1LM79_XENLA	A0A8J1LM79	A0A8J1LM79_XENLA	LOC108700478	142	Xenopus laevis	Glia maturation factor	3:Protein inferred from homology	9.15	0.9846	0.999	1	1	1	1	1	1	0	0	0
tr|A0A8J1LSE8|A0A8J1LSE8_XENLA	A0A8J1LSE8	A0A8J1LSE8_XENLA	gpd2.L	727	Xenopus laevis	Glycerol-3-phosphate dehydrogenase	3:Protein inferred from homology	1.79	0.9846	0.999	1	0	1	2	0	2	0	0	0	tr|A0A8J1LVY8|A0A8J1LVY8_XENLA
tr|A0A8J1LVW0|A0A8J1LVW0_XENLA	A0A8J1LVW0	A0A8J1LVW0_XENLA	casc3.S	694	Xenopus laevis	Protein CASC3	3:Protein inferred from homology	2.74	0.9846	0.999	1	1	1	1	1	1	0	0	0
tr|A0A8J1LYY1|A0A8J1LYY1_XENLA	A0A8J1LYY1	A0A8J1LYY1_XENLA	trim36.L	740	Xenopus laevis	RING-type E3 ubiquitin transferase	4:Protein predicted	2.57	0.9846	0.999	1	0	1	1	0	1	0	0	0	tr|A0A8J1M3U4|A0A8J1M3U4_XENLA
tr|A0A8J1LZ53|A0A8J1LZ53_XENLA	A0A8J1LZ53	A0A8J1LZ53_XENLA	LOC108704190	271	Xenopus laevis	phosphatidylinositol transfer protein beta isoform-like	4:Protein predicted	4.8	0.9846	0.999	1	0	1	1	0	1	0	0	0	tr|Q7T0Q4|Q7T0Q4_XENLA
tr|A0A8J1M063|A0A8J1M063_XENLA	A0A8J1M063	A0A8J1M063_XENLA	vapbl.S	268	Xenopus laevis	vesicle-associated membrane protein-associated protein B/C isoform X1	4:Protein predicted	4.85	0.9846	0.999	1	0	1	1	0	1	0	0	0	tr|Q5U511|Q5U511_XENLA
tr|A0A8J1M717|A0A8J1M717_XENLA	A0A8J1M717	A0A8J1M717_XENLA	atm.L	3061	Xenopus laevis	non-specific serine/threonine protein kinase	3:Protein inferred from homology	0.49	0.9846	0.999	1	1	1	1	1	1	0	0	0
tr|A0A8J1MB94|A0A8J1MB94_XENLA	A0A8J1MB94	A0A8J1MB94_XENLA	cenpj.L	1310	Xenopus laevis	centromere protein J	3:Protein inferred from homology	1.3	0.9846	0.999	1	1	1	1	1	1	0	0	0
tr|A0A8J1MBL5|A0A8J1MBL5_XENLA	A0A8J1MBL5	A0A8J1MBL5_XENLA	srrm1.S	886	Xenopus laevis	serine and arginine repetitive matrix 1 S homeolog isoform X1	4:Protein predicted	1.47	0.9846	0.999	1	0	1	1	0	1	0	0	0	tr|B2GTX8|B2GTX8_XENLA
tr|A0A8J1MQ58|A0A8J1MQ58_XENLA	A0A8J1MQ58	A0A8J1MQ58_XENLA	MGC83206	242	Xenopus laevis	uncharacterized protein LOC432265 isoform X1	3:Protein inferred from homology	4.55	0.9846	0.999	1	1	1	1	1	1	0	0	0
tr|A0A8J1MW83|A0A8J1MW83_XENLA	A0A8J1MW83	A0A8J1MW83_XENLA	tsg101.L	394	Xenopus laevis	tumor susceptibility 101 L homeolog isoform X1	3:Protein inferred from homology	3.05	0.9846	0.999	1	0	1	1	0	1	0	0	0	tr|Q6NUD5|Q6NUD5_XENLA
tr|A1L2I2|A1L2I2_XENLA	A1L2I2	A1L2I2_XENLA	chtf8.L	121	Xenopus laevis	LOC100036855 protein	2:Experimental evidence at transcript level	14.88	0.9846	0.999	1	1	1	1	1	1	0	0	0
tr|A5D8P1|A5D8P1_XENLA	A5D8P1	A5D8P1_XENLA	hsd17b14.L	277	Xenopus laevis	hydroxysteroid (17-beta) dehydrogenase 14 L homeolog	2:Experimental evidence at transcript level	5.05	0.9846	0.999	1	1	1	1	1	1	0	0	0
tr|A9YWT2|A9YWT2_XENLA	A9YWT2	A9YWT2_XENLA	ppp2r5a.S	476	Xenopus laevis	Serine/threonine protein phosphatase 2A regulatory subunit	2:Experimental evidence at transcript level	4.62	0.9846	0.999	1	1	1	1	1	1	0	0	0
tr|Q0IHG1|Q0IHG1_XENLA	Q0IHG1	Q0IHG1_XENLA	rplp2.L	115	Xenopus laevis	60S acidic ribosomal protein P2	2:Experimental evidence at transcript level	34.78	0.9846	0.999	2	1	1	2	1	1	0	0	0
tr|Q3B8E1|Q3B8E1_XENLA	Q3B8E1	Q3B8E1_XENLA	phpt1.L	121	Xenopus laevis	14 kDa phosphohistidine phosphatase	2:Experimental evidence at transcript level	9.92	0.9846	0.999	1	1	1	1	1	1	0	0	0
tr|Q3B8F2|Q3B8F2_XENLA	Q3B8F2	Q3B8F2_XENLA	otub1.L	268	Xenopus laevis	Ubiquitin thioesterase	2:Experimental evidence at transcript level	5.22	0.9846	0.999	1	0	1	1	0	1	0	0	0	tr|Q3B8G9|Q3B8G9_XENLA
tr|Q3KPS0|Q3KPS0_XENLA	Q3KPS0	Q3KPS0_XENLA	txndc17.S	124	Xenopus laevis	Thioredoxin domain-containing protein 17	2:Experimental evidence at transcript level	8.87	0.9846	0.999	1	1	1	1	1	1	0	0	0
tr|Q4V7M5|Q4V7M5_XENLA	Q4V7M5	Q4V7M5_XENLA	trir.L	239	Xenopus laevis	MGC115545 protein	2:Experimental evidence at transcript level	7.11	0.9846	0.999	1	1	1	1	1	1	0	0	0
tr|Q4V808|Q4V808_XENLA	Q4V808	Q4V808_XENLA	dapk3.L	452	Xenopus laevis	MGC114871 protein	2:Experimental evidence at transcript level	4.2	0.9846	0.999	1	0	1	1	0	1	0	0	0	tr|Q6INR7|Q6INR7_XENLA
tr|Q4V835|Q4V835_XENLA	Q4V835	Q4V835_XENLA	hells.L	838	Xenopus laevis	HELLS protein	2:Experimental evidence at transcript level	1.79	0.9846	0.999	1	1	1	1	1	1	0	0	0
tr|Q505M2|Q505M2_XENLA	Q505M2	Q505M2_XENLA	trim62.S	633	Xenopus laevis	Trim62 protein	2:Experimental evidence at transcript level	2.37	0.9846	0.999	1	1	1	1	1	1	0	0	0
tr|Q52KZ2|Q52KZ2_XENLA	Q52KZ2	Q52KZ2_XENLA	rab5d.L	213	Xenopus laevis	RAB5D, member RAS oncogene family L homeolog	2:Experimental evidence at transcript level	13.62	0.9846	0.999	2	1	1	2	1	1	0	0	0
tr|Q52L16|Q52L16_XENLA	Q52L16	Q52L16_XENLA	cryz.L	329	Xenopus laevis	LOC445846 protein	2:Experimental evidence at transcript level	4.26	0.9846	0.999	1	1	1	1	1	1	0	0	0
tr|Q58E92|Q58E92_XENLA	Q58E92	Q58E92_XENLA	sh3bgrl.L	117	Xenopus laevis	SH3 domain-binding glutamic acid-rich-like protein	2:Experimental evidence at transcript level	10.26	0.9846	0.999	1	1	1	1	1	1	0	0	0
tr|Q5EAY1|Q5EAY1_XENLA	Q5EAY1	Q5EAY1_XENLA	dnajc9.L	262	Xenopus laevis	DnaJ heat shock protein family (Hsp40) member C9 L homeolog	2:Experimental evidence at transcript level	4.96	0.9846	0.999	1	1	1	1	1	1	0	0	0
tr|Q5FWV2|Q5FWV2_XENLA	Q5FWV2	Q5FWV2_XENLA	clint1.L	624	Xenopus laevis	MGC97891 protein	2:Experimental evidence at transcript level	3.21	0.9846	0.999	1	0	1	1	0	1	0	0	0	tr|Q63ZU4|Q63ZU4_XENLA
tr|Q5HZQ6|Q5HZQ6_XENLA	Q5HZQ6	Q5HZQ6_XENLA	ptgr2.S	347	Xenopus laevis	Prostaglandin reductase 2	2:Experimental evidence at transcript level	4.9	0.9846	0.999	1	1	1	1	1	1	0	0	0
tr|Q5XGT6|Q5XGT6_XENLA	Q5XGT6	Q5XGT6_XENLA	aspscr1.S	559	Xenopus laevis	LOC495145 protein	2:Experimental evidence at transcript level	6.08	0.9846	0.999	1	1	1	1	1	1	0	0	0
tr|Q5XGV0|Q5XGV0_XENLA	Q5XGV0	Q5XGV0_XENLA	hibadh.L	328	Xenopus laevis	3-hydroxyisobutyrate dehydrogenase	2:Experimental evidence at transcript level	5.49	0.9846	0.999	1	0	1	2	0	2	0	0	0	tr|Q6NRB2|Q6NRB2_XENLA
tr|Q63ZR4|Q63ZR4_XENLA	Q63ZR4	Q63ZR4_XENLA	nploc4.L	610	Xenopus laevis	LOC494816 protein	2:Experimental evidence at transcript level	2.3	0.9846	0.999	1	0	1	1	0	1	0	0	0	tr|Q7SZT9|Q7SZT9_XENLA
tr|Q66J73|Q66J73_XENLA	Q66J73	Q66J73_XENLA	abcf1.L	888	Xenopus laevis	ATP-binding cassette sub-family F member 1	2:Experimental evidence at transcript level	1.91	0.9846	0.999	1	1	1	1	1	1	0	0	0
tr|Q66JA3|Q66JA3_XENLA	Q66JA3	Q66JA3_XENLA	sdcbp.L	295	Xenopus laevis	MGC81274 protein	2:Experimental evidence at transcript level	3.73	0.9846	0.999	1	0	1	1	0	1	0	0	0	tr|Q7ZYM5|Q7ZYM5_XENLA
tr|Q6AZK2|Q6AZK2_XENLA	Q6AZK2	Q6AZK2_XENLA	pura.S	282	Xenopus laevis	Pura-prov protein	2:Experimental evidence at transcript level	9.22	0.9846	0.999	1	1	1	1	1	1	0	0	0
tr|Q6AZQ2|Q6AZQ2_XENLA	Q6AZQ2	Q6AZQ2_XENLA	ilk.S	452	Xenopus laevis	Integrin-linked protein kinase	2:Experimental evidence at transcript level	4.42	0.9846	0.999	1	0	1	1	0	1	0	0	0	tr|Q6GN69|Q6GN69_XENLA
tr|Q6AZR6|Q6AZR6_XENLA	Q6AZR6	Q6AZR6_XENLA	xrcc6.L	611	Xenopus laevis	LOC398357 protein	2:Experimental evidence at transcript level	2.78	0.9846	0.999	1	1	1	1	1	1	0	0	0
tr|Q6DCU3|Q6DCU3_XENLA	Q6DCU3	Q6DCU3_XENLA	nup50.S	436	Xenopus laevis	LOC503675 protein	2:Experimental evidence at transcript level	2.98	0.9846	0.999	1	1	1	1	1	1	0	0	0
tr|Q6DEC9|Q6DEC9_XENLA	Q6DEC9	Q6DEC9_XENLA	dtd1.L	207	Xenopus laevis	D-aminoacyl-tRNA deacylase	2:Experimental evidence at transcript level	10.14	0.9846	0.999	1	1	1	1	1	1	0	0	0
tr|Q6GLK7|Q6GLK7_XENLA	Q6GLK7	Q6GLK7_XENLA	psmd9.L	208	Xenopus laevis	26S proteasome non-ATPase regulatory subunit 9	2:Experimental evidence at transcript level	5.77	0.9846	0.999	1	1	1	1	1	1	0	0	0
tr|Q6GNI8|Q6GNI8_XENLA	Q6GNI8	Q6GNI8_XENLA	znrd2.L	189	Xenopus laevis	MGC82778 protein	2:Experimental evidence at transcript level	14.29	0.9846	0.999	1	1	1	1	1	1	0	0	0
tr|Q6GNW7|Q6GNW7_XENLA	Q6GNW7	Q6GNW7_XENLA	asmtl.L	625	Xenopus laevis	MGC80821 protein	2:Experimental evidence at transcript level	2.56	0.9846	0.999	1	1	1	1	1	1	0	0	0
tr|Q6GPR7|Q6GPR7_XENLA	Q6GPR7	Q6GPR7_XENLA	pebp1.2.L	186	Xenopus laevis	MGC82659 protein	2:Experimental evidence at transcript level	14.52	0.9846	0.999	1	1	1	1	1	1	0	0	0
tr|Q6GQ65|Q6GQ65_XENLA	Q6GQ65	Q6GQ65_XENLA	ahsa1.L	337	Xenopus laevis	AHA1, activator of heat shock 90kDa protein ATPase homolog 1 L homeolog	2:Experimental evidence at transcript level	4.75	0.9846	0.999	1	0	1	1	0	1	0	0	0	tr|Q8AVS1|Q8AVS1_XENLA
tr|Q6INT0|Q6INT0_XENLA	Q6INT0	Q6INT0_XENLA	top2a.L	1579	Xenopus laevis	DNA topoisomerase 2	2:Experimental evidence at transcript level	1.14	0.9846	0.999	1	1	1	1	1	1	0	0	0
tr|Q6IR83|Q6IR83_XENLA	Q6IR83	Q6IR83_XENLA	eci1.L	298	Xenopus laevis	MGC82167 protein	2:Experimental evidence at transcript level	6.71	0.9846	0.999	1	1	1	1	1	1	0	0	0
tr|Q6IRQ3|Q6IRQ3_XENLA	Q6IRQ3	Q6IRQ3_XENLA	MGC82221	377	Xenopus laevis	MGC82221 protein	2:Experimental evidence at transcript level	5.04	0.9846	0.999	1	1	1	1	1	1	0	0	0
tr|Q6NTL0|Q6NTL0_XENLA	Q6NTL0	Q6NTL0_XENLA	rpia.L	235	Xenopus laevis	ribose-5-phosphate isomerase	2:Experimental evidence at transcript level	8.09	0.9846	0.999	1	1	1	1	1	1	0	0	0
tr|Q6NTR5|Q6NTR5_XENLA	Q6NTR5	Q6NTR5_XENLA	acox2.L	670	Xenopus laevis	Acyl-coenzyme A oxidase	2:Experimental evidence at transcript level	2.39	0.9846	0.999	1	1	1	1	1	1	0	0	0
tr|Q6NUB8|Q6NUB8_XENLA	Q6NUB8	Q6NUB8_XENLA	fkbp4.S	447	Xenopus laevis	peptidylprolyl isomerase	2:Experimental evidence at transcript level	3.36	0.9846	0.999	1	1	1	1	1	1	0	0	0
tr|Q6P416|Q6P416_XENLA	Q6P416	Q6P416_XENLA	tprg1.L	264	Xenopus laevis	MGC68514 protein	2:Experimental evidence at transcript level	5.3	0.9846	0.999	1	1	1	1	1	1	0	0	0
tr|Q6PAZ0|Q6PAZ0_XENLA	Q6PAZ0	Q6PAZ0_XENLA	tomm70.S	576	Xenopus laevis	MGC68780 protein	2:Experimental evidence at transcript level	3.12	0.9846	0.999	1	1	1	1	1	1	0	0	0
tr|Q7ZWT3|Q7ZWT3_XENLA	Q7ZWT3	Q7ZWT3_XENLA	sf1.S	571	Xenopus laevis	Branchpoint-bridging protein	2:Experimental evidence at transcript level	2.28	0.9846	0.999	1	1	1	1	1	1	0	0	0
tr|Q7ZXX8|Q7ZXX8_XENLA	Q7ZXX8	Q7ZXX8_XENLA	ptges3.L	160	Xenopus laevis	Tebp-pending-prov protein	2:Experimental evidence at transcript level	16.88	0.9846	0.999	2	1	1	2	1	1	0	0	0
tr|Q8AVD8|Q8AVD8_XENLA	Q8AVD8	Q8AVD8_XENLA	ndufb5.L	186	Xenopus laevis	NADH dehydrogenase [ubiquinone] 1 beta subcomplex subunit 5, mitochondrial	2:Experimental evidence at transcript level	8.06	0.9846	0.999	1	1	1	1	1	1	0	0	0
tr|Q8AVM2|Q8AVM2_XENLA	Q8AVM2	Q8AVM2_XENLA	eif5.S	434	Xenopus laevis	Eukaryotic translation initiation factor 5	2:Experimental evidence at transcript level	4.38	0.9846	0.999	1	1	1	1	1	1	0	0	0
tr|Q8QHI4|Q8QHI4_XENLA	Q8QHI4	Q8QHI4_XENLA	eif1b.S	113	Xenopus laevis	Gc20-pending-prov protein	2:Experimental evidence at transcript level	22.12	0.9846	0.999	1	1	1	1	1	1	0	0	0
tr|Q8UWG4|Q8UWG4_XENLA	Q8UWG4	Q8UWG4_XENLA	acp1.S	159	Xenopus laevis	Low molecular weight phosphotyrosine protein phosphatase	2:Experimental evidence at transcript level	18.87	0.9846	0.999	1	1	1	1	1	1	0	0	0
tr|Q91860|Q91860_XENLA	Q91860	Q91860_XENLA	tcea1.S	303	Xenopus laevis	Transcription elongation factor	2:Experimental evidence at transcript level	3.96	0.9846	0.999	1	0	1	1	0	1	0	0	0	tr|Q91980|Q91980_XENLA
sp|P33148|CADHF_XENLA	P33148	CADHF_XENLA		880	Xenopus laevis	EP-cadherin	1:Experimental evidence at protein level	1.25	0.9845	0.999	1	0	1	1	0	1	0	0	0	sp|P33152|CADHB_XENLA, tr|A0A1L8GKW6|A0A1L8GKW6_XENLA
sp|Q0D261|UBL4A_XENLA	Q0D261	UBL4A_XENLA	ubl4a	148	Xenopus laevis	Ubiquitin-like protein 4A	2:Experimental evidence at transcript level	8.11	0.9845	0.999	1	0	1	1	0	1	0	0	0	tr|A0A1L8F1M8|A0A1L8F1M8_XENLA, tr|A0A8J1LHZ1|A0A8J1LHZ1_XENLA
sp|Q4V847|INT8_XENLA	Q4V847	INT8_XENLA	ints8	991	Xenopus laevis	Integrator complex subunit 8	2:Experimental evidence at transcript level	1.21	0.9845	0.999	1	0	1	1	0	1	0	0	0	tr|A0A8J1L0W2|A0A8J1L0W2_XENLA
sp|Q7ZXR3|NAA20_XENLA	Q7ZXR3	NAA20_XENLA	naa20	178	Xenopus laevis	N-alpha-acetyltransferase 20	2:Experimental evidence at transcript level	6.18	0.9845	0.999	1	1	1	1	1	1	0	0	0
sp|Q801E2|ANLN_XENLA	Q801E2	ANLN_XENLA	anln	1116	Xenopus laevis	Anillin	1:Experimental evidence at protein level	1.61	0.9845	0.999	1	0	1	1	0	1	0	0	0	tr|Q5XGV1|Q5XGV1_XENLA
tr|A0A1L8EX65|A0A1L8EX65_XENLA	A0A1L8EX65	A0A1L8EX65_XENLA	XB5885669.L	270	Xenopus laevis	putative methyltransferase DDB_G0268948	4:Protein predicted	6.67	0.9845	0.999	1	1	1	1	1	1	0	0	0
tr|A0A1L8EX92|A0A1L8EX92_XENLA	A0A1L8EX92	A0A1L8EX92_XENLA	atp5mf.L	89	Xenopus laevis	ATP synthase subunit f, mitochondrial	3:Protein inferred from homology	12.36	0.9845	0.999	1	1	1	1	1	1	0	0	0
tr|A0A1L8F3Q7|A0A1L8F3Q7_XENLA	A0A1L8F3Q7	A0A1L8F3Q7_XENLA	dhx16.S	1032	Xenopus laevis	RNA helicase	4:Protein predicted	1.84	0.9845	0.999	1	1	1	1	1	1	0	0	0
tr|A0A1L8FZF7|A0A1L8FZF7_XENLA	A0A1L8FZF7	A0A1L8FZF7_XENLA	decr1.L	331	Xenopus laevis	2,4-dienoyl-CoA reductase [(3E)-enoyl-CoA-producing], mitochondrial	4:Protein predicted	3.02	0.9845	0.999	1	1	1	1	1	1	0	0	0
tr|A0A1L8HZZ7|A0A1L8HZZ7_XENLA	A0A1L8HZZ7	A0A1L8HZZ7_XENLA	dao.L	365	Xenopus laevis	D-amino-acid oxidase L homeolog isoform X2	3:Protein inferred from homology	3.01	0.9845	0.999	1	1	1	1	1	1	0	0	0
tr|A0A310UE35|A0A310UE35_XENLA	A0A310UE35	A0A310UE35_XENLA	gale.S	348	Xenopus laevis	UDP-glucose 4-epimerase	3:Protein inferred from homology	4.6	0.9845	0.999	1	0	1	1	0	1	0	0	0	tr|Q7ZZM6|Q7ZZM6_XENLA
tr|A0A8J0TSG1|A0A8J0TSG1_XENLA	A0A8J0TSG1	A0A8J0TSG1_XENLA	pfdn4.L	133	Xenopus laevis	Prefoldin subunit 4	3:Protein inferred from homology	8.27	0.9845	0.999	1	1	1	1	1	1	0	0	0
tr|A0A8J0U224|A0A8J0U224_XENLA	A0A8J0U224	A0A8J0U224_XENLA	ewsr1.L	671	Xenopus laevis	uncharacterized protein LOC734969 isoform X1	3:Protein inferred from homology	2.68	0.9845	0.999	1	0	1	1	0	1	0	0	0	tr|A0A8J0V6B1|A0A8J0V6B1_XENLA, tr|Q2VPI2|Q2VPI2_XENLA
tr|A0A8J0U4T7|A0A8J0U4T7_XENLA	A0A8J0U4T7	A0A8J0U4T7_XENLA	nmral1.S	322	Xenopus laevis	nmrA-like family domain-containing protein 1 isoform X1	4:Protein predicted	3.42	0.9845	0.999	1	0	1	1	0	1	0	0	0	tr|A0A8J1LQB3|A0A8J1LQB3_XENLA, tr|A0A8J1LSW8|A0A8J1LSW8_XENLA
tr|A0A8J0UDY0|A0A8J0UDY0_XENLA	A0A8J0UDY0	A0A8J0UDY0_XENLA	med17.L	644	Xenopus laevis	Mediator of RNA polymerase II transcription subunit 17	3:Protein inferred from homology	2.02	0.9845	0.999	1	1	1	1	1	1	0	0	0
tr|A0A8J1MHH6|A0A8J1MHH6_XENLA	A0A8J1MHH6	A0A8J1MHH6_XENLA	hdac10.L	705	Xenopus laevis	histone deacetylase 10 L homeolog isoform X1	4:Protein predicted	2.84	0.9845	0.999	1	1	1	1	1	1	0	0	0
tr|A0A8J1MI03|A0A8J1MI03_XENLA	A0A8J1MI03	A0A8J1MI03_XENLA	polr2e.L	200	Xenopus laevis	DNA-directed RNA polymerases I, II, and III subunit RPABC1 isoform X2	4:Protein predicted	7	0.9845	0.999	1	0	1	1	0	1	0	0	0	tr|Q6PA38|Q6PA38_XENLA
tr|Q6GN17|Q6GN17_XENLA	Q6GN17	Q6GN17_XENLA	nt5dc1.L	455	Xenopus laevis	5'-nucleotidase domain containing 1	2:Experimental evidence at transcript level	2.42	0.9845	0.999	1	1	1	1	1	1	0	0	0
tr|Q6IR57|Q6IR57_XENLA	Q6IR57	Q6IR57_XENLA	sec31b.S	1212	Xenopus laevis	MGC82326 protein	2:Experimental evidence at transcript level	0.99	0.9845	0.999	1	1	1	1	1	1	0	0	0
tr|Q8AXK5|Q8AXK5_XENLA	Q8AXK5	Q8AXK5_XENLA	tube1.L	472	Xenopus laevis	Epsilon-tubulin	2:Experimental evidence at transcript level	2.97	0.9845	0.999	1	1	1	1	1	1	0	0	0
sp|A0JPH7|CE41B_XENLA	A0JPH7	CE41B_XENLA	cep41-b	365	Xenopus laevis	Centrosomal protein of 41 kDa B	2:Experimental evidence at transcript level	3.56	0.9844	0.999	1	1	1	1	1	1	0	0	0
sp|Q9W602|SSRP1_XENLA	Q9W602	SSRP1_XENLA	ssrp1	693	Xenopus laevis	FACT complex subunit SSRP1	1:Experimental evidence at protein level	1.59	0.9844	0.999	1	1	1	1	1	1	0	0	0
tr|A0A8J0PYE6|A0A8J0PYE6_XENLA	A0A8J0PYE6	A0A8J0PYE6_XENLA	txnrd3.L	598	Xenopus laevis	thioredoxin-disulfide reductase	3:Protein inferred from homology	1.51	0.9844	0.999	1	0	1	1	0	1	0	0	0	tr|A0A8J0QGF0|A0A8J0QGF0_XENLA
sp|Q6DCZ9|UBC12_XENLA	Q6DCZ9	UBC12_XENLA	ube2m	183	Xenopus laevis	NEDD8-conjugating enzyme Ubc12	2:Experimental evidence at transcript level	6.01	0.9843	0.999	1	0	1	1	0	1	0	0	0	tr|A0A1L8FGK7|A0A1L8FGK7_XENLA
sp|Q71U00|SKP1_XENLA	Q71U00	SKP1_XENLA	skp1	163	Xenopus laevis	S-phase kinase-associated protein 1	1:Experimental evidence at protein level	5.52	0.9843	0.999	1	0	1	1	0	1	0	0	0	tr|A0A1L8GWN2|A0A1L8GWN2_XENLA, tr|A0A8J0UZ41|A0A8J0UZ41_XENLA
tr|A0A8J0TJL1|A0A8J0TJL1_XENLA	A0A8J0TJL1	A0A8J0TJL1_XENLA	LOC108698480	413	Xenopus laevis	serine/threonine-protein kinase 26 isoform X1	4:Protein predicted	3.15	0.9843	0.999	1	0	1	1	0	1	0	0	0	tr|Q6GM92|Q6GM92_XENLA, tr|Q6NRY7|Q6NRY7_XENLA
tr|A0A8J0TST0|A0A8J0TST0_XENLA	A0A8J0TST0	A0A8J0TST0_XENLA	pdia5.S	539	Xenopus laevis	protein disulfide-isomerase A5	4:Protein predicted	1.86	0.9843	0.999	1	0	1	1	0	1	0	0	0	tr|Q6DF81|Q6DF81_XENLA
tr|A0A8J1MS48|A0A8J1MS48_XENLA	A0A8J1MS48	A0A8J1MS48_XENLA	snx1.S	503	Xenopus laevis	Sorting nexin-1	3:Protein inferred from homology	1.99	0.9843	0.999	1	0	1	1	0	1	0	0	0	tr|Q6NRS4|Q6NRS4_XENLA
tr|A8WH57|A8WH57_XENLA	A8WH57	A8WH57_XENLA	cpvl.L	481	Xenopus laevis	LOC100127263 protein	2:Experimental evidence at transcript level	2.91	0.9843	0.999	1	1	1	1	1	1	0	0	0
tr|Q6INE0|Q6INE0_XENLA	Q6INE0	Q6INE0_XENLA	rad17.L	674	Xenopus laevis	RAD17 checkpoint clamp loader component L homeolog	2:Experimental evidence at transcript level	2.67	0.9843	0.999	1	1	1	1	1	1	0	0	0
sp|B6CHA3|UHRF1_XENLA	B6CHA3	UHRF1_XENLA	uhrf1	772	Xenopus laevis	E3 ubiquitin-protein ligase UHRF1	2:Experimental evidence at transcript level	1.3	0.9842	0.999	1	0	1	1	0	1	0	0	0	tr|A0A8J1LP39|A0A8J1LP39_XENLA
tr|Q640X8|Q640X8_XENLA	Q640X8	Q640X8_XENLA	psme1.L	244	Xenopus laevis	LOC494646 protein	2:Experimental evidence at transcript level	3.69	0.9842	0.999	1	0	1	1	0	1	0	0	0	tr|Q6GP09|Q6GP09_XENLA
tr|Q6AZP0|Q6AZP0_XENLA	Q6AZP0	Q6AZP0_XENLA	mta2.S	672	Xenopus laevis	MGC83056 protein	2:Experimental evidence at transcript level	1.64	0.9842	0.999	1	0	1	1	0	1	0	0	0	tr|Q9PUN0|Q9PUN0_XENLA
tr|Q6DEE1|Q6DEE1_XENLA	Q6DEE1	Q6DEE1_XENLA	pin1.S	159	Xenopus laevis	Peptidyl-prolyl cis-trans isomerase	2:Experimental evidence at transcript level	6.29	0.9842	0.999	1	0	1	1	0	1	0	0	0	tr|Q9I9K6|Q9I9K6_XENLA
sp|Q6NU40|CTF18_XENLA	Q6NU40	CTF18_XENLA	chtf18	1000	Xenopus laevis	Chromosome transmission fidelity protein 18 homolog	2:Experimental evidence at transcript level	1.6	0.9841	0.999	1	1	1	1	1	1	0	0	0
tr|Q7ZYC1|Q7ZYC1_XENLA	Q7ZYC1	Q7ZYC1_XENLA	sart1.S	765	Xenopus laevis	MGC53679 protein	2:Experimental evidence at transcript level	2.22	0.984	0.999	1	1	1	1	1	1	0	0	0
tr|A0A8J0U4P5|A0A8J0U4P5_XENLA	A0A8J0U4P5	A0A8J0U4P5_XENLA	crata.L	625	Xenopus laevis	carnitine O-acetyltransferase isoform X1	3:Protein inferred from homology	2.24	0.9839	0.999	1	1	1	1	1	1	0	0	0
tr|A0A1L8HWL5|A0A1L8HWL5_XENLA	A0A1L8HWL5	A0A1L8HWL5_XENLA	ndufa7.L	115	Xenopus laevis	NADH dehydrogenase [ubiquinone] 1 alpha subcomplex subunit 7	3:Protein inferred from homology	9.57	0.9838	0.9989	1	1	1	1	1	1	0	0	0
tr|A0A8J0PY72|A0A8J0PY72_XENLA	A0A8J0PY72	A0A8J0PY72_XENLA	aar2.L	395	Xenopus laevis	Protein AAR2 homolog	3:Protein inferred from homology	2.53	0.9838	0.9989	1	1	1	1	1	1	0	0	0
tr|A0A8J1LAH1|A0A8J1LAH1_XENLA	A0A8J1LAH1	A0A8J1LAH1_XENLA	m6pr.S	271	Xenopus laevis	mannose-6-phosphate receptor (Cation dependent) S homeolog isoform X1	4:Protein predicted	4.06	0.9838	0.9989	1	0	1	1	0	1	0	0	0	tr|Q32NU6|Q32NU6_XENLA
tr|A0A1L8GNW3|A0A1L8GNW3_XENLA	A0A1L8GNW3	A0A1L8GNW3_XENLA	zc3h7b.L	920	Xenopus laevis	zinc finger CCCH-type containing 7B L homeolog isoform X1	4:Protein predicted	1.41	0.9837	0.9989	1	1	1	1	1	1	0	0	0
tr|A0A8J1LLJ6|A0A8J1LLJ6_XENLA	A0A8J1LLJ6	A0A8J1LLJ6_XENLA	prpf3.S	681	Xenopus laevis	U4/U6 small nuclear ribonucleoprotein Prp3	4:Protein predicted	2.64	0.9837	0.9989	1	1	1	1	1	1	0	0	0
sp|Q6DDH0|PP1RB_XENLA	Q6DDH0	PP1RB_XENLA	ppp1r11	119	Xenopus laevis	E3 ubiquitin-protein ligase PPP1R11	3:Protein inferred from homology	12.61	0.9836	0.9989	1	1	1	1	1	1	0	0	0
sp|Q7SZB5|CHM1B_XENLA	Q7SZB5	CHM1B_XENLA	chmp1b	199	Xenopus laevis	Charged multivesicular body protein 1b	2:Experimental evidence at transcript level	5.03	0.9836	0.9989	1	0	1	1	0	1	0	0	0	tr|A0A1L8F7R0|A0A1L8F7R0_XENLA
tr|Q6NU33|Q6NU33_XENLA	Q6NU33	Q6NU33_XENLA	eps8.L	787	Xenopus laevis	MGC81285 protein	2:Experimental evidence at transcript level	1.65	0.9836	0.9989	1	1	1	1	1	1	0	0	0
sp|P25183|RCC1_XENLA	P25183	RCC1_XENLA	rcc1	424	Xenopus laevis	Regulator of chromosome condensation	2:Experimental evidence at transcript level	2.36	0.9835	0.9989	1	0	1	1	0	1	0	0	0	tr|A0A8J0UI60|A0A8J0UI60_XENLA
tr|A0A1L8HR48|A0A1L8HR48_XENLA	A0A1L8HR48	A0A1L8HR48_XENLA	lnpep.S	1024	Xenopus laevis	uncharacterized protein LOC379719 isoform X1	3:Protein inferred from homology	1.17	0.9835	0.9989	1	0	1	1	0	1	0	0	0	tr|Q5U5D5|Q5U5D5_XENLA
tr|A0A8J0T838|A0A8J0T838_XENLA	A0A8J0T838	A0A8J0T838_XENLA	tardbp.L	460	Xenopus laevis	TAR DNA-binding protein 43	4:Protein predicted	1.96	0.9835	0.9989	1	0	1	1	0	1	0	0	0	tr|A0A8J0TE74|A0A8J0TE74_XENLA
tr|A0A8J1L4Q7|A0A8J1L4Q7_XENLA	A0A8J1L4Q7	A0A8J1L4Q7_XENLA	washc5.S	1144	Xenopus laevis	WASH complex subunit 5	3:Protein inferred from homology	0.87	0.9835	0.9989	1	1	1	1	1	1	0	0	0
tr|Q6NTQ7|Q6NTQ7_XENLA	Q6NTQ7	Q6NTQ7_XENLA	xpnpep1.L	621	Xenopus laevis	MGC83093 protein	2:Experimental evidence at transcript level	1.77	0.9835	0.9989	1	1	1	1	1	1	0	0	0
sp|Q6DE02|SOB1A_XENLA	Q6DE02	SOB1A_XENLA	nabp2-a	203	Xenopus laevis	SOSS complex subunit B1-A	2:Experimental evidence at transcript level	6.4	0.9834	0.9989	1	0	1	1	0	1	0	0	0	sp|Q6NRF9|SOB1B_XENLA, tr|A0A1L8H9L5|A0A1L8H9L5_XENLA, tr|A0A8J0UEU5|A0A8J0UEU5_XENLA
tr|A0A1L8GL91|A0A1L8GL91_XENLA	A0A1L8GL91	A0A1L8GL91_XENLA	uri1.L	493	Xenopus laevis	URI1 prefoldin-like chaperone L homeolog isoform X1	4:Protein predicted	2.43	0.9834	0.9989	1	1	1	1	1	1	0	0	0
tr|A0A8J1M0L2|A0A8J1M0L2_XENLA	A0A8J1M0L2	A0A8J1M0L2_XENLA	alms1.S	3084	Xenopus laevis	uncharacterized protein alms1.S isoform X1	4:Protein predicted	0.49	0.9834	0.9989	1	1	1	1	1	1	0	0	0
tr|Q498I8|Q498I8_XENLA	Q498I8	Q498I8_XENLA	cops7b.S	264	Xenopus laevis	COP9 signalosome subunit 7B S homeolog	2:Experimental evidence at transcript level	3.79	0.9834	0.9989	1	1	1	1	1	1	0	0	0
tr|Q52KV1|Q52KV1_XENLA	Q52KV1	Q52KV1_XENLA	ctsd.S	399	Xenopus laevis	Cathepsin D	2:Experimental evidence at transcript level	2.26	0.9833	0.9989	1	1	1	1	1	1	0	0	0
tr|A0A1L8G551|A0A1L8G551_XENLA	A0A1L8G551	A0A1L8G551_XENLA	trip12.S	2054	Xenopus laevis	E3 ubiquitin-protein ligase	3:Protein inferred from homology	0.58	0.9832	0.9989	1	0	1	1	0	1	0	0	0	tr|A0A8J1KQ10|A0A8J1KQ10_XENLA
tr|A0A1L8EXS4|A0A1L8EXS4_XENLA	A0A1L8EXS4	A0A1L8EXS4_XENLA	ints1.L	2191	Xenopus laevis	integrator complex subunit 1	4:Protein predicted	0.78	0.9831	0.9989	1	1	1	1	1	1	0	0	0
tr|A0A8J0UAS3|A0A8J0UAS3_XENLA	A0A8J0UAS3	A0A8J0UAS3_XENLA	rwdd4.S	188	Xenopus laevis	RWD domain-containing protein 4 isoform X1	4:Protein predicted	4.79	0.9831	0.9989	1	0	1	1	0	1	0	0	0	tr|Q6NUG8|Q6NUG8_XENLA
tr|A0A8J0UT13|A0A8J0UT13_XENLA	A0A8J0UT13	A0A8J0UT13_XENLA	LOC108711598	444	Xenopus laevis	Serine/threonine-protein phosphatase 2A 55 kDa regulatory subunit B	3:Protein inferred from homology	4.5	0.983	0.9989	2	0	1	2	0	1	0	0	0	tr|Q6IRD3|Q6IRD3_XENLA
tr|A0A1L8GNW8|A0A1L8GNW8_XENLA	A0A1L8GNW8	A0A1L8GNW8_XENLA	gga1.L	624	Xenopus laevis	ADP-ribosylation factor-binding protein GGA1	3:Protein inferred from homology	1.76	0.9829	0.9989	1	0	1	1	0	1	0	0	0	tr|A0A8J0V4Y2|A0A8J0V4Y2_XENLA
tr|A0A1L8H7T4|A0A1L8H7T4_XENLA	A0A1L8H7T4	A0A1L8H7T4_XENLA	txlna.S	513	Xenopus laevis	taxilin beta isoform X1	3:Protein inferred from homology	2.34	0.9829	0.9989	1	0	1	1	0	1	0	0	0	tr|A0A8J0U6Z5|A0A8J0U6Z5_XENLA
tr|A0A1L8FEH7|A0A1L8FEH7_XENLA	A0A1L8FEH7	A0A1L8FEH7_XENLA	sfxn2.S	322	Xenopus laevis	Sidoreflexin	3:Protein inferred from homology	2.8	0.9828	0.9989	1	0	1	1	0	1	0	0	0	tr|A0A8J1L6Q3|A0A8J1L6Q3_XENLA, tr|Q0IHC3|Q0IHC3_XENLA
tr|Q6GR17|Q6GR17_XENLA	Q6GR17	Q6GR17_XENLA	pdhb.S	360	Xenopus laevis	Pyruvate dehydrogenase E1 component subunit beta	2:Experimental evidence at transcript level	3.89	0.9828	0.9989	1	1	1	1	1	1	0	0	0
sp|Q6GP62|VPS29_XENLA	Q6GP62	VPS29_XENLA	vps29	182	Xenopus laevis	Vacuolar protein sorting-associated protein 29	2:Experimental evidence at transcript level	5.49	0.9826	0.9989	1	0	1	1	0	1	0	0	0	tr|A0A1L8HQR0|A0A1L8HQR0_XENLA
tr|A0A8J0UHN8|A0A8J0UHN8_XENLA	A0A8J0UHN8	A0A8J0UHN8_XENLA	sarnp.S	216	Xenopus laevis	SAP domain containing ribonucleoprotein S homeolog isoform X1	4:Protein predicted	4.17	0.9822	0.9988	1	0	1	2	0	2	0	0	0	tr|A0A8J1M6Q3|A0A8J1M6Q3_XENLA
tr|Q6NTT9|Q6NTT9_XENLA	Q6NTT9	Q6NTT9_XENLA	dctn3.S	182	Xenopus laevis	MGC82249 protein	2:Experimental evidence at transcript level	5.49	0.9822	0.9988	1	0	1	1	0	1	0	0	0	tr|Q6NTU2|Q6NTU2_XENLA
tr|A0A1L8EPM2|A0A1L8EPM2_XENLA	A0A1L8EPM2	A0A1L8EPM2_XENLA	ehhadh.S	727	Xenopus laevis	enoyl-CoA hydratase	3:Protein inferred from homology	1.79	0.9817	0.9988	1	1	1	1	1	1	0	0	0
sp|Q8QHI3|ARL3_XENLA	Q8QHI3	ARL3_XENLA	arl3	182	Xenopus laevis	ADP-ribosylation factor-like protein 3	2:Experimental evidence at transcript level	6.04	0.9816	0.9988	1	0	1	1	0	1	0	0	0	tr|A0A8J0U6F3|A0A8J0U6F3_XENLA
tr|A0A1L8GU89|A0A1L8GU89_XENLA	A0A1L8GU89	A0A1L8GU89_XENLA	capza2.S	298	Xenopus laevis	F-actin-capping protein subunit alpha	3:Protein inferred from homology	10.4	0.9816	0.9988	2	0	1	2	0	1	0	0	0	tr|Q6GQ94|Q6GQ94_XENLA
tr|A0A1L8GX20|A0A1L8GX20_XENLA	A0A1L8GX20	A0A1L8GX20_XENLA	ik.L	608	Xenopus laevis	IK cytokine L homeolog isoform X1	3:Protein inferred from homology	1.48	0.9815	0.9988	1	1	1	1	1	1	0	0	0
tr|A0A8J0U3V4|A0A8J0U3V4_XENLA	A0A8J0U3V4	A0A8J0U3V4_XENLA	dppa2.L	261	Xenopus laevis	developmental pluripotency associated 2 L homeolog isoform X1	4:Protein predicted	4.21	0.9811	0.9988	1	1	1	1	1	1	0	0	0
tr|Q6PF32|Q6PF32_XENLA	Q6PF32	Q6PF32_XENLA	smad1.L	464	Xenopus laevis	Mothers against decapentaplegic homolog	2:Experimental evidence at transcript level	3.45	0.9808	0.9987	1	1	1	1	1	1	0	0	0
sp|P12805|BUD31_XENLA	P12805	BUD31_XENLA	bud31	144	Xenopus laevis	Protein BUD31 homolog	2:Experimental evidence at transcript level	7.64	0.9807	0.9987	1	0	1	1	0	1	0	0	0	tr|A0A1L8EXA3|A0A1L8EXA3_XENLA, tr|A0A8J0TRH8|A0A8J0TRH8_XENLA
tr|A0A8J1MJU2|A0A8J1MJU2_XENLA	A0A8J1MJU2	A0A8J1MJU2_XENLA	LOC108710689	1231	Xenopus laevis	pleckstrin homology domain-containing family A member 5 isoform X1	4:Protein predicted	1.54	0.9799	0.9987	1	1	1	1	1	1	0	0	0
tr|A0A1L8H831|A0A1L8H831_XENLA	A0A1L8H831	A0A1L8H831_XENLA	taf15.S	483	Xenopus laevis	TATA-box binding protein associated factor 15 S homeolog isoform X1	3:Protein inferred from homology	1.66	0.9793	0.9986	1	1	1	1	1	1	0	0	0
tr|A0A1L8HWD7|A0A1L8HWD7_XENLA	A0A1L8HWD7	A0A1L8HWD7_XENLA	ints10.L	737	Xenopus laevis	Integrator complex subunit 10	3:Protein inferred from homology	1.49	0.9793	0.9986	1	1	1	1	1	1	0	0	0
tr|Q5U4R4|Q5U4R4_XENLA	Q5U4R4	Q5U4R4_XENLA	LOC495455	288	Xenopus laevis	Protein TSSC4	2:Experimental evidence at transcript level	3.12	0.979	0.9986	1	1	1	1	1	1	0	0	0
sp|P62323|SMD3_XENLA	P62323	SMD3_XENLA	snrpd3	126	Xenopus laevis	Small nuclear ribonucleoprotein Sm D3	2:Experimental evidence at transcript level	7.14	0.9788	0.9986	1	0	1	1	0	1	0	0	0	tr|Q8AVZ5|Q8AVZ5_XENLA
sp|Q4KLB0|GLOD5_XENLA	Q4KLB0	GLOD5_XENLA	glod5	160	Xenopus laevis	Glyoxalase domain-containing protein 5	2:Experimental evidence at transcript level	5.62	0.978	0.9986	1	0	1	1	0	1	0	0	0	tr|A0A1L8HSN7|A0A1L8HSN7_XENLA
tr|A0A1L8FA06|A0A1L8FA06_XENLA	A0A1L8FA06	A0A1L8FA06_XENLA	klc1.L	625	Xenopus laevis	Kinesin light chain	3:Protein inferred from homology	1.6	0.9771	0.9985	1	0	1	1	0	1	0	0	0	tr|A0A1L8G0Q2|A0A1L8G0Q2_XENLA, tr|A0A8J0TKY2|A0A8J0TKY2_XENLA, tr|A0A8J1KQP7|A0A8J1KQP7_XENLA
tr|Q08B41|Q08B41_XENLA	Q08B41	Q08B41_XENLA	hspbp1.L	325	Xenopus laevis	HSPA (Heat shock 70kDa) binding protein, cytoplasmic cochaperone 1 L homeolog	2:Experimental evidence at transcript level	3.08	0.977	0.9985	1	1	1	1	1	1	0	0	0
tr|Q6DDX5|Q6DDX5_XENLA	Q6DDX5	Q6DDX5_XENLA	anapc7.L	565	Xenopus laevis	Anapc7-prov protein	2:Experimental evidence at transcript level	2.12	0.977	0.9985	1	1	1	1	1	1	0	0	0
tr|Q7ZXQ6|Q7ZXQ6_XENLA	Q7ZXQ6	Q7ZXQ6_XENLA	lypla2.S	231	Xenopus laevis	palmitoyl-protein hydrolase	2:Experimental evidence at transcript level	3.46	0.9768	0.9985	1	1	1	1	1	1	0	0	0
tr|Q9PT59|Q9PT59_XENLA	Q9PT59	Q9PT59_XENLA	tmed10.L	207	Xenopus laevis	MGC85513 protein	2:Experimental evidence at transcript level	4.83	0.9756	0.9984	1	1	1	1	1	1	0	0	0
sp|Q6DFU4|V26AB_XENLA	Q6DFU4	V26AB_XENLA	vps26a-b	326	Xenopus laevis	Vacuolar protein sorting-associated protein 26A-B	2:Experimental evidence at transcript level	7.36	0.9747	0.9983	1	0	1	1	0	1	0	0	0	sp|Q6IRD0|V26AA_XENLA, tr|A0A8J1LCR4|A0A8J1LCR4_XENLA
tr|Q6DKD2|Q6DKD2_XENLA	Q6DKD2	Q6DKD2_XENLA	lsm7.L	103	Xenopus laevis	LSM7 homolog, U6 small nuclear RNA and mRNA degradation associated L homeolog	2:Experimental evidence at transcript level	9.71	0.9746	0.9983	1	1	1	1	1	1	0	0	0
sp|P21188|AT1B3_XENLA	P21188	AT1B3_XENLA	atp1b3	277	Xenopus laevis	Sodium/potassium-transporting ATPase subunit beta-3	2:Experimental evidence at transcript level	3.97	0.9727	0.9982	1	0	1	1	0	1	0	0	0	tr|Q6DDQ4|Q6DDQ4_XENLA, tr|Q7ZWT4|Q7ZWT4_XENLA
tr|A0A1L8GUL6|A0A1L8GUL6_XENLA	A0A1L8GUL6	A0A1L8GUL6_XENLA	ndufa12.S	144	Xenopus laevis	NADH dehydrogenase [ubiquinone] 1 alpha subcomplex subunit 12	3:Protein inferred from homology	5.56	0.9726	0.9982	1	1	1	1	1	1	0	0	0
tr|Q07CZ6|Q07CZ6_XENLA	Q07CZ6	Q07CZ6_XENLA	chaf1b.L	569	Xenopus laevis	Chromatin assembly factor-1 p60 subunit	2:Experimental evidence at transcript level	1.41	0.972	0.9982	1	1	1	1	1	1	0	0	0
tr|A0A8J1MH05|A0A8J1MH05_XENLA	A0A8J1MH05	A0A8J1MH05_XENLA	chchd3.L	251	Xenopus laevis	coiled-coil-helix-coiled-coil-helix domain containing 3 L homeolog isoform X1	4:Protein predicted	3.19	0.9714	0.9981	1	0	1	1	0	1	0	0	0	tr|Q7ZYP1|Q7ZYP1_XENLA
sp|Q5XGN1|NUP42_XENLA	Q5XGN1	NUP42_XENLA	nup42	491	Xenopus laevis	Nucleoporin NUP42	2:Experimental evidence at transcript level	2.65	0.9711	0.9981	1	1	1	1	1	1	0	0	0
tr|A0A1L8I1Q4|A0A1L8I1Q4_XENLA	A0A1L8I1Q4	A0A1L8I1Q4_XENLA	cep120.L	999	Xenopus laevis	centrosomal protein 120kDa L homeolog isoform X1	4:Protein predicted	1.2	0.9708	0.9981	1	1	1	1	1	1	0	0	0
tr|A0A8J1MCT1|A0A8J1MCT1_XENLA	A0A8J1MCT1	A0A8J1MCT1_XENLA	LOC121400464	366	Xenopus laevis	Pyruvate dehydrogenase E1 component subunit alpha	4:Protein predicted	3.01	0.9661	0.9978	1	0	1	1	0	1	0	0	0	tr|A0A8J1MDU1|A0A8J1MDU1_XENLA, tr|A0A8J1MEM5|A0A8J1MEM5_XENLA, tr|Q66JA7|Q66JA7_XENLA, tr|Q6DEB0|Q6DEB0_XENLA
sp|Q5XH17|SCRN2_XENLA	Q5XH17	SCRN2_XENLA	scrn2	428	Xenopus laevis	Secernin-2	2:Experimental evidence at transcript level	2.8	0.9633	0.9976	1	0	1	1	0	1	0	0	0	tr|A0A1L8EKV8|A0A1L8EKV8_XENLA
tr|Q4VT49|Q4VT49_XENLA	Q4VT49	Q4VT49_XENLA	fancl.L	372	Xenopus laevis	FA complementation group L L homeolog	2:Experimental evidence at transcript level	4.03	0.9631	0.9976	1	1	1	1	1	1	0	0	0
tr|Q52L18|Q52L18_XENLA	Q52L18	Q52L18_XENLA	wdr3.S	942	Xenopus laevis	LOC443590 protein	2:Experimental evidence at transcript level	1.27	0.9621	0.9975	1	1	1	1	1	1	0	0	0
tr|A0A8J1LHY4|A0A8J1LHY4_XENLA	A0A8J1LHY4	A0A8J1LHY4_XENLA	gle1.L	691	Xenopus laevis	mRNA export factor GLE1	3:Protein inferred from homology	2.32	0.9616	0.9974	1	1	1	1	1	1	0	0	0
tr|Q3KQG0|Q3KQG0_XENLA	Q3KQG0	Q3KQG0_XENLA	etfa.L	333	Xenopus laevis	Electron transfer flavoprotein subunit alpha	2:Experimental evidence at transcript level	3	0.9615	0.9974	1	0	1	1	0	1	0	0	0	tr|Q4QR22|Q4QR22_XENLA
sp|Q8QFR2|HIRA_XENLA	Q8QFR2	HIRA_XENLA	hira	1013	Xenopus laevis	Protein HIRA	1:Experimental evidence at protein level	0.89	0.9612	0.9974	1	0	1	1	0	1	0	0	0	tr|A0A1L8HQE8|A0A1L8HQE8_XENLA, tr|A0A8J1L097|A0A8J1L097_XENLA
tr|A0A1L8H1E6|A0A1L8H1E6_XENLA	A0A1L8H1E6	A0A1L8H1E6_XENLA	pcyox1.L	502	Xenopus laevis	prenylcysteine oxidase isoform X1	3:Protein inferred from homology	1.59	0.9611	0.9974	1	1	1	1	1	1	0	0	0
tr|A0A8J1LM83|A0A8J1LM83_XENLA	A0A8J1LM83	A0A8J1LM83_XENLA	hmgb3.S	214	Xenopus laevis	high mobility group box 3 S homeolog isoform X1	4:Protein predicted	4.21	0.9601	0.9973	1	0	1	1	0	1	0	0	0	tr|Q7ZY24|Q7ZY24_XENLA
sp|Q32NS4|ARI1_XENLA	Q32NS4	ARI1_XENLA	arih1	529	Xenopus laevis	E3 ubiquitin-protein ligase arih1	2:Experimental evidence at transcript level	2.27	0.9596	0.9973	1	0	1	1	0	1	0	0	0	tr|A0A1L8GZX7|A0A1L8GZX7_XENLA
tr|A0A1L8HLG3|A0A1L8HLG3_XENLA	A0A1L8HLG3	A0A1L8HLG3_XENLA	spcs3.S	180	Xenopus laevis	Signal peptidase complex subunit 3	3:Protein inferred from homology	7.22	0.9596	0.9973	1	0	1	1	0	1	0	0	0	tr|Q6IP12|Q6IP12_XENLA
tr|Q6GQ78|Q6GQ78_XENLA	Q6GQ78	Q6GQ78_XENLA	isy1.L	284	Xenopus laevis	ISY1 splicing factor homolog L homeolog	2:Experimental evidence at transcript level	9.51	0.9594	0.9973	1	1	1	1	1	1	0	0	0
tr|Q05AV4|Q05AV4_XENLA	Q05AV4	Q05AV4_XENLA	racgap1.2.L	606	Xenopus laevis	LOC445828 protein	2:Experimental evidence at transcript level	2.31	0.9593	0.9973	1	1	1	1	1	1	0	0	0
tr|A0A1L8HPF6|A0A1L8HPF6_XENLA	A0A1L8HPF6	A0A1L8HPF6_XENLA	rabggta.S	565	Xenopus laevis	Geranylgeranyl transferase type-2 subunit alpha	3:Protein inferred from homology	1.95	0.9587	0.9972	1	0	1	1	0	1	0	0	0	tr|A0A1L8HYM5|A0A1L8HYM5_XENLA
sp|Q2TAQ1|ELP1_XENLA	Q2TAQ1	ELP1_XENLA	elp1	1170	Xenopus laevis	Putative elongator complex protein 1	2:Experimental evidence at transcript level	0.85	0.9562	0.9971	1	1	1	1	1	1	0	0	0
tr|A0A8J0UFB0|A0A8J0UFB0_XENLA	A0A8J0UFB0	A0A8J0UFB0_XENLA	ppie.L	301	Xenopus laevis	Peptidyl-prolyl cis-trans isomerase E	3:Protein inferred from homology	2.66	0.9539	0.9969	1	1	1	1	1	1	0	0	0
tr|A0A8J0UFJ4|A0A8J0UFJ4_XENLA	A0A8J0UFJ4	A0A8J0UFJ4_XENLA	pitpnb.2.L	272	Xenopus laevis	phosphatidylinositol transfer protein beta L homeolog isoform X1	4:Protein predicted	2.94	0.9534	0.9969	1	0	1	1	0	1	0	0	0	tr|Q6INB2|Q6INB2_XENLA
sp|Q68EY7|C124A_XENLA	Q68EY7	C124A_XENLA	ccdc124-a	217	Xenopus laevis	Coiled-coil domain-containing protein 124-A	2:Experimental evidence at transcript level	4.61	0.952	0.9968	1	0	1	1	0	1	0	0	0	sp|Q6DD17|C124B_XENLA, tr|A0A1L8HXF1|A0A1L8HXF1_XENLA
sp|Q6PAV8|MACD2_XENLA	Q6PAV8	MACD2_XENLA	macrod2	418	Xenopus laevis	ADP-ribose glycohydrolase MACROD2	2:Experimental evidence at transcript level	2.39	0.9505	0.9967	1	0	1	1	0	1	0	0	0	tr|A0A8J0V8R7|A0A8J0V8R7_XENLA, tr|A0A8J1KV55|A0A8J1KV55_XENLA
tr|A0A1L8F457|A0A1L8F457_XENLA	A0A1L8F457	A0A1L8F457_XENLA	LOC108700309	765	Xenopus laevis	Protein transport protein SEC23	3:Protein inferred from homology	6.41	0.9441	0.9812	4	0	1	4	0	1	0	0	0	tr|A0A1L8FAZ8|A0A1L8FAZ8_XENLA
tr|Q6AX32|Q6AX32_XENLA	Q6AX32	Q6AX32_XENLA	tmed7.L	219	Xenopus laevis	MGC86295 protein	2:Experimental evidence at transcript level	5.48	0.9402	0.9959	1	1	1	1	1	1	0	0	0
tr|Q5XH35|Q5XH35_XENLA	Q5XH35	Q5XH35_XENLA	akt1s1.L	278	Xenopus laevis	LOC495075 protein	2:Experimental evidence at transcript level	3.6	0.9387	0.9958	1	0	1	1	0	1	0	0	0	tr|Q6NRT7|Q6NRT7_XENLA
tr|A0A1L8FUR4|A0A1L8FUR4_XENLA	A0A1L8FUR4	A0A1L8FUR4_XENLA	LOC108718674	173	Xenopus laevis	NADH dehydrogenase [ubiquinone] 1 beta subcomplex subunit 10	3:Protein inferred from homology	6.36	0.9374	0.9957	1	0	1	1	0	1	0	0	0	tr|Q6GNS8|Q6GNS8_XENLA
tr|Q6DCJ8|Q6DCJ8_XENLA	Q6DCJ8	Q6DCJ8_XENLA	prkcd.S	683	Xenopus laevis	Protein kinase C delta type	2:Experimental evidence at transcript level	1.46	0.9355	0.9956	1	0	1	1	0	1	0	0	0	tr|Q7SZH8|Q7SZH8_XENLA
tr|A0A1L8HPP5|A0A1L8HPP5_XENLA	A0A1L8HPP5	A0A1L8HPP5_XENLA	LOC108707038	300	Xenopus laevis	epimerase family protein SDR39U1 isoform X1	4:Protein predicted	2.67	0.935	0.9956	1	1	1	1	1	1	0	0	0
tr|A0A1L8FAQ2|A0A1L8FAQ2_XENLA	A0A1L8FAQ2	A0A1L8FAQ2_XENLA	srp54.L	504	Xenopus laevis	Signal recognition particle 54 kDa protein	3:Protein inferred from homology	2.78	0.9333	0.9954	1	0	1	1	0	1	0	0	0	tr|Q7ZXH4|Q7ZXH4_XENLA
tr|Q5HZS1|Q5HZS1_XENLA	Q5HZS1	Q5HZS1_XENLA	sh3gl2.L	353	Xenopus laevis	LOC496320 protein	2:Experimental evidence at transcript level	2.27	0.9329	0.9954	1	1	1	1	1	1	0	0	0
sp|Q6GLV4|UBX1B_XENLA	Q6GLV4	UBX1B_XENLA	ubxn1-b	290	Xenopus laevis	UBX domain-containing protein 1-B	2:Experimental evidence at transcript level	2.76	0.9314	0.9953	1	0	1	1	0	1	0	0	0	sp|Q6IP50|UBX1A_XENLA
tr|A0A1L8G5I9|A0A1L8G5I9_XENLA	A0A1L8G5I9	A0A1L8G5I9_XENLA	cd2ap.S	733	Xenopus laevis	CD2-associated protein isoform X1	4:Protein predicted	1.5	0.9305	0.9952	1	0	1	1	0	1	0	0	0	tr|A0A8J1KPI2|A0A8J1KPI2_XENLA
tr|A5D8N1|A5D8N1_XENLA	A5D8N1	A5D8N1_XENLA	lsm1.L	133	Xenopus laevis	U6 snRNA-associated Sm-like protein LSm1	2:Experimental evidence at transcript level	5.26	0.9288	0.9951	1	0	1	1	0	1	0	0	0	tr|Q3KPZ8|Q3KPZ8_XENLA
sp|Q6DD52|CHMP5_XENLA	Q6DD52	CHMP5_XENLA	chmp5	219	Xenopus laevis	Charged multivesicular body protein 5	2:Experimental evidence at transcript level	3.2	0.9273	0.995	1	0	1	1	0	1	0	0	0	tr|A0A1L8FXB1|A0A1L8FXB1_XENLA, tr|Q8AVR6|Q8AVR6_XENLA
tr|A0A8J0TD03|A0A8J0TD03_XENLA	A0A8J0TD03	A0A8J0TD03_XENLA	cdk11b.S	833	Xenopus laevis	cyclin-dependent kinase 11B S homeolog isoform X1	3:Protein inferred from homology	0.96	0.9262	0.9949	1	1	1	1	1	1	0	0	0
tr|A0A8J1LTS2|A0A8J1LTS2_XENLA	A0A8J1LTS2	A0A8J1LTS2_XENLA	fbxl18.L	641	Xenopus laevis	F-box/LRR-repeat protein 18 isoform X2	4:Protein predicted	1.56	0.9262	0.9949	1	1	1	1	1	1	0	0	0
tr|Q7ZXF7|Q7ZXF7_XENLA	Q7ZXF7	Q7ZXF7_XENLA	rab1a.S	204	Xenopus laevis	RAB1A, member RAS oncogene family L homeolog	2:Experimental evidence at transcript level	16.67	0.9253	0.9746	3	1	1	3	1	1	0	0	0
tr|A0A1L8ETH9|A0A1L8ETH9_XENLA	A0A1L8ETH9	A0A1L8ETH9_XENLA	rptor.L	1350	Xenopus laevis	regulatory-associated protein of mTOR isoform X2	3:Protein inferred from homology	0.59	0.9189	0.9944	1	0	1	1	0	1	0	0	0	tr|A0A8J0TUI1|A0A8J0TUI1_XENLA
tr|A0A8J1MC02|A0A8J1MC02_XENLA	A0A8J1MC02	A0A8J1MC02_XENLA	dync2h1.L	4309	Xenopus laevis	Cytoplasmic dynein 2 heavy chain 1	3:Protein inferred from homology	0.32	0.9188	0.9944	1	1	1	1	1	1	0	0	0
tr|A0A8J1LKY7|A0A8J1LKY7_XENLA	A0A8J1LKY7	A0A8J1LKY7_XENLA	LOC121397361	3261	Xenopus laevis	titin-like	4:Protein predicted	0.49	0.918	0.9943	1	1	1	1	1	1	0	0	0
sp|Q6IP76|AKT2B_XENLA	Q6IP76	AKT2B_XENLA	akt2-b	485	Xenopus laevis	RAC-beta serine/threonine-protein kinase B	2:Experimental evidence at transcript level	3.51	0.916	0.9942	1	0	1	1	0	1	0	0	0	sp|Q7ZX15|AKT2A_XENLA, tr|A0A1L8F3W9|A0A1L8F3W9_XENLA
tr|Q641S0|Q641S0_XENLA	Q641S0	Q641S0_XENLA	ndufa4.S	82	Xenopus laevis	LOC494634 protein	2:Experimental evidence at transcript level	10.98	0.913	0.9939	1	1	1	1	1	1	0	0	0
tr|A0A1L8HIL8|A0A1L8HIL8_XENLA	A0A1L8HIL8	A0A1L8HIL8_XENLA	pfdn5.L	152	Xenopus laevis	prefoldin subunit 5	3:Protein inferred from homology	4.61	0.9119	0.9938	1	1	1	1	1	1	0	0	0
contam_sp|P20930|FILA_HUMAN	P20930	FILA_HUMAN	FLG	4061	Homo sapiens	Filaggrin	1:Experimental evidence at protein level	3.55	0.9115	0.9938	1	1	1	1	1	1	0	0	0
tr|Q4QR01|Q4QR01_XENLA	Q4QR01	Q4QR01_XENLA	wdr18.S	428	Xenopus laevis	WD repeat-containing protein 18	2:Experimental evidence at transcript level	2.57	0.9107	0.9938	1	1	1	1	1	1	0	0	0
tr|A0A1L8GTX6|A0A1L8GTX6_XENLA	A0A1L8GTX6	A0A1L8GTX6_XENLA	tprkb.S	175	Xenopus laevis	uncharacterized protein LOC379309 isoform X1	3:Protein inferred from homology	4	0.9092	0.9936	1	0	1	1	0	1	0	0	0	tr|A0A8J1MH63|A0A8J1MH63_XENLA
sp|Q6DDM4|API5A_XENLA	Q6DDM4	API5A_XENLA	api5-a	524	Xenopus laevis	Apoptosis inhibitor 5-A	2:Experimental evidence at transcript level	1.53	0.9063	0.9934	1	0	1	1	0	1	0	0	0	sp|Q7ZY79|API5B_XENLA
sp|P13007|D7_XENLA	P13007	D7_XENLA	d7	278	Xenopus laevis	Protein D7	2:Experimental evidence at transcript level	3.6	0.8943	0.9925	1	1	1	1	1	1	0	0	0
tr|A0A8J1MLR4|A0A8J1MLR4_XENLA	A0A8J1MLR4	A0A8J1MLR4_XENLA	tjp1.S	1847	Xenopus laevis	tight junction protein ZO-1 isoform X1	4:Protein predicted	0.43	0.8943	0.9925	1	0	1	1	0	1	0	0	0	tr|A0A8J1MR69|A0A8J1MR69_XENLA
tr|A0A1L8FSP8|A0A1L8FSP8_XENLA	A0A1L8FSP8	A0A1L8FSP8_XENLA	impa2.S	315	Xenopus laevis	Inositol-1-monophosphatase	3:Protein inferred from homology	3.49	0.8908	0.9922	1	0	1	1	0	1	0	0	0	tr|A9ULZ0|A9ULZ0_XENLA
sp|Q6GMB0|DCC1_XENLA	Q6GMB0	DCC1_XENLA	dscc1	390	Xenopus laevis	Sister chromatid cohesion protein DCC1	2:Experimental evidence at transcript level	1.79	0.8904	0.9922	1	1	1	1	1	1	0	0	0
tr|A0A1L8GYM9|A0A1L8GYM9_XENLA	A0A1L8GYM9	A0A1L8GYM9_XENLA	tbc1d15.L	667	Xenopus laevis	TBC1 domain family member 15	4:Protein predicted	2.7	0.8875	0.9919	1	1	1	1	1	1	0	0	0
tr|A0A8J0UCS9|A0A8J0UCS9_XENLA	A0A8J0UCS9	A0A8J0UCS9_XENLA	srsf1.L	317	Xenopus laevis	Splicing factor, arginine/serine-rich 1	3:Protein inferred from homology	3.47	0.8839	0.9916	1	0	1	1	0	1	0	0	0	tr|A0A8J1MGK2|A0A8J1MGK2_XENLA
sp|Q4V7Y7|KTNB1_XENLA	Q4V7Y7	KTNB1_XENLA	katnb1	655	Xenopus laevis	Katanin p80 WD40 repeat-containing subunit B1	1:Experimental evidence at protein level	8.4	0.8817	0.9584	5	0	1	5	0	1	0	0	0	tr|A0A1L8GLG1|A0A1L8GLG1_XENLA
sp|Q6DJM6|INT12_XENLA	Q6DJM6	INT12_XENLA	ints12	464	Xenopus laevis	Integrator complex subunit 12	2:Experimental evidence at transcript level	2.16	0.8767	0.9911	1	0	1	1	0	1	0	0	0	tr|A0A8J0USR6|A0A8J0USR6_XENLA, tr|A0A8J1LP85|A0A8J1LP85_XENLA
tr|A0A8J1LKE9|A0A8J1LKE9_XENLA	A0A8J1LKE9	A0A8J1LKE9_XENLA	snx12.S	193	Xenopus laevis	sorting nexin 12 S homeolog isoform X1	4:Protein predicted	3.63	0.8733	0.9908	1	0	1	1	0	1	0	0	0	tr|Q6DDK9|Q6DDK9_XENLA, tr|Q6GPZ0|Q6GPZ0_XENLA, tr|Q6PA44|Q6PA44_XENLA
tr|Q7ZXQ4|Q7ZXQ4_XENLA	Q7ZXQ4	Q7ZXQ4_XENLA	capn1.L	713	Xenopus laevis	Calpain-1 catalytic subunit	2:Experimental evidence at transcript level	1.12	0.8733	0.9908	1	1	1	1	1	1	0	0	0
tr|A0A1L8HW57|A0A1L8HW57_XENLA	A0A1L8HW57	A0A1L8HW57_XENLA	LOC108712074	1174	Xenopus laevis	DNA-directed RNA polymerase subunit beta	3:Protein inferred from homology	0.68	0.871	0.9906	1	0	1	1	0	1	0	0	0	tr|A0A8J0TUS0|A0A8J0TUS0_XENLA
tr|A0A1L8ELX8|A0A1L8ELX8_XENLA	A0A1L8ELX8	A0A1L8ELX8_XENLA	prpf6.S	972	Xenopus laevis	pre-mRNA-processing factor 6	4:Protein predicted	0.93	0.8702	0.9905	1	0	1	1	0	1	0	0	0	tr|A0A1L8ETB0|A0A1L8ETB0_XENLA
tr|A0A1L8HD03|A0A1L8HD03_XENLA	A0A1L8HD03	A0A1L8HD03_XENLA	shpk.L	466	Xenopus laevis	uncharacterized protein LOC734825 isoform X1	4:Protein predicted	2.15	0.869	0.9904	1	0	1	1	0	1	0	0	0	tr|Q0IH30|Q0IH30_XENLA
tr|A0A8J0T6X7|A0A8J0T6X7_XENLA	A0A8J0T6X7	A0A8J0T6X7_XENLA	letm1.L	762	Xenopus laevis	Mitochondrial proton/calcium exchanger protein	3:Protein inferred from homology	1.71	0.867	0.9903	1	0	1	1	0	1	0	0	0	tr|A0A8J0TZQ4|A0A8J0TZQ4_XENLA
tr|Q8AVY2|Q8AVY2_XENLA	Q8AVY2	Q8AVY2_XENLA	rrm2b.S	386	Xenopus laevis	MGC52676 protein	2:Experimental evidence at transcript level	5.96	0.8633	0.99	1	1	1	1	1	1	0	0	0
sp|Q6DJE4|CPSF5_XENLA	Q6DJE4	CPSF5_XENLA	nudt21	227	Xenopus laevis	Cleavage and polyadenylation specificity factor subunit 5	2:Experimental evidence at transcript level	3.08	0.8544	0.9892	1	1	1	1	1	1	0	0	0
sp|A1DPK7|ARC3A_XENLA	A1DPK7	ARC3A_XENLA	arpc3-a	178	Xenopus laevis	Actin-related protein 2/3 complex subunit 3-A	1:Experimental evidence at protein level	3.93	0.8496	0.9888	1	0	1	1	0	1	0	0	0	sp|Q7T0U5|ARC3B_XENLA, tr|A0A1L8HQQ6|A0A1L8HQQ6_XENLA, tr|A0A8J1KJ75|A0A8J1KJ75_XENLA
sp|Q6NTY8|CE41A_XENLA	Q6NTY8	CE41A_XENLA	cep41-a	365	Xenopus laevis	Centrosomal protein of 41 kDa A	2:Experimental evidence at transcript level	3.56	0.8437	0.9883	1	1	1	1	1	1	0	0	0
tr|A0A1L8HNQ2|A0A1L8HNQ2_XENLA	A0A1L8HNQ2	A0A1L8HNQ2_XENLA	cdc34.S	237	Xenopus laevis	ubiquitin-conjugating enzyme E2 R1	3:Protein inferred from homology	2.95	0.8408	0.988	1	0	1	1	0	1	0	0	0	tr|Q7SZU1|Q7SZU1_XENLA, tr|Q7ZX78|Q7ZX78_XENLA
tr|A0A1L8HRB0|A0A1L8HRB0_XENLA	A0A1L8HRB0	A0A1L8HRB0_XENLA	gtf2h2.S	395	Xenopus laevis	General transcription factor IIH subunit	3:Protein inferred from homology	2.78	0.8335	0.9874	1	1	1	1	1	1	0	0	0
tr|A0A8J0U3G6|A0A8J0U3G6_XENLA	A0A8J0U3G6	A0A8J0U3G6_XENLA	senp3.S	459	Xenopus laevis	sentrin-specific protease 3 isoform X1	3:Protein inferred from homology	1.96	0.8321	0.9872	1	0	1	1	0	1	0	0	0	tr|Q5XG28|Q5XG28_XENLA
sp|Q91857|TAF6_XENLA	Q91857	TAF6_XENLA	taf6	618	Xenopus laevis	Transcription initiation factor TFIID subunit 6	2:Experimental evidence at transcript level	1.29	0.8268	0.9867	1	0	1	1	0	1	0	0	0	tr|A0A8J1MIM7|A0A8J1MIM7_XENLA
tr|A0A8J1KNZ3|A0A8J1KNZ3_XENLA	A0A8J1KNZ3	A0A8J1KNZ3_XENLA	ddx43.L	664	Xenopus laevis	RNA helicase	3:Protein inferred from homology	1.36	0.8182	0.986	1	1	1	1	1	1	0	0	0
tr|A0A1L8F3Z6|A0A1L8F3Z6_XENLA	A0A1L8F3Z6	A0A1L8F3Z6_XENLA	hnrnpl.S	538	Xenopus laevis	heterogeneous nuclear ribonucleoprotein L	4:Protein predicted	1.3	0.8046	0.9847	1	0	1	1	0	1	0	0	0	tr|A0A1L8F917|A0A1L8F917_XENLA
tr|A0A8J1MGV6|A0A8J1MGV6_XENLA	A0A8J1MGV6	A0A8J1MGV6_XENLA	cltb.L	223	Xenopus laevis	Clathrin light chain	3:Protein inferred from homology	3.14	0.8043	0.9846	1	0	1	1	0	1	0	0	0	tr|A0A8J1MQ88|A0A8J1MQ88_XENLA
tr|Q6GPQ2|Q6GPQ2_XENLA	Q6GPQ2	Q6GPQ2_XENLA	hsph1.L	854	Xenopus laevis	Heat shock protein 105 kDa	2:Experimental evidence at transcript level	3.75	0.8026	0.9845	2	1	1	2	1	1	0	0	0
tr|A0A1L8GIV9|A0A1L8GIV9_XENLA	A0A1L8GIV9	A0A1L8GIV9_XENLA	rdm1.L	317	Xenopus laevis	RAD52 motif-containing protein 1 isoform X1	4:Protein predicted	3.15	0.7967	0.9839	1	1	1	1	1	1	0	0	0
tr|A0A8J1LSI8|A0A8J1LSI8_XENLA	A0A8J1LSI8	A0A8J1LSI8_XENLA	thoc6.L	333	Xenopus laevis	THO complex 6 L homeolog isoform X1	3:Protein inferred from homology	3.6	0.7894	0.9832	1	1	1	1	1	1	0	0	0
sp|Q6GPY0|TI13A_XENLA	Q6GPY0	TI13A_XENLA	timm13-a	96	Xenopus laevis	Mitochondrial import inner membrane translocase subunit Tim13-A	3:Protein inferred from homology	15.62	0.7854	0.9828	1	0	1	1	0	1	0	0	0	sp|Q8AVK1|TI13B_XENLA
tr|A0A8J1MTI0|A0A8J1MTI0_XENLA	A0A8J1MTI0	A0A8J1MTI0_XENLA	LOC108713258	1046	Xenopus laevis	transcription elongation regulator 1 isoform X1	4:Protein predicted	0.76	0.78	0.9822	1	0	1	1	0	1	0	0	0	tr|Q2NME8|Q2NME8_XENLA
tr|Q6DFC3|Q6DFC3_XENLA	Q6DFC3	Q6DFC3_XENLA	cstf1.L	431	Xenopus laevis	Cleavage stimulation factor 50 kDa subunit	2:Experimental evidence at transcript level	2.78	0.7789	0.9821	1	0	1	1	0	1	0	0	0	tr|Q7ZYG2|Q7ZYG2_XENLA
tr|P79935|P79935_XENLA	P79935	P79935_XENLA	mad2l1.S	203	Xenopus laevis	Mad2l1 protein	2:Experimental evidence at transcript level	3.45	0.778	0.982	1	0	1	1	0	1	0	0	0	tr|Q6NU84|Q6NU84_XENLA
sp|Q6IRM9|ZWILC_XENLA	Q6IRM9	ZWILC_XENLA	zwilch	597	Xenopus laevis	Protein zwilch homolog	2:Experimental evidence at transcript level	1.84	0.7776	0.982	1	1	1	1	1	1	0	0	0
sp|Q32N70|YKT6B_XENLA	Q32N70	YKT6B_XENLA	ykt6-b	198	Xenopus laevis	Synaptobrevin homolog YKT6-B	2:Experimental evidence at transcript level	4.04	0.7484	0.9789	1	0	1	1	0	1	0	0	0	sp|Q6DDU7|YKT6A_XENLA, tr|A0A1L8H1T5|A0A1L8H1T5_XENLA
tr|A0A8J1KKV6|A0A8J1KKV6_XENLA	A0A8J1KKV6	A0A8J1KKV6_XENLA	ppp1r2.L	198	Xenopus laevis	protein phosphatase 1 regulatory inhibitor subunit 2 L homeolog isoform X1	3:Protein inferred from homology	5.05	0.7476	0.9788	1	1	1	1	1	1	0	0	0
sp|Q6NRQ7|SSU72_XENLA	Q6NRQ7	SSU72_XENLA	ssu72	194	Xenopus laevis	RNA polymerase II subunit A C-terminal domain phosphatase SSU72	2:Experimental evidence at transcript level	4.64	0.7402	0.978	1	1	1	1	1	1	0	0	0
sp|A6H8J1|PRRCA_XENLA	A6H8J1	PRRCA_XENLA	prrc1-a	442	Xenopus laevis	Protein PRRC1-A	2:Experimental evidence at transcript level	2.04	0.7272	0.9765	1	0	1	1	0	1	0	0	0	sp|Q08B53|PRRCB_XENLA, tr|A0A8J0TMP2|A0A8J0TMP2_XENLA, tr|A0A8J0UH94|A0A8J0UH94_XENLA
tr|A0A1L8I1Z7|A0A1L8I1Z7_XENLA	A0A1L8I1Z7	A0A1L8I1Z7_XENLA	hexb.L	553	Xenopus laevis	Beta-hexosaminidase	3:Protein inferred from homology	1.45	0.7234	0.9761	1	0	1	1	0	1	0	0	0	tr|A0A8J1M557|A0A8J1M557_XENLA
sp|Q5EAX4|SMO1B_XENLA	Q5EAX4	SMO1B_XENLA	sumo1-b	102	Xenopus laevis	Small ubiquitin-related modifier 1-B	3:Protein inferred from homology	7.84	0.7211	0.9758	1	0	1	1	0	1	0	0	0	tr|A0A8J0TSU6|A0A8J0TSU6_XENLA
tr|A0A1L8HGQ6|A0A1L8HGQ6_XENLA	A0A1L8HGQ6	A0A1L8HGQ6_XENLA	LOC108708403	1405	Xenopus laevis	TRAF2 and NCK-interacting protein kinase isoform X1	4:Protein predicted	0.5	0.7058	0.974	1	0	1	1	0	1	0	0	0	tr|A0A8J0TIM7|A0A8J0TIM7_XENLA, tr|A0A8J0TQL9|A0A8J0TQL9_XENLA, tr|A0A8J0UL41|A0A8J0UL41_XENLA, tr|A0A8J1KPM6|A0A8J1KPM6_XENLA, tr|A0A8J1KVM4|A0A8J1KVM4_XENLA, tr|A0A8J1MJ31|A0A8J1MJ31_XENLA, tr|A0A8J1MU68|A0A8J1MU68_XENLA
sp|Q6NU60|LMD1B_XENLA	Q6NU60	LMD1B_XENLA	naa38-b	111	Xenopus laevis	N-alpha-acetyltransferase 38-B, NatC auxiliary subunit	3:Protein inferred from homology	11.71	0.7046	0.9738	1	0	1	1	0	1	0	0	0	tr|A0A8J0U1P5|A0A8J0U1P5_XENLA
tr|A0A1L8FAV0|A0A1L8FAV0_XENLA	A0A1L8FAV0	A0A1L8FAV0_XENLA	hectd1.L	2578	Xenopus laevis	E3 ubiquitin-protein ligase	3:Protein inferred from homology	0.66	0.7019	0.9735	1	0	1	1	0	1	0	0	0	tr|A0A8J0TNT1|A0A8J0TNT1_XENLA
sp|Q5HZL4|PAF15_XENLA	Q5HZL4	PAF15_XENLA	pclaf	123	Xenopus laevis	PCNA-associated factor	2:Experimental evidence at transcript level	12.2	0.6985	0.9731	1	1	1	1	1	1	0	0	0
tr|A0A1L8GTY5|A0A1L8GTY5_XENLA	A0A1L8GTY5	A0A1L8GTY5_XENLA	dnajc2.S	620	Xenopus laevis	DnaJ homolog subfamily C member 2	4:Protein predicted	1.13	0.694	0.9725	1	0	1	1	0	1	0	0	0	tr|A0A8J0URD6|A0A8J0URD6_XENLA
tr|A0A8J0U3D0|A0A8J0U3D0_XENLA	A0A8J0U3D0	A0A8J0U3D0_XENLA	LOC108703544	547	Xenopus laevis	uncharacterized protein LOC108703544	3:Protein inferred from homology	1.46	0.6882	0.9718	1	0	1	1	0	1	0	0	0	tr|A0A8J0UTP3|A0A8J0UTP3_XENLA
sp|Q8AWF5|NDC80_XENLA	Q8AWF5	NDC80_XENLA	ndc80	638	Xenopus laevis	Kinetochore protein NDC80 homolog	1:Experimental evidence at protein level	1.41	0.6864	0.9716	1	0	1	1	0	1	0	0	0	tr|A0A1L8HBZ0|A0A1L8HBZ0_XENLA
tr|A0A8J1LJ09|A0A8J1LJ09_XENLA	A0A8J1LJ09	A0A8J1LJ09_XENLA	vps39.L	879	Xenopus laevis	vam6/Vps39-like protein	4:Protein predicted	0.91	0.6738	0.9699	1	1	1	1	1	1	0	0	0
tr|B1WBA5|B1WBA5_XENLA	B1WBA5	B1WBA5_XENLA	dnmt1.S	1492	Xenopus laevis	DNA (cytosine-5)-methyltransferase	2:Experimental evidence at transcript level	0.47	0.6514	0.9668	1	0	1	1	0	1	0	0	0	tr|P79922|P79922_XENLA
sp|Q9I9A7|CDT1_XENLA	Q9I9A7	CDT1_XENLA	cdt1	617	Xenopus laevis	DNA replication factor Cdt1	1:Experimental evidence at protein level	1.13	0.6496	0.9666	1	0	1	1	0	1	0	0	0	tr|A0A8J0V1Q8|A0A8J0V1Q8_XENLA
tr|Q3KQ40|Q3KQ40_XENLA	Q3KQ40	Q3KQ40_XENLA	sf3a2.L	405	Xenopus laevis	LOC100101277 protein	2:Experimental evidence at transcript level	4.94	0.6382	0.9649	1	0	1	1	0	1	0	0	0	tr|Q8AVV0|Q8AVV0_XENLA
tr|Q4V7J3|Q4V7J3_XENLA	Q4V7J3	Q4V7J3_XENLA	XB5727280.S	245	Xenopus laevis	LOC494706 protein	2:Experimental evidence at transcript level	13.88	0.6361	0.9646	2	1	1	2	1	1	0	0	0
tr|A0A8J0U6E3|A0A8J0U6E3_XENLA	A0A8J0U6E3	A0A8J0U6E3_XENLA	robo4.S	1166	Xenopus laevis	roundabout homolog 4 isoform X1	4:Protein predicted	0.6	0.6336	0.9643	1	0	1	1	0	1	0	0	0	tr|A0A8J1L6F2|A0A8J1L6F2_XENLA
tr|Q7T0Y5|Q7T0Y5_XENLA	Q7T0Y5	Q7T0Y5_XENLA	acads.L	409	Xenopus laevis	Acads protein	2:Experimental evidence at transcript level	1.71	0.6251	0.963	1	1	1	1	1	1	0	0	0
tr|A0A8J1MPU1|A0A8J1MPU1_XENLA	A0A8J1MPU1	A0A8J1MPU1_XENLA	sin3a.S	1316	Xenopus laevis	SIN3 transcription regulator family member A S homeolog isoform X1	4:Protein predicted	0.76	0.6204	0.9623	1	1	1	1	1	1	0	0	0
tr|Q7ZY37|Q7ZY37_XENLA	Q7ZY37	Q7ZY37_XENLA	aco1.L	891	Xenopus laevis	Cytoplasmic aconitate hydratase	2:Experimental evidence at transcript level	1.12	0.6196	0.9621	1	1	1	1	1	1	0	0	0
tr|A0A1L8HJ34|A0A1L8HJ34_XENLA	A0A1L8HJ34	A0A1L8HJ34_XENLA	micu2.L	438	Xenopus laevis	calcium uptake protein 2, mitochondrial	4:Protein predicted	2.51	0.6032	0.9595	1	0	1	1	0	1	0	0	0	tr|Q4V7I0|Q4V7I0_XENLA
tr|A0A1L8GDE1|A0A1L8GDE1_XENLA	A0A1L8GDE1	A0A1L8GDE1_XENLA	LOC108715154	123	Xenopus laevis	Multifunctional methyltransferase subunit TRM112-like protein	3:Protein inferred from homology	5.69	0.5974	0.9586	1	1	1	1	1	1	0	0	0
sp|Q6DD06|ZC3HF_XENLA	Q6DD06	ZC3HF_XENLA	zc3h15	426	Xenopus laevis	Zinc finger CCCH domain-containing protein 15	2:Experimental evidence at transcript level	2.35	0.5867	0.9568	1	0	1	1	0	1	0	0	0	tr|A0A8J1LWX6|A0A8J1LWX6_XENLA
sp|Q08B63|LOXL2_XENLA	Q08B63	LOXL2_XENLA	loxl2	765	Xenopus laevis	Lysyl oxidase homolog 2	2:Experimental evidence at transcript level	2.88	0.5854	0.9566	1	1	1	1	1	1	0	0	0
sp|Q6P9I7|SMC6_XENLA	Q6P9I7	SMC6_XENLA	smc6	1128	Xenopus laevis	Structural maintenance of chromosomes protein 6	2:Experimental evidence at transcript level	1.06	0.5828	0.9561	1	1	1	1	1	1	0	0	0
tr|A0A8J1KMG7|A0A8J1KMG7_XENLA	A0A8J1KMG7	A0A8J1KMG7_XENLA	cdc42bpa.L	1878	Xenopus laevis	non-specific serine/threonine protein kinase	3:Protein inferred from homology	0.48	0	0.9969	1	0	1	1	0	1	0	0	0	tr|A0A8J1KS78|A0A8J1KS78_XENLA
