# Supplementary material for: γ-TuRC asymmetry induces local protofilament mismatch at the RanGTP-stimulated microtubule minus end
Source: EMBO J. 2024 Apr 10;43(10):7. doi: 10.1038/s44318-024-00087-4 (PMC11099078; doi:10.1038/s44318-024-00087-4)
Supplement: Supplementary file 9 — Figure Source Data Expanded View and Appendix [file 44318_2024_87_MOESM9_ESM.zip › EVFigure1/D/SourceData_FigureEV1D.xlsx]

## Sheet: Tabelle1
x-coordinate in reciprocal space	x-coordinate equivalent in real space	γ-TuRC-focused refinement	microtubule-dominated refinement
0.001001	999.001	1	1
0.00194923	513.023	0.999798	0.999452
0.00389845	256.512	0.998253	0.998531
0.00584768	171.008	0.99601	0.999348
0.00779691	128.256	0.993593	0.997647
0.00974613	102.605	0.9926	0.998405
0.0116954	85.5037	0.98643	0.992754
0.0136446	73.2891	0.984183	0.994743
0.0155938	64.1281	0.974769	0.98858
0.017543	57.0028	0.979479	0.990019
0.0194923	51.3023	0.979523	0.991466
0.0214415	46.6385	0.962383	0.980673
0.0233907	42.752	0.919778	0.932697
0.0253399	39.4635	0.922617	0.943096
0.0272892	36.6445	0.895453	0.849285
0.0292384	34.2016	0.870453	0.789479
0.0311876	32.064	0.804603	0.590365
0.0331369	30.1778	0.699728	0.531265
0.0350861	28.5013	0.602881	0.410871
0.0370353	27.0013	0.548413	0.385012
0.0389845	25.6512	0.552021	0.326884
0.0409338	24.4297	0.502843	0.304792
0.042883	23.3193	0.376552	0.276561
0.0448322	22.3054	0.266094	0.116099
0.0467814	21.376	0.232408	0.0369153
0.0487307	20.5209	0.216197	0.0645122
0.0506799	19.7317	0.184491	0.108142
0.0526291	19.0009	0.174037	0.114291
0.0545783	18.3223	0.213931	0.0381196
0.0565276	17.6905	0.223537	0.0455476
0.0584768	17.1008	0.143979	-0.0114317
0.060426	16.5492	0.132885	-0.0162256
0.0623753	16.032	0.115703	0.0190398
0.0643245	15.5462	0.132918	0.0590353
0.0662737	15.0889	0.0905644	0.0179568
0.0682229	14.6578	0.0853769	0.0375525
0.0701722	14.2507	0.0749156	0.0137568
0.0721214	13.8655	0.038039	0.00219293
0.0740706	13.5006	0.0705719	0.00307319
0.0760198	13.1545	0.0594297	0.0399494
0.0779691	12.8256	0.0701461	0.0348831
0.0799183	12.5128	0.0507217	0.0282386
0.0818675	12.2149	0.0642908	0.0101289
0.0838167	11.9308	0.0745908	0.0147564
0.085766	11.6596	0.0948934	0.0214093
0.0877152	11.4005	0.120783	-0.0105156
0.0896644	11.1527	0.119749	-0.00964301
0.0916137	10.9154	0.109725	0.000706141
0.0935629	10.688	0.0967495	0.0357471
0.0955121	10.4699	0.0570666	0.00427614
0.0974613	10.2605	0.0383457	0.000981344
0.0994106	10.0593	0.027469	0.0305264
0.10136	9.86582	0.0457632	0.0455859
0.103309	9.6797	0.0292085	0.0118383
0.105258	9.50047	0.0147345	-0.0131672
0.107207	9.32775	0.0166198	-0.0433263
0.109157	9.16112	0.0190547	-0.0146141
0.111106	9.00041	0.0119757	-0.0224312
0.113055	8.84525	0.0318759	0.0143287
0.115004	8.69535	0.0277201	0.00687437
0.116954	8.55037	0.00166114	0.00831135
0.118903	8.41022	-0.0115042	0.017545
0.120852	8.27458	0.0116705	0.0205277
0.122801	8.14326	0.00357575	0.0295879
0.124751	8.01597	-0.00195889	-0.00876586
0.1267	7.89266	0.00119381	-0.000811046
0.128649	7.77309	-0.00481782	0.000654057
0.130598	7.65709	0.000882751	0.00732364
0.132547	7.54449	0.0131368	0.00155792
0.134497	7.43511	-0.000216813	0.0101635
0.136446	7.32891	0.0165524	0.00318108
0.138395	7.22569	0.0148513	0.00303447
0.140344	7.12535	0.0134969	-0.0116078
0.142294	7.0277	0.00603585	-0.0198585
0.144243	6.93275	0.0042018	-0.0103269
0.146192	6.84032	0.00254319	0.0246792
0.148141	6.75033	-0.0111713	0.0037886
0.15009	6.66267	-0.000553969	-0.00293388
0.15204	6.57722	-0.00181318	0.00744535
0.153989	6.49397	-0.00335918	0.0155223
0.155938	6.41281	-0.00172291	0.0101523
0.157887	6.33364	0.000235457	0.00218663
0.159837	6.25637	-0.00527248	-0.0103489
0.161786	6.181	0.00550117	0.00112148
0.163735	6.10743	-0.01821	0.0118731
0.165684	6.03559	-0.0362601	0.0122845
0.167633	5.96541	-0.00306876	0.00906013
0.169583	5.89682	-0.00749665	0.000913128
0.171532	5.82982	-0.00158143	0.00407963
0.173481	5.76432	-0.00100019	0.00734404
0.17543	5.70028	0.00037156	0.0175431
0.17738	5.63761	-0.00655538	0.0044084
0.179329	5.57634	0.0154671	0.000454425
0.181278	5.51639	0.0188874	-0.0110897
0.183227	5.45771	-0.0036416	-0.00407171
0.185177	5.40024	-0.015852	-0.0193378
0.187126	5.34399	-0.0124737	-0.00797383
0.189075	5.28891	-0.00978217	0.00207959
0.191024	5.23494	-0.0101163	0.00816712
0.192973	5.18207	-0.0245244	0.00859175
0.194923	5.13023	-0.00351886	-0.00352218
0.196872	5.07944	-0.00627838	-0.00202928
0.198821	5.02965	-0.00436432	-0.0100004
0.20077	4.98082	-0.0103292	0.0132395
0.20272	4.93291	-0.00119174	0.0116663
0.204669	4.88594	-0.00663537	0.0229783
0.206618	4.83985	0.0047442	0.0126721
0.208567	4.79462	0.00786483	0.014184
0.210516	4.75023	0.00707145	0.0134286
0.212466	4.70664	0.00171773	0.0088624
0.214415	4.66385	0.00264001	0.0162089
0.216364	4.62184	-0.0160686	0.0264657
0.218313	4.58058	-0.00387038	0.0166609
0.220263	4.54003	-0.00998449	0.0121388
0.222212	4.50021	0.00704526	0.00474337
0.224161	4.46108	0.00723906	0.0221094
0.22611	4.42263	0.0060249	0.0117125
0.22806	4.38481	-0.000254245	0.00947727
0.230009	4.34766	-0.000108541	0.00714037
0.231958	4.31113	0.00599695	0.00596238
0.233907	4.2752	0.0126486	0.0123306
0.235856	4.23988	0.00203982	0.00109974
0.237806	4.20511	0.00185831	0.00854205
0.239755	4.17092	-0.0081274	0.00543791
0.241704	4.13729	-0.00347075	0.00707573
0.243653	4.1042	0.00557771	0.0123384
0.245603	4.07161	0.00527162	0.0198435
0.247552	4.03956	0.00706645	0.020444
0.249501	4.008	0.00331856	0.00611301
