# Supplementary material for: γ-TuRC asymmetry induces local protofilament mismatch at the RanGTP-stimulated microtubule minus end
Source: EMBO J. 2024 Apr 10;43(10):7. doi: 10.1038/s44318-024-00087-4 (PMC11099078; doi:10.1038/s44318-024-00087-4)
Supplement: Supplementary file 9 — Figure Source Data Expanded View and Appendix [file 44318_2024_87_MOESM9_ESM.zip › EVFigure3/G/SourceData_FigureEV3G.xlsx]

## Sheet: Tabelle1
13 protofilament microtubule lattice				γ-TuRC-capped microtubule minus end, DTX-stabilised particles only				γ-TuRC-capped microtubule minus end, Paclitaxel-stabilised particles only
protofilament at spoke	x-coordinate (Ångström)	y-coordinate (Ångström)		protofilament at spoke	x-coordinate (Ångström)	y-coordinate (Ångström)		protofilament at spoke	x-coordinate (Ångström)	y-coordinate (Ångström)
2	-90.63	64.54		2	-103.51	55.9		2	-94.69	59.55
3	-50.22	99.76		3	-53.53	93.79		3	-49.32	97.08
4	2.04	112.16		4	12.05	110.2		4	5.16	107.38
5	53.08	97.95		5	57.65	91.11		5	56.23	92.69
6	92.71	61.72		6	93.34	60.76		6	90.83	59.06
7	110.98	11.14		7	113.65	9.36		7	110.88	11.54
8	104.2	-41.17		8	104.55	-46.17		8	102.86	-41.71
9	72.99	-84.85		9	72.25	-91.79		9	71.17	-87.87
10	24.95	-109.07		10	22.85	-115.46		10	20.16	-111.11
11	-28.52	-108.07		11	-32.44	-118.99		11	-30.07	-113.7
12	-75.59	-82.31		12	-74.19	-100.04		12	-73.58	-97.09
13	-105.36	-37.51		13	-108.34	-57.51		13	-104.64	-56.9
14	-110.81	15.64		14	-121.04	-5.31		14	-114.94	-4.74
