# Supplementary material for: γ-TuRC asymmetry induces local protofilament mismatch at the RanGTP-stimulated microtubule minus end
Source: EMBO J. 2024 Apr 10;43(10):7. doi: 10.1038/s44318-024-00087-4 (PMC11099078; doi:10.1038/s44318-024-00087-4)
Supplement: Supplementary file 9 — Figure Source Data Expanded View and Appendix [file 44318_2024_87_MOESM9_ESM.zip › EVFigure3/C/SourceData_FigureEV3C.xlsx]

## Sheet: Tabelle1
spoke	helical pitch difference to closed conformation from open conformation (Ångström)	helical pitch difference to closed conformation from partially closed conformation, DTX particles only (Ångström)	helical pitch difference to closed conformation from partially closed conformation, Paclitaxel particles only (Ångström)
1	-5.89	-7.89	-8.4
2	-3.79	-2.68	-2.86
3	-2.97	-3.3	-4.42
4	0	-0.6	-1.25
5	-1.03	-2.27	-1.21
6	0.88	0.52	1.53
7	0.97	0.43	0.41
8	0.81	2.12	1.28
9	4.13	7.09	6.96
10	6.12	5.28	6.16
11	21.67	17.5	17.77
12	21.84	21.41	21.02
13	15.29	18.22	15.76
14	8.8	12.78	10.77
open conformation					partially closed conformation, only DTX particles					partially closed conformation, only Paclitaxel particles					closed conformation
spoke	x	y	z		spoke	x	y	z		spoke	x	y	z		spoke	x	y	z
1	-1.3	-111.92	-9.51		1	-3.11	-106.89	-7.51		1	-2.12	-107.16	-7		1	-1.94	-109.96	-15.4
2	-48.17	-98.78	-1.87		2	-49.38	-94.5	-2.98		2	-49.45	-94.52	-2.8		2	-52.62	-97.66	-5.66
3	-92.15	-65.26	7.86		3	-91.7	-61.02	8.19		3	-92.23	-63.68	9.31		3	-91.49	-62.49	4.89
4	-110.5	-19.5	13.6		4	-108.91	-15.33	14.2		4	-109.36	-14.27	14.85		4	-110.14	-13.69	13.6
5	-105.78	33.95	24.13		5	-104	36.92	25.37		5	-104.13	36.72	24.31		5	-103.28	38.47	23.1
6	-79.12	74.74	30.03		6	-78.87	76.17	30.39		6	-78.65	75.88	29.38		6	-73.69	81.8	30.91
7	-33.96	104.17	38.82		7	-35.17	103.65	39.36		7	-34.01	102.9	39.38		7	-26.81	106	39.79
8	14.39	103.86	46.62		8	14.17	103.73	45.31		8	14.5	102.85	46.15		8	25.65	106.39	47.43
9	68.33	84.75	52.65		9	64.29	85.82	49.69		9	64.36	85.75	49.82		9	72.18	81.71	56.78
10	101.64	43.12	59.11		10	96.18	43.33	59.95		10	95.73	41.87	59.07		10	102.34	38.96	65.23
11	128.12	-7.13	53.92		11	113.18	-6.64	58.09		11	113.72	-7.6	57.82		11	108.55	-13.09	75.59
12	119.46	-56.81	63.25		12	105.15	-58.52	63.68		12	104.7	-58.31	64.07		12	90.53	-62	85.09
13	87.43	-96.33	81		13	73.14	-98.14	78.07		13	72.1	-99.29	80.53		13	51.24	-96.52	96.29
14	45.31	-114.82	97.34		14	23.13	-113.29	93.36		14	19.47	-111.06	95.37		14	0.74	-109.3	106.14
