# Supplementary material for: γ-TuRC asymmetry induces local protofilament mismatch at the RanGTP-stimulated microtubule minus end
Source: EMBO J. 2024 Apr 10;43(10):7. doi: 10.1038/s44318-024-00087-4 (PMC11099078; doi:10.1038/s44318-024-00087-4)
Supplement: Supplementary file 9 — Figure Source Data Expanded View and Appendix [file 44318_2024_87_MOESM9_ESM.zip › EVFigure3/E/SourceData_FigureEV3E.xlsx]

## Sheet: Tabelle1
spoke	rotation around axis to closed conformation from open conformation (degrees)	rotation around axis to closed conformation from partially closed conformation, DTX particles only (degrees)	rotation around axis to closed conformation from partially closed conformation, Paclitaxel particles only (degrees)
1	0.345266	0.655818	0.122611
2	2.32	0.727294	0.698946
3	0.971794	0.693056	0.288982
4	2.92266	0.926908	0.349003
5	2.6355	0.884623	1.00499
6	4.61633	3.98341	4.01265
7	3.86242	4.549	4.09566
8	5.66677	5.77627	5.5302
9	2.57873	4.61851	4.56614
10	2.1473	3.4106	2.78199
11	3.69079	3.51851	3.05263
12	8.97179	5.30791	5.29101
13	14.2645	8.73307	8.0228
14	21.1472	11.1514	9.55561
open conformation					partially closed conformation, only DTX particles					partially closed conformation, only Paclitaxel particles					closed conformation
spoke	x	y	z		spoke	x	y	z		spoke	x	y	z		spoke	x	y	z
1	-1.3	-111.92	-9.51		1	-3.11	-106.89	-7.51		1	-2.12	-107.16	-7		1	-1.94	-109.96	-15.4
2	-48.17	-98.78	-1.87		2	-49.38	-94.5	-2.98		2	-49.45	-94.52	-2.8		2	-52.62	-97.66	-5.66
3	-92.15	-65.26	7.86		3	-91.7	-61.02	8.19		3	-92.23	-63.68	9.31		3	-91.49	-62.49	4.89
4	-110.5	-19.5	13.6		4	-108.91	-15.33	14.2		4	-109.36	-14.27	14.85		4	-110.14	-13.69	13.6
5	-105.78	33.95	24.13		5	-104	36.92	25.37		5	-104.13	36.72	24.31		5	-103.28	38.47	23.1
6	-79.12	74.74	30.03		6	-78.87	76.17	30.39		6	-78.65	75.88	29.38		6	-73.69	81.8	30.91
7	-33.96	104.17	38.82		7	-35.17	103.65	39.36		7	-34.01	102.9	39.38		7	-26.81	106	39.79
8	14.39	103.86	46.62		8	14.17	103.73	45.31		8	14.5	102.85	46.15		8	25.65	106.39	47.43
9	68.33	84.75	52.65		9	64.29	85.82	49.69		9	64.36	85.75	49.82		9	72.18	81.71	56.78
10	101.64	43.12	59.11		10	96.18	43.33	59.95		10	95.73	41.87	59.07		10	102.34	38.96	65.23
11	128.12	-7.13	53.92		11	113.18	-6.64	58.09		11	113.72	-7.6	57.82		11	108.55	-13.09	75.59
12	119.46	-56.81	63.25		12	105.15	-58.52	63.68		12	104.7	-58.31	64.07		12	90.53	-62	85.09
13	87.43	-96.33	81		13	73.14	-98.14	78.07		13	72.1	-99.29	80.53		13	51.24	-96.52	96.29
14	45.31	-114.82	97.34		14	23.13	-113.29	93.36		14	19.47	-111.06	95.37		14	0.74	-109.3	106.14
