# Supplementary material for: γ-TuRC asymmetry induces local protofilament mismatch at the RanGTP-stimulated microtubule minus end
Source: EMBO J. 2024 Apr 10;43(10):7. doi: 10.1038/s44318-024-00087-4 (PMC11099078; doi:10.1038/s44318-024-00087-4)
Supplement: Supplementary file 9 — Figure Source Data Expanded View and Appendix [file 44318_2024_87_MOESM9_ESM.zip › EVFigure3/B/SourceData_FigureEV3B.xlsx]

## Sheet: Tabelle1
spoke	Euclidian distance to closed conformation from open conformation (Ångström)	Euclidian distance to closed conformation from partially closed conformation, DTX particles only (Ångström)	Euclidian distance to closed conformation from partially closed conformation, Paclitaxel particles only (Ångström)
1	6.24046	8.54669	8.85621
2	5.95155	5.25981	5.29982
3	4.11454	3.6187	4.63682
4	5.82114	2.136	1.58345
5	5.267	2.84144	2.29109
6	8.95002	7.6681	7.8733
7	7.44394	8.69465	7.84972
8	11.5691	11.9733	11.7683
9	6.41257	11.376	11.2212
10	7.43303	9.21525	9.49241
11	29.8009	19.2169	19.3039
12	36.6178	26.158	25.6173
13	39.2879	28.5342	26.2905
14	45.7646	26.0876	21.6773
open conformation					partially closed conformation, only DTX particles					partially closed conformation, only Paclitaxel particles					closed conformation
spoke	x	y	z		spoke	x	y	z		spoke	x	y	z		spoke	x	y	z
1	-1.3	-111.92	-9.51		1	-3.11	-106.89	-7.51		1	-2.12	-107.16	-7		1	-1.94	-109.96	-15.4
2	-48.17	-98.78	-1.87		2	-49.38	-94.5	-2.98		2	-49.45	-94.52	-2.8		2	-52.62	-97.66	-5.66
3	-92.15	-65.26	7.86		3	-91.7	-61.02	8.19		3	-92.23	-63.68	9.31		3	-91.49	-62.49	4.89
4	-110.5	-19.5	13.6		4	-108.91	-15.33	14.2		4	-109.36	-14.27	14.85		4	-110.14	-13.69	13.6
5	-105.78	33.95	24.13		5	-104	36.92	25.37		5	-104.13	36.72	24.31		5	-103.28	38.47	23.1
6	-79.12	74.74	30.03		6	-78.87	76.17	30.39		6	-78.65	75.88	29.38		6	-73.69	81.8	30.91
7	-33.96	104.17	38.82		7	-35.17	103.65	39.36		7	-34.01	102.9	39.38		7	-26.81	106	39.79
8	14.39	103.86	46.62		8	14.17	103.73	45.31		8	14.5	102.85	46.15		8	25.65	106.39	47.43
9	68.33	84.75	52.65		9	64.29	85.82	49.69		9	64.36	85.75	49.82		9	72.18	81.71	56.78
10	101.64	43.12	59.11		10	96.18	43.33	59.95		10	95.73	41.87	59.07		10	102.34	38.96	65.23
11	128.12	-7.13	53.92		11	113.18	-6.64	58.09		11	113.72	-7.6	57.82		11	108.55	-13.09	75.59
12	119.46	-56.81	63.25		12	105.15	-58.52	63.68		12	104.7	-58.31	64.07		12	90.53	-62	85.09
13	87.43	-96.33	81		13	73.14	-98.14	78.07		13	72.1	-99.29	80.53		13	51.24	-96.52	96.29
14	45.31	-114.82	97.34		14	23.13	-113.29	93.36		14	19.47	-111.06	95.37		14	0.74	-109.3	106.14
